# Supplementary material for: Transcription Profiles Reveal Age-Dependent Variations of Photosynthetic Properties and Sugar Metabolism in Grape Leaves (Vitis vinifera L.)
Source: Int J Mol Sci. 2022 Feb 17;23(4):2243. doi: 10.3390/ijms23042243 (PMC8876361; doi:10.3390/ijms23042243)
Supplement: Supplementary file 1 [file ijms-23-02243-s001.zip › ijms-1573761-supplementary/Suppmentary Table1-4.xls]

## Sheet: Table S1
Table S1. Summary of RNA sequencing statistics from grape leaves at different age
sample	raw_reads	clean_reads	clean_bases	error_rate	Q20	Q30	GC_pct	total_map	unique_map	multi_map	read1_map	read2_map	positive_map	negative_map	splice_map	unsplice_map	proper_map
L1-1	44506942	43198062	6.48G	0.03	98.03	94.05	44.57	39524089(91.5%)	38617667(89.4%)	906422(2.1%)	19395671(44.9%)	19221996(44.5%)	19289169(44.65%)	19328498(44.74%)	15347381(35.53%)	23270286(53.87%)	36581358(84.68%)
L1-2	44301248	42652276	6.4G	0.02	98.21	94.47	44.64	39262139(92.05%)	38352259(89.92%)	909880(2.13%)	19238051(45.1%)	19114208(44.81%)	19157641(44.92%)	19194618(45.0%)	15966974(37.44%)	22385285(52.48%)	36428118(85.41%)
L1-3	43071214	41550992	6.23G	0.02	98.37	94.78	44.72	38222716(91.99%)	37345353(89.88%)	877363(2.11%)	18718639(45.05%)	18626714(44.83%)	18653976(44.89%)	18691377(44.98%)	15050388(36.22%)	22294965(53.66%)	35484644(85.4%)
L3-1	44521116	43373766	6.51G	0.03	98	94.03	46.19	39810586(91.78%)	38866791(89.61%)	943795(2.18%)	19527333(45.02%)	19339458(44.59%)	19454902(44.85%)	19411889(44.75%)	15279814(35.23%)	23586977(54.38%)	36696282(84.6%)
L3-2	47354370	45964018	6.89G	0.02	98.35	94.75	46.06	42408116(92.26%)	41440537(90.16%)	967579(2.11%)	20774658(45.2%)	20665879(44.96%)	20735166(45.11%)	20705371(45.05%)	16472279(35.84%)	24968258(54.32%)	39305844(85.51%)
L3-3	43596032	42560230	6.38G	0.02	98.23	94.57	45.89	39115832(91.91%)	38227440(89.82%)	888392(2.09%)	19157000(45.01%)	19070440(44.81%)	19122008(44.93%)	19105432(44.89%)	15178856(35.66%)	23048584(54.16%)	36226116(85.12%)
L5-1	45229932	44057236	6.61G	0.02	98.1	94.24	45.95	40379107(91.65%)	39408268(89.45%)	970839(2.2%)	19775030(44.88%)	19633238(44.56%)	19690278(44.69%)	19717990(44.76%)	16553660(37.57%)	22854608(51.87%)	37404742(84.9%)
L5-2	45219496	44139002	6.62G	0.02	98.26	94.63	45.89	40538462(91.84%)	39625981(89.78%)	912481(2.07%)	19866609(45.01%)	19759372(44.77%)	19802759(44.86%)	19823222(44.91%)	16499371(37.38%)	23126610(52.39%)	37641274(85.28%)
L5-3	44132340	43029030	6.45G	0.02	98.12	94.27	45.79	39519670(91.84%)	38610003(89.73%)	909667(2.11%)	19376946(45.03%)	19233057(44.7%)	19297553(44.85%)	19312450(44.88%)	16166149(37.57%)	22443854(52.16%)	36680802(85.25%)

## Sheet: Table S2
Table S2 Non-redundant DEGs obtained by comparasion with L3 and L1, L5 and L3, and L5 and L1.
gene_id	L1-1_fpkm	L1-2_fpkm	L1-3_fpkm	L3-1_fpkm	L3-2_fpkm	L3-3_fpkm	L5-1_fpkm	L5-2_fpkm	L5-3_fpkm	L3vsL1_log2FoldChange	L3vsL1_pvalue	L3vsL1_padj	L5vsL3_log2FoldChange	L5vsL3_pvalue	L5vsL3_padj	L5vsL1_log2FoldChange	L5vsL1_pvalue	L5vsL1_padj	gene_chr	gene_start	gene_end	gene_strand	gene_length	Swiss_name
VIT_19s0177g00350	6.81532	5.97965	7.2109	6.30361	5.58199	5.92037	0.677451	1.27276	0.475845	-0.175515	0.373958	0.480993	-2.90688	5.23e-16	3.97e-15	-3.03686	3.96e-17	1.93e-16	19	6186094	6188377	-	1165	-
VIT_19s0177g00340	53.9395	58.0229	48.3354	137.198	120.375	113.424	129.703	103.439	105.431	1.20347	1.98e-19	2.57e-18	-0.168099	0.228818	0.319316	1.08146	8.81e-14	3.59e-13	19	6182005	6184606	-	711	LTD
VIT_19s0177g00280	2.11594	4.85689	3.58119	9.30768	13.077	11.8401	89.3158	62.1256	67.494	1.69356	1.8e-08	9.99e-08	2.63872	2.56e-43	6.38e-42	4.37783	1.67e-57	2.84e-56	19	6133013	6134771	+	1180	DJC76
VIT_19s0177g00270	7.78122	9.28601	8.62868	2.76658	2.52312	1.4205	6.29044	4.28753	4.89795	-1.94599	5.83e-13	4.89e-12	1.17112	0.000262068	0.000689128	-0.729024	0.000845744	0.00160598	19	6120151	6131282	+	1245	DJC76
VIT_19s0177g00230	0.772571	2.29312	1.93342	0.182809	1.24018	0.746211	0	0.0834189	0.259896	-1.19121	0.101607	0.168033	-2.71195	0.0305428	0.0550983	-3.86988	0.000153168	0.000315525	19	6061412	6062369	-	711	-
VIT_19s0177g00210	46.4351	49.7102	51.1012	40.1282	38.6382	35.3849	14.8228	19.1502	19.8878	-0.373648	0.000560168	0.00165077	-1.12046	3.05e-14	2.07e-13	-1.44891	1.3e-23	8.5e-23	19	6035246	6049811	-	1626	PDIL5-4
VIT_19s0177g00200	5.38921	4.76479	4.67631	33.7254	30.0544	31.4719	0.766717	0.612856	0.0707181	2.67577	4.76e-57	2.77e-55	-6.06572	1.01e-63	4.59e-62	-3.34626	5.43e-11	1.89e-10	19	6032566	6033542	+	871	At2g25060
VIT_19s0177g00140	209.792	232.176	250.883	378.324	429.586	441.486	1191.1	1165.48	1121.48	0.84517	8.2e-13	6.78e-12	1.44016	6.65e-48	1.93e-46	2.33012	8.76e-115	4.39e-113	19	5983337	5985009	+	1327	THI1-1
VIT_19s0177g00100	305.85	275.244	298.76	408.299	347.661	366.221	779.04	711.73	729.69	0.344127	0.00171472	0.00456034	0.948105	4.15e-20	3.99e-19	1.33791	1.22e-45	1.56e-44	19	5929703	5931655	+	697	GOS2
VIT_19s0177g00030	1.82362	0.844553	1.26591	1.56538	1.15616	2.51926	10.0948	16.0374	8.23187	0.405775	0.374883	0.481888	2.6778	1.62e-14	1.12e-13	3.12901	4.34e-18	2.22e-17	19	5864515	5868916	-	1287	GA2OX8
VIT_19s0176g00040	5.99916	5.86806	5.87328	1.99623	1.99375	1.5291	0.870246	1.01213	0.504536	-1.69153	3.85e-13	3.28e-12	-1.24326	0.00212198	0.00482017	-2.88815	8.17e-22	4.97e-21	19	16085228	16095608	+	1465	-
VIT_19s0140g00230	1.1056	0.182311	0.563616	1.43886	2.03359	3.26295	2.0162	6.12806	4.77308	1.85993	0.0374692	0.0713961	0.898053	0.157106	0.232919	2.80483	0.000756962	0.00144746	19	15797553	15797823	+	271	-
VIT_19s0140g00210	147.464	167.271	179.799	206.847	206.127	202.411	967.904	683.23	696.379	0.309684	0.004449	0.0107763	1.8952	1.89e-35	3.58e-34	2.25	2.81e-40	3.12e-39	19	15779855	15781049	-	1001	HEBP2
VIT_19s0140g00200	31.3619	31.0736	30.1414	24.4268	22.0871	20.0337	15.2003	14.8678	13.6468	-0.483336	2.63e-05	9.66e-05	-0.64239	1.8e-07	6.96e-07	-1.07998	4.31e-28	3.35e-27	19	15754749	15779015	+	3331	UBP15
VIT_19s0140g00140	1.40418	0.781471	1.70009	1.25637	0.435846	0.673426	4.48123	3.33558	4.33009	-0.73442	0.188282	0.279387	2.3424	1.71e-08	7.35e-08	1.64759	6.92e-06	1.63e-05	19	15603314	15604866	+	1138	GA2OX1
VIT_19s0140g00120	138.825	38.701	73.56	33.0522	37.3561	42.1283	16.1827	26.1879	38.7301	-1.16661	0.0249723	0.0501574	-0.510523	0.0588275	0.0988123	-1.6301	0.00788037	0.0131155	19	15497747	15499547	+	1223	GA2OX1
VIT_19s0138g00140	130.263	129.537	74.6596	398.943	169.443	226.108	38.0386	33.733	37.9919	1.23931	0.00523623	0.0124739	-2.89197	8.68e-29	1.27e-27	-1.60467	8.33e-14	3.4e-13	19	14066555	14074061	-	2560	NTMC2T6.1
VIT_19s0138g00130	0.808683	1.08014	0.989409	1.10507	1.02635	1.19333	2.75284	2.97755	3.24187	0.201467	0.629097	0.718959	1.3962	2.09e-05	6.38e-05	1.64233	6.68e-07	1.73e-06	19	14064565	14065799	+	1235	At3g14580
VIT_19s0138g00120	3.76616	4.16351	2.73203	0.599193	1.18899	1.05444	0.0447797	0.0765583	0.0681491	-1.90832	8.8e-12	6.69e-11	-3.94596	4.28e-15	3.06e-14	-5.81033	3.77e-43	4.51e-42	19	13993002	14016957	+	5423	CALS8
VIT_19s0138g00110	1.0975	1.70634	1.67846	0.612137	0.865154	0.555265	0	0	0	-1.13977	0.0567559	0.102237	-5.31545	0.000675199	0.00166529	-6.41482	3.02e-06	7.36e-06	19	13989254	13993001	+	637	CALS8
VIT_19s0135g00300	21.9285	23.1458	21.0848	15.9646	14.9756	12.2387	5.74106	8.83216	7.36468	-0.623113	0.000120081	0.000398795	-1.0127	5.59e-06	1.83e-05	-1.58988	4.12e-16	1.91e-15	19	15226608	15227697	-	920	-
VIT_19s0135g00260	1.69851	1.23236	2.88624	0	0.3749	0.133675	0	1.07593	0.139672	-3.46126	0.00074449	0.00214363	1.19769	0.516377	0.616007	-2.25006	0.0339018	0.0510804	19	15137462	15139011	+	441	SUMO2
VIT_19s0135g00230	18.4522	18.5702	16.6967	37.1095	34.0144	36.0103	58.011	52.6675	56.83	0.988901	1.03e-17	1.21e-16	0.608448	2.71e-09	1.25e-08	1.64305	1.06e-51	1.59e-50	19	15084146	15088859	-	1732	-
VIT_19s0135g00200	18.3887	18.1936	15.3084	37.1049	42.0775	29.2762	66.658	62.3165	65.133	1.05724	2.33e-06	1e-05	0.802143	8.64e-06	2.76e-05	1.90519	5.34e-29	4.25e-28	19	15032594	15034275	-	296	-
VIT_19s0135g00180	15.7016	18.6759	18.6332	27.1344	31.0587	25.525	56.9548	45.6551	48.5779	0.654401	0.000136129	0.000448097	0.815133	2.85e-07	1.08e-06	1.5147	4.11e-20	2.32e-19	19	15020746	15025532	-	582	CYP72A63
VIT_19s0135g00160	1.50271	1.54395	1.64997	0.902618	0.956776	0.477609	0.772929	0.411881	0.285164	-1.01318	0.0424006	0.0795718	-0.704227	0.328105	0.430982	-1.6721	0.00376083	0.00656469	19	14961012	14961875	-	864	WAV3
VIT_19s0135g00150	0	0	0	0	0	0	59.202	35.3598	39.5859	NA	NA	NA	12.6097	7.54e-26	9.7e-25	12.8989	7.35e-27	5.44e-26	19	14954549	14957667	+	1570	-
VIT_19s0135g00140	0	0	0	0	0	0	9.31901	9.44707	9.5736	NA	NA	NA	10.3543	4.19e-18	3.62e-17	10.6431	4.84e-19	2.61e-18	19	14920741	14923796	+	1557	-
VIT_19s0135g00130	0	0	0	0	0	0	156.063	109.239	128.063	NA	NA	NA	11.0125	3.57e-20	3.45e-19	11.3016	4.09e-21	2.4e-20	19	14902634	14920509	+	177	-
VIT_19s0135g00100	119.108	115.008	135.436	59.6873	62.7691	72.13	43.4691	47.1261	47.9179	-0.930771	2.33e-12	1.86e-11	-0.527698	5.53e-05	0.000160335	-1.41357	2.6e-31	2.22e-30	19	14717408	14720672	+	662	RPL18A
VIT_19s0135g00060	2.12872	2.67654	2.75818	2.53952	2.78978	2.46064	1.56358	1.2115	0.929949	0.0382269	0.89553	0.927932	-1.10882	0.00221108	0.00500387	-1.026	0.0054225	0.00925028	19	14613194	14617912	+	1126	GLY3
VIT_19s0093g00590	55.2111	80.5463	73.9677	3.84439	4.03625	4.8572	0.812317	0.751828	1.04105	-4.04544	4.19e-98	8.34e-96	-2.32879	1.25e-13	8.15e-13	-6.3303	1.12e-130	7.41e-129	19	17767777	17774879	-	1420	ICR4
VIT_19s0093g00510	43.2002	46.9863	37.1011	228.415	259.355	249.263	403.742	347.105	362.192	2.5273	1.09e-85	1.52e-83	0.5579	1.89e-07	7.3e-07	3.131	5.15e-131	3.44e-129	19	17510524	17514468	+	1327	GLO1
VIT_19s0093g00500	3.01057	3.78804	3.46985	3.27924	3.50308	2.97457	1.2333	1.28261	0.60546	-0.0790523	0.731895	0.803875	-1.67889	9.72e-07	3.48e-06	-1.71316	7.84e-07	2.02e-06	19	17498253	17500391	+	1526	At3g59190
VIT_19s0093g00480	7.63278	6.45299	6.75276	2.68048	3.11987	3.95706	3.97696	4.53285	4.45839	-1.09919	4.06e-08	2.16e-07	0.371768	0.0769834	0.125497	-0.682076	2.37e-05	5.3e-05	19	17459712	17467679	+	2473	FKBP53
VIT_19s0093g00400	1.59217	3.10281	3.68937	3.89303	3.46103	5.63876	11.7901	10.888	13.1523	0.628092	0.0921488	0.154842	1.42665	2.49e-09	1.15e-08	2.09838	5.78e-12	2.12e-11	19	17210245	17211420	+	1035	PARA
VIT_19s0093g00350	5.43199	10.183	8.25884	27.5333	21.6655	30.7691	44.4319	36.277	38.7323	1.73838	1.74e-12	1.4e-11	0.54279	0.00136813	0.00320506	2.32575	8.16e-24	5.37e-23	19	17054270	17055458	-	1048	PARA
VIT_19s0093g00310	146.994	69.0264	109.233	151.015	51.3544	82.8245	32.0657	22.0764	21.7158	-0.199257	0.708447	0.785056	-1.94633	6e-05	0.000173099	-2.09792	9.25e-14	3.76e-13	19	16877037	16878012	+	763	-
VIT_19s0093g00220	151.626	162.29	183.757	402.247	189.405	295.7	418.145	343.355	360.076	0.827381	0.000501676	0.00149134	0.301681	0.197197	0.282182	1.1749	1.62e-19	8.9e-19	19	16675464	16677093	-	934	-
VIT_19s0093g00150	68.9628	47.8668	67.7162	74.4698	40.8253	77.9885	2.23578	2.43628	3.92606	0.0592476	0.816127	0.868505	-4.52882	5.31e-50	1.63e-48	-4.42407	4.51e-63	8.65e-62	19	16570480	16571868	+	706	PARC
VIT_19s0093g00110	1.25952	0.952941	1.81294	0.289266	0.327064	0.874639	4.05334	1.75997	1.46221	-1.43316	0.042202	0.0792183	2.24684	0.00133683	0.00313667	0.858276	0.133554	0.178107	19	16531739	16532699	+	674	PARC
VIT_19s0093g00060	1.33493	1.17401	1.41146	0.321725	0.763905	1.45917	4.26774	4.34555	4.32998	-0.620886	0.280854	0.385017	2.29891	3.31e-07	1.25e-06	1.726	1.16e-08	3.44e-08	19	16413847	16414957	+	1010	-
VIT_19s0093g00050	0.48225	0.738786	0.475825	0.384667	0.549386	0.606035	2.83692	2.66067	3.08937	-0.141754	0.724945	0.797865	2.4345	2.24e-19	2.06e-18	2.34044	2.54e-18	1.31e-17	19	16401287	16406704	+	3210	RGA3
VIT_19s0090g01870	0.678362	0.400533	0.468528	0.484139	0.36225	0.387493	7.11654	6.40671	6.77496	-0.338	0.363089	0.470683	4.01162	7.69e-82	5.53e-80	3.71578	2.34e-67	4.88e-66	19	7910874	7917664	-	4564	ABCC3
VIT_19s0090g01810	1.75034	3.56541	2.30947	0.669985	1.59081	0.607739	0.625877	0.733742	0.127001	-1.40195	0.025237	0.0506317	-0.988512	0.293557	0.392799	-2.35052	0.00141776	0.00261455	19	7850485	7850969	+	485	-
VIT_19s0090g01800	0.0352657	0.0348915	0.143823	1.1474	4.43685	3.03912	1.41485	0.87961	1.17449	5.3407	2.22e-11	1.63e-10	-1.35525	0.00575139	0.0120567	4.02989	3.96e-07	1.05e-06	19	7842956	7844371	+	1416	PUB4
VIT_19s0090g01790	1.3542	1.56314	1.35194	1.94598	2.6154	2.69774	3.39565	3.01581	2.67958	0.76278	0.00739302	0.0169847	0.284706	0.267666	0.364342	1.093	2.99e-05	6.62e-05	19	7835063	7836832	+	1770	-
VIT_19s0090g01780	15.5715	14.0782	17.1308	13.6849	14.6418	14.7113	44.6893	32.7379	27.2654	-0.125734	0.341908	0.449315	1.24597	3.93e-11	2.12e-10	1.16512	7.77e-09	2.33e-08	19	7815600	7820412	-	2232	At2g05160
VIT_19s0090g01750	2.2727	3.43533	2.51027	19.4719	15.8851	15.427	39.6035	37.9409	33.7179	2.61906	9.71e-27	1.86e-25	1.09717	4.85e-12	2.82e-11	3.7607	4.3e-71	9.71e-70	19	7779436	7780972	-	791	-
VIT_19s0090g01730	0.680065	0.624788	0.891478	5.12069	5.7898	6.47998	0.0590565	0	0.239671	2.98212	1.01e-18	1.26e-17	-5.92038	7.96e-17	6.34e-16	-2.88867	0.00400971	0.00697343	19	7769564	7771880	+	1028	-
VIT_19s0090g01690	6.14418	9.52505	8.02005	9.8807	11.9204	11.5037	2.47408	4.74115	2.99288	0.487223	0.0201705	0.0415351	-1.74249	2.14e-11	1.19e-10	-1.21145	7.8e-05	0.000165701	19	7729733	7731410	-	1276	WNK11
VIT_19s0090g01660	13.8651	8.87385	15.7268	25.798	27.0172	26.5726	36.2417	44.7469	41.3932	1.03933	4.61e-07	2.17e-06	0.587336	6.42e-07	2.35e-06	1.67142	1.11e-14	4.74e-14	19	7716772	7721485	-	2305	RNP1
VIT_19s0090g01650	1.38544	1.68065	1.84246	3.71587	3.88232	2.5742	0.878794	1.53106	2.15473	1.04558	4.35e-06	1.8e-05	-1.19369	0.000159198	0.000432823	-0.103544	0.758714	0.800618	19	7709651	7714248	-	4145	TRN1
VIT_19s0090g01630	0	0	0	0.0927083	0.157233	0	3.29099	2.79209	3.42685	2.66054	0.435696	1	5.19107	3.7e-08	1.54e-07	7.91637	3.74e-10	1.23e-09	19	7698971	7699671	+	701	CYP89A2
VIT_19s0090g01620	0	0	0	0	0.377468	0.403772	3.32658	2.70826	3.65635	3.63361	0.179061	0.268255	3.55182	1.01e-05	3.2e-05	7.26498	3e-08	8.61e-08	19	7698174	7698611	+	438	CYP89A2
VIT_19s0090g01600	17.6984	34.099	27.9845	1.04467	1.21451	1.06988	0.0157402	0.0307549	0.0638791	-4.58593	1.64e-76	1.64e-74	-4.95857	4.73e-15	3.38e-14	-9.501	5.82e-56	9.64e-55	19	7676335	7684462	-	3857	KIN12F
VIT_19s0090g01570	494.347	491.899	517.238	270.924	306.934	341.171	240.051	232.744	198.672	-0.715833	1.62e-09	1.01e-08	-0.48963	0.000203363	0.000543738	-1.16039	2.23e-26	1.62e-25	19	7659991	7663319	-	936	RPS8
VIT_19s0090g01550	0.410659	0.975125	0.962999	2.08434	1.54091	1.74525	0.049926	0.390203	0.506542	1.18586	0.00844675	0.0191522	-2.5406	2.31e-05	7.03e-05	-1.31002	0.105662	0.144208	19	7643693	7650080	+	1216	At5g47540
VIT_19s0090g01530	3.49931	6.17579	5.15883	18.6473	18.2657	14.626	35.8166	49.3695	47.9465	1.79088	4.19e-14	3.81e-13	1.33253	5.32e-14	3.54e-13	3.16801	4.98e-42	5.79e-41	19	7622514	7624400	+	1056	-
VIT_19s0090g01470	5.50767	7.35646	6.27058	27.2378	32.1139	36.6274	14.9543	26.9297	28.9861	2.32157	8.78e-27	1.69e-25	-0.475588	0.065468	0.108567	1.89055	3.73e-10	1.23e-09	19	7518156	7518849	+	544	DIR1
VIT_19s0090g01440	16.0462	11.6337	15.1385	24.4164	25.1272	25.4414	51.4681	58.3991	60.8333	0.801937	1.26e-07	6.34e-07	1.14969	1.01e-26	1.34e-25	1.99705	7.32e-38	7.54e-37	19	7494779	7500841	-	2667	FIM1
VIT_19s0090g01400	0.775265	0.902399	0.883428	2.49271	2.11382	1.66892	0.055443	0	0	1.28429	0.00124961	0.00342148	-6.75787	8.5e-08	3.41e-07	-5.42732	5.51e-05	0.000119064	19	7471403	7472497	-	1095	AT5
VIT_19s0090g01390	6.87717	4.8973	4.64472	11.2875	6.13948	5.94678	0.798816	0.832433	1.35078	0.498048	0.108532	0.177503	-3.00665	3.06e-15	2.21e-14	-2.46121	5.1e-12	1.88e-11	19	7454573	7455712	-	1140	AT5
VIT_19s0090g01370	2.76893	0.850205	4.86743	2.11244	0.105373	0.563582	0	0	0	-1.63449	0.0722017	0.12578	-5.47255	0.00233534	0.005266	-7.05226	1.06e-06	2.71e-06	19	7443640	7444416	+	523	-
VIT_19s0090g01360	226.343	160.167	372.332	199.594	37.8577	56.1518	0.990817	1.93596	1.18804	-1.37837	0.0763567	0.132003	-6.19225	7.57e-15	5.35e-14	-7.52282	3.32e-92	1.11e-90	19	7441182	7441958	+	674	-
VIT_19s0090g01340	1801.02	1822.86	2311.32	1158.39	518.215	562.527	1.46879	1.79367	1.86277	-1.41377	2.75e-07	1.34e-06	-8.80746	3.43e-134	7.19e-132	-10.1754	0	0	19	7399651	7400259	+	496	-
VIT_19s0090g01290	28.1646	31.7311	29.2951	42.3858	43.3122	43.2277	66.6256	62.8965	65.9326	0.525577	1.21e-06	5.41e-06	0.563341	1.77e-09	8.31e-09	1.13429	1.26e-28	9.95e-28	19	7349403	7366279	-	1406	PPX2
VIT_19s0090g01280	23.4668	18.805	16.9711	51.5204	38.2201	36.272	1.02778	1.66195	1.47426	1.0805	1.23e-08	6.9e-08	-4.95486	3.73e-104	4.36e-102	-3.8279	8.22e-58	1.42e-56	19	7342484	7347741	-	1713	At1g04970
VIT_19s0090g01230	195.699	197.494	204.088	92.6329	83.6936	76.7678	10.4527	12.172	8.40535	-1.24541	1.19e-31	2.82e-30	-3.06387	6.11e-84	4.57e-82	-4.26373	1.01e-188	1.58e-186	19	7284241	7293153	+	1876	MAP65-1
VIT_19s0090g01220	8.20726	10.2787	10.2745	2.61396	2.48417	3.43402	3.78911	4.07196	3.28908	-1.75854	1.65e-15	1.66e-14	0.349711	0.175572	0.255961	-1.36385	1.68e-11	6.01e-11	19	7255562	7267027	-	1442	CDS1
VIT_19s0090g01200	8.57766	14.757	12.0877	15.9983	16.7019	13.8025	60.8429	59.3757	54.789	0.387309	0.0888411	0.150191	1.87519	1.04e-43	2.63e-42	2.30744	2.3e-30	1.91e-29	19	7244521	7247962	-	914	-
VIT_19s0090g01190	30.2022	18.4399	23.149	17.3517	16.1584	19.7476	33.6227	45.1972	36.9922	-0.438173	0.0327491	0.0634524	1.08405	1.01e-11	5.75e-11	0.691597	0.00104295	0.00195581	19	7236505	7240520	+	1412	Mge2
VIT_19s0090g01180	1.45297	2.4968	1.87124	1.99046	3.12264	1.80553	7.06579	7.81123	6.60288	0.248246	0.583272	0.67967	1.59048	1.7e-06	5.95e-06	1.88584	9.23e-09	2.75e-08	19	7231716	7233548	-	653	MPC4
VIT_19s0090g01130	42.6931	45.5663	39.0698	71.9605	54.6578	60.0477	25.8524	28.9899	25.9261	0.54461	0.000114794	0.000382835	-1.24477	2.56e-19	2.35e-18	-0.654241	1.78e-08	5.22e-08	19	7212128	7217546	+	1827	EHD1
VIT_19s0090g01120	1.32194	0.752049	1.54998	2.83868	3.02724	1.75564	1.84822	2.59068	3.22041	1.06705	0.00554967	0.01315	-0.0302114	0.928438	0.951952	1.08167	0.00586098	0.00996169	19	7199188	7201535	+	1511	-
VIT_19s0090g01090	5.68117	7.7926	6.02271	9.8722	7.62353	9.71714	12.715	16.6009	16.6033	0.473407	0.0202776	0.0417331	0.719362	9.1e-05	0.000256411	1.23794	4.07e-10	1.34e-09	19	7171504	7174270	+	1547	-
VIT_19s0090g01070	18.1187	26.0064	25.7551	3.31419	4.03798	3.93926	6.47669	11.8204	7.43767	-2.63233	1.94e-39	6.27e-38	1.1504	1.27e-05	3.98e-05	-1.43876	2.15e-08	6.24e-08	19	7150554	7152427	+	1706	At4g29360
VIT_19s0090g01050	9.08819	4.57645	4.48356	30.5654	18.1544	26.149	0	0	0	2.03483	1.51e-11	1.13e-10	-11.7825	9.65e-23	1.07e-21	-9.70017	5.35e-15	2.33e-14	19	7136387	7138873	-	1533	At2g32990
VIT_19s0090g01010	4.11845	5.77256	5.6862	7.92815	7.29123	6.07739	2.19057	5.19734	2.22252	0.444312	0.116204	0.188224	-1.18183	0.00316215	0.00696166	-0.692879	0.114179	0.154732	19	7109433	7110014	+	582	KRS
VIT_19s0090g01000	1411.48	1478.2	1397.94	3084.55	3156.27	2423.62	2260.05	2479.19	2550.17	1.00844	5.19e-15	5.06e-14	-0.286033	0.0271732	0.0496348	0.767884	8.22e-19	4.37e-18	19	7105576	7108433	+	2229	VTC2
VIT_19s0090g00960	0.466149	0.403552	0.534679	3.7158	3.47253	5.50298	11.0511	3.87562	5.17488	3.1713	3.77e-12	2.95e-11	0.627062	0.130327	0.19821	3.84384	6.89e-13	2.67e-12	19	7069869	7070725	-	857	-
VIT_19s0090g00940	7.04081	9.08622	8.38802	6.22495	6.12337	6.09834	2.69822	3.63591	2.21838	-0.416311	0.0258467	0.0516353	-1.14405	4.73e-06	1.56e-05	-1.51542	2.29e-09	7.14e-09	19	7054643	7059062	+	1305	RTL2
VIT_19s0090g00910	22.2013	29.2432	27.1079	44.2624	40.3646	39.6722	64.648	66.6846	68.8371	0.655726	1.78e-05	6.75e-05	0.65142	9.23e-09	4.05e-08	1.35192	2.29e-21	1.36e-20	19	6960176	6964684	+	740	Plpbp
VIT_19s0090g00900	1.86329	2.04836	2.36413	7.27483	7.22009	7.13665	0.05034	0.0491798	0	1.77988	6.75e-15	6.53e-14	-7.7886	1e-13	6.57e-13	-5.96463	5.9e-08	1.66e-07	19	6956978	6958582	+	1206	At2g04850
VIT_19s0090g00840	0.303256	0.175022	0.128829	0.394667	0.502017	0.119333	3.13382	3.42178	4.0835	0.735153	0.339279	0.446534	3.347	1.25e-16	9.88e-16	4.13125	2.76e-24	1.85e-23	19	6882399	6884987	-	1976	WRKY31
VIT_19s0090g00830	32.4622	42.5696	34.7447	33.6426	29.3519	30.517	10.486	11.8976	11.896	-0.237856	0.094782	0.158507	-1.48407	1.24e-32	2.12e-31	-1.67668	5.08e-29	4.05e-28	19	6870963	6877992	-	2009	-
VIT_19s0090g00820	8.65282	2.0629	4.85395	2.26126	3.83509	3.44597	2.07014	1.56841	1.80028	-0.712782	0.118784	0.191637	-0.852199	0.00718992	0.0148183	-1.51594	0.00158976	0.00291391	19	6858649	6863726	-	1437	MAPKKK18
VIT_19s0090g00800	5.62964	4.33687	5.91506	2.79641	3.08276	3.34832	0.0522462	0.102084	0.318049	-0.787609	0.00176777	0.00469008	-4.33453	7.08e-13	4.39e-12	-5.07847	1.07e-18	5.63e-18	19	6842061	6843222	+	1162	At4g22030
VIT_19s0090g00790	1.57032	1.43713	2.40157	0.102183	0.693211	0.648828	0	0.046628	0	-1.89097	0.00111685	0.00309317	-4.8632	0.00173113	0.00398886	-6.72206	1.3e-07	3.56e-07	19	6831435	6832706	+	1272	At4g22030
VIT_19s0090g00730	23.4442	28.2985	23.3452	12.9163	33.6354	17.9896	0	0	0	-0.221317	0.485441	0.590112	-10.3083	7.88e-17	6.29e-16	-10.4858	1.83e-18	9.55e-18	19	6798158	6798796	+	639	-
VIT_19s0090g00710	22.8157	14.2986	20.1271	6.40281	4.81876	6.75174	0.149532	0.146086	0.151713	-1.68045	1.8e-11	1.33e-10	-5.36406	1.13e-15	8.44e-15	-6.99791	1.68e-27	1.27e-26	19	6781987	6782798	+	812	-
VIT_19s0090g00700	4.45291	4.30076	5.621	7.86485	12.0517	12.3909	13.9208	12.2148	9.54664	1.16688	0.000142565	0.000467882	0.103524	0.711854	0.780156	1.31527	5.91e-06	1.4e-05	19	6778979	6779544	-	471	-
VIT_19s0090g00670	6.83425	7.63289	6.94661	1.47329	1.64267	1.38591	0.586201	0.248996	0.465457	-2.25411	1.24e-31	2.93e-30	-1.83081	3.24e-06	1.09e-05	-4.04208	2.23e-45	2.84e-44	19	6732346	6746210	-	2382	MSH5
VIT_19s0090g00660	61.1485	68.5451	59.0215	145.735	104.844	129.108	19.4673	161.637	39.635	1.00166	2.36e-11	1.73e-10	-0.820029	0.336996	0.440405	0.226603	0.788974	0.826612	19	6729288	6732077	+	1394	At5g55050
VIT_19s0090g00630	6.97337	6.29359	7.24856	4.2942	5.40592	4.61807	1.1166	0.767647	0.713299	-0.522075	0.00721263	0.0166265	-2.50077	6.5e-16	4.91e-15	-2.97889	4.8e-26	3.44e-25	19	6715869	6719803	+	1468	LPXK
VIT_19s0090g00570	7.63463	10.631	6.80382	3.90078	6.55332	5.54123	0.618789	0.537358	0.976599	-0.650126	0.0240686	0.0485577	-2.94987	3.06e-12	1.81e-11	-3.55599	2.01e-19	1.1e-18	19	6679012	6680608	+	883	VIT_19s0090g00570
VIT_19s0090g00560	39.2298	37.9109	39.3682	44.4897	38.0827	40.3563	9.06899	11.2503	9.86322	0.0703224	0.519048	0.621254	-2.06214	4.58e-52	1.47e-50	-1.94615	5.26e-55	8.47e-54	19	6671523	6678496	+	1861	B3GALT2
VIT_19s0090g00530	1.83057	3.15897	3.12511	5.48496	5.49694	5.82973	0.258781	1.41577	0.787666	1.04606	0.000142982	0.000469119	-2.80565	1.07e-10	5.61e-10	-1.71715	0.00227716	0.00409465	19	6656607	6657780	-	1173	GGR
VIT_19s0090g00510	7.80992	3.62938	2.95587	12.7821	18.936	21.862	0	0.351368	0.0729804	1.88829	2.6e-07	1.27e-06	-7.00054	7.24e-27	9.64e-26	-5.06938	4.4e-10	1.44e-09	19	6635813	6642436	+	844	-
VIT_19s0090g00500	3.44005	5.05043	4.63877	1.73303	0.857272	1.96502	0.944378	0.263604	0.410636	-1.54189	0.00139736	0.00378741	-1.52645	0.0646311	0.107352	-3.01922	1.52e-06	3.81e-06	19	6634484	6634933	+	450	-
VIT_19s0090g00480	6.05843	5.99415	5.89621	3.345	3.44439	4.38879	0.725396	1.36284	0.735975	-0.688419	0.00287344	0.00727829	-2.01929	1.54e-07	5.99e-07	-2.66229	1.37e-15	6.18e-15	19	6626033	6627120	+	1088	ATPC
VIT_19s0090g00440	19.9393	20.7721	18.2666	15.3026	13.2032	12.7386	8.73397	8.63716	8.75285	-0.523908	0.000161376	0.000524626	-0.694382	2.07e-06	7.14e-06	-1.17251	1.16e-19	6.4e-19	19	6587059	6593535	-	1703	44412
VIT_19s0090g00430	154.221	163.696	163.679	324.812	280.089	288.006	453.862	409.102	371.181	0.884041	1.03e-16	1.14e-15	0.43066	0.000380875	0.000976851	1.36029	1.8e-32	1.6e-31	19	6584325	6585948	-	498	UBL5
VIT_19s0090g00420	233.538	123.441	172.505	547.592	367.041	479.264	752.548	1186.93	1361.24	1.38824	4.1e-09	2.43e-08	1.20647	5.85e-08	2.39e-07	2.6411	8.32e-23	5.24e-22	19	6579962	6581193	-	662	GOS2
VIT_19s0090g00410	81.8277	66.0982	73.7736	44.767	37.677	42.6512	31.6853	18.6912	18.1351	-0.832774	2.15e-10	1.45e-09	-0.904648	2.92e-05	8.78e-05	-1.69109	9.98e-14	4.05e-13	19	6574181	6579103	+	2510	NA
VIT_19s0090g00400	6.71845	8.37287	10.1431	0.756658	1.35459	0.610097	0	0	0	-3.20413	1.12e-16	1.23e-15	-6.01686	3.54e-05	0.000105121	-9.1872	5.02e-14	2.08e-13	19	6551526	6553119	-	773	NIP2
VIT_19s0090g00370	10.5419	11.7747	11.3848	7.05098	6.18192	5.96228	4.82286	5.60606	6.04854	-0.819679	3.02e-09	1.81e-08	-0.256147	0.118412	0.182155	-1.03022	1.47e-12	5.57e-12	19	6519954	6524268	+	2719	BLT
VIT_19s0090g00350	11.15	14.1995	13.5444	7.96822	7.68693	7.85788	3.92669	4.47	4.15717	-0.732103	2.96e-06	1.25e-05	-0.941553	2.68e-08	1.13e-07	-1.62874	1.56e-20	8.97e-20	19	6498240	6502268	-	1778	-
VIT_19s0090g00330	0.59566	1.40787	1.24837	5.98635	8.32681	8.75079	26.6738	25.155	33.9204	2.82306	2.4e-18	2.93e-17	1.85491	2.23e-21	2.29e-20	4.72321	4.13e-67	8.61e-66	19	6477850	6482036	-	1509	-
VIT_19s0090g00260	1.06487	1.45266	1.00346	0.230977	0.320512	0.399988	0.313848	0.498249	0.278622	-1.8876	8.16e-07	3.73e-06	0.157482	0.759809	0.821592	-1.68618	1.41e-05	3.22e-05	19	6368383	6371752	-	3095	At4g27190
VIT_19s0090g00240	0.616496	1.01659	0.746415	0.919333	0.708723	0.697461	0.0936883	0.0610194	0.158425	-0.0425226	0.894424	0.927138	-2.93256	2.94e-09	1.35e-08	-2.92808	1.29e-08	3.81e-08	19	6358719	6365615	-	3888	At4g27190
VIT_19s0090g00220	4.13534	4.94063	3.50029	2.84325	2.45413	2.90148	5.31213	5.93108	5.72645	-0.625765	0.0163042	0.0344048	1.01477	1.03e-05	3.26e-05	0.43425	0.052543	0.0763431	19	6347055	6349298	+	1280	Os08g0188000
VIT_19s0090g00190	1.98898	1.75853	2.32993	2.203	2.19507	1.94837	11.2159	9.95216	11.4317	0.0567495	0.856089	0.899879	2.32424	8.52e-26	1.09e-24	2.42641	8.29e-28	6.36e-27	19	6328075	6329625	-	1180	-
VIT_19s0090g00130	23.8566	23.2011	27.2809	41.1029	38.5952	38.1803	57.1505	51.583	53.7372	0.658887	1.63e-08	9.09e-08	0.426487	2.18e-05	6.65e-05	1.13049	3.07e-22	1.9e-21	19	6299270	6305904	+	1842	-
VIT_19s0090g00120	10.7257	12.8735	15.3278	81.35	73.06	66.3714	43.9293	47.4591	50.3174	2.49807	1.53e-52	7.61e-51	-0.676184	5.4e-08	2.21e-07	1.86651	5.1e-30	4.19e-29	19	6294146	6295281	-	1136	FAD4
VIT_19s0090g00080	1.21124	1.08945	2.24535	17.4831	13.9751	14.4939	10.7765	8.63179	10.0509	3.33347	2.38e-30	5.32e-29	-0.676701	0.000318683	0.000826008	2.70053	7.38e-17	3.55e-16	19	6263816	6264722	-	907	FAD4
VIT_19s0090g00030	0.293496	0.53928	0.384735	0.0545663	0.0925446	0	1.47825	1.24498	1.29294	-3.03835	0.0104578	0.0232018	4.71335	1.4e-06	4.95e-06	1.72364	0.000665349	0.00128071	19	6231278	6232754	-	1191	PBL23
VIT_19s0090g00020	20.5751	23.0563	23.6546	17.2633	16.9687	14.7883	2.16971	2.58848	2.68819	-0.463098	0.000169519	0.00054878	-2.75548	6.5e-70	3.54e-68	-3.17349	1.1e-100	4.35e-99	19	6224946	6230948	+	2910	TOR1
VIT_19s0085g01190	9.42531	10.6829	9.74298	16.4119	18.7667	17.3554	30.8217	31.5471	35.0794	0.81	5.5e-11	3.9e-10	0.853808	4.69e-14	3.13e-13	1.70908	2.21e-50	3.21e-49	19	23874591	23889345	+	3057	ABCC2
VIT_19s0085g01180	38.4983	36.3835	36.7176	18.4833	18.1089	16.6463	16.1256	18.5252	15.9854	-1.07453	1.11e-22	1.74e-21	-0.108628	0.393133	0.498141	-1.13761	9.93e-24	6.51e-23	19	23853541	23873933	+	1969	HUA1
VIT_19s0085g01160	7.3616	6.47421	6.54659	18.8951	22.7934	24.1886	29.5346	33.7115	33.0931	1.68716	6.73e-23	1.07e-21	0.51022	0.000416318	0.00106121	2.24293	7.76e-55	1.25e-53	19	23841516	23845696	+	1221	-
VIT_19s0085g01110	18.6736	19.5727	19.3752	20.4016	15.0181	12.7031	1.1661	1.85124	0.88733	-0.268091	0.153692	0.236807	-3.65659	1.12e-36	2.23e-35	-3.87751	2.46e-60	4.48e-59	19	23804028	23807006	-	1666	NANA
VIT_19s0085g01060	5.75715	7.99874	5.62003	7.81137	6.35368	7.18205	13.1547	15.1308	14.3034	0.1316	0.55386	0.653333	0.962172	1.45e-08	6.28e-08	1.13836	9.71e-09	2.89e-08	19	23634030	23647257	+	1223	GTF3C3
VIT_19s0085g01050	3.80869	1.39566	3.02028	1.19329	0.155679	1.74854	2.14372	5.02634	4.26296	-1.4236	0.044927	0.0837003	1.85456	0.00518608	0.0109705	0.476536	0.336827	0.400973	19	23631036	23631743	-	708	-
VIT_19s0085g01030	208.148	194.797	176.862	624.696	336.173	432.291	112.167	140.137	142.604	1.25695	2.46e-09	1.49e-08	-1.85551	3.34e-18	2.9e-17	-0.552053	3.65e-05	8.04e-05	19	23626226	23627770	-	1450	AMC4
VIT_19s0085g00950	0.471096	0.699146	1.20079	3.90851	2.59954	2.36359	1.7898	3.70693	4.35817	1.89696	8.01e-05	0.00027375	0.117949	0.777038	0.834666	2.05817	0.000126568	0.000262783	19	23474521	23476325	-	848	NAC045
VIT_19s0085g00940	0.206206	0.476042	0.10512	1.11818	0.872359	0.933149	0	0	0	1.88039	0.00247793	0.00636512	-7.02565	7.26e-08	2.94e-07	-5.09524	0.00316575	0.00557543	19	23462631	23464270	+	1453	MYB86
VIT_19s0085g00900	6.5534	10.6169	11.9175	6.58364	4.61015	5.2481	0	0.136556	0.283632	-0.830371	0.00195056	0.00511803	-5.33165	7.57e-21	7.57e-20	-6.11708	8.72e-26	6.22e-25	19	23399248	23401502	-	1303	-
VIT_19s0085g00890	2.66326	2.8777	2.96548	28.7318	19.337	21.3877	16.6154	16.2741	18.2841	3.02174	2.22e-47	9.49e-46	-0.476153	0.00764965	0.0156638	2.59113	1.46e-52	2.23e-51	19	23388130	23390219	+	1425	IPN2
VIT_19s0085g00880	212.14	217.633	219.277	282	255.575	229.633	58.0705	52.984	55.8345	0.234728	0.0310423	0.0605024	-2.23728	1.88e-87	1.52e-85	-1.95702	1.06e-118	5.64e-117	19	23353981	23383765	+	1978	ALDH5F1
VIT_19s0085g00830	3.69234	4.16744	3.80114	4.89863	5.43982	5.56498	7.95376	8.45169	9.52895	0.442591	0.00579903	0.0136931	0.667335	8.28e-06	2.66e-05	1.1552	2.9e-14	1.21e-13	19	23283471	23291087	-	2786	-
VIT_19s0085g00810	0.898279	0.68676	1.29053	8.82101	7.43516	7.61587	0	0.0969924	0	3.04869	9.3e-26	1.7e-24	-7.95042	3.18e-14	2.15e-13	-4.86328	6.05e-05	0.000130139	19	23265199	23266600	+	1223	PDCB2
VIT_19s0085g00740	1.42938	1.27736	1.45735	0.600079	0.763301	0.979789	0	0.164296	0	-0.830817	0.0655378	0.11582	-3.8518	0.000632206	0.0015656	-4.6376	3.86e-06	9.33e-06	19	23194285	23195624	+	1083	ZIP1
VIT_19s0085g00720	20.2913	22.7254	20.1115	20.0267	18.0649	17.4537	7.93266	6.58512	6.14094	-0.191945	0.152853	0.23564	-1.46272	2.23e-18	1.95e-17	-1.60877	8.8e-23	5.54e-22	19	23172292	23185348	-	1324	KDSA
VIT_19s0085g00690	14.0756	22.8086	17.7487	0.258918	0.76847	0.792663	0	0	0	-4.89459	3.41e-53	1.76e-51	-6.81513	8.92e-07	3.21e-06	-11.6785	2.37e-22	1.47e-21	19	23135251	23145621	-	2008	CYCB3-1
VIT_19s0085g00680	11.0192	13.5846	10.3877	34.0877	31.5123	31.2304	121.473	116.181	120.872	1.4614	1.73e-21	2.52e-20	1.85252	1.54e-78	1.02e-76	3.35916	8.57e-142	6.93e-140	19	23132295	23133523	+	1142	-
VIT_19s0085g00650	0.127226	0.283221	0.29186	0.331152	0.631838	0.901157	5.3363	5.02442	4.551	1.40986	0.0373231	0.0711471	2.95083	5.63e-18	4.82e-17	4.41187	1.39e-28	1.09e-27	19	23086959	23089970	+	1570	MTP10
VIT_19s0085g00610	6.55171	9.75054	7.07285	3.72591	5.10393	5.4596	1.67337	1.83099	1.35822	-0.712468	0.00835439	0.0189595	-1.59351	2.08e-06	7.19e-06	-2.26143	6.85e-13	2.65e-12	19	23009730	23012107	+	907	-
VIT_19s0085g00600	32.1337	35.9072	34.8649	14.6705	14.6784	16.8372	6.10025	7.22506	8.09686	-1.16148	1.22e-19	1.6e-18	-1.14574	1.75e-11	9.75e-11	-2.2622	1.79e-51	2.66e-50	19	23001191	23009729	+	1453	GAPCP1
VIT_19s0085g00530	15.5845	16.0706	14.6586	7.28443	6.78281	6.34853	12.5423	11.9925	9.34085	-1.18977	2.38e-07	1.16e-06	0.695683	0.00906135	0.0182908	-0.448141	0.0424706	0.062745	19	22906586	22916345	-	455	-
VIT_19s0085g00510	6.97261	5.07252	6.0636	4.47046	5.14891	4.96299	9.59892	11.7221	9.83377	-0.317676	0.105455	0.173404	1.057	3.47e-10	1.74e-09	0.785041	2.22e-05	4.98e-05	19	22896971	22905063	+	1948	RH36
VIT_19s0085g00500	25.7884	24.724	22.7759	37.2301	36.0283	35.6088	64.4948	62.5087	61.0765	0.564016	1.98e-06	8.61e-06	0.752357	3.15e-14	2.13e-13	1.36202	7.48e-37	7.49e-36	19	22886998	22896598	-	1187	At3g12800
VIT_19s0085g00440	2.11565	3.06017	1.99292	0.882874	1.14205	1.0859	1.98499	2.94984	3.48894	-1.20773	1.97e-06	8.58e-06	1.39722	1.29e-07	5.07e-07	0.234604	0.392587	0.457	19	22805628	22809970	+	4343	RPPL1
VIT_19s0085g00390	7.93437	8.06825	7.96123	13.2763	16.8528	15.2023	31.1206	31.2635	31.924	0.915093	4.64e-09	2.73e-08	1.01822	1.21e-14	8.46e-14	1.97883	1.16e-66	2.39e-65	19	22763855	22770066	+	1586	-
VIT_19s0085g00380	113.393	124.378	112.426	886.495	820.819	779.873	763.04	807.691	798.74	2.82182	1.67e-172	2.03e-169	-0.106668	0.236127	0.327787	2.7607	1.01e-228	2.76e-226	19	22741112	22745792	-	1662	-
VIT_19s0085g00350	12.0301	10.8582	10.6687	9.76305	13.8778	14.4161	29.0856	32.6884	29.9158	0.17624	0.314418	0.421726	1.23081	5.16e-14	3.44e-13	1.45235	2.94e-41	3.35e-40	19	22688699	22720160	+	4400	RLT3
VIT_19s0085g00320	11.8367	6.7705	9.23983	7.22094	8.16449	17.4669	25.1834	28.5571	24.6382	0.233634	0.588243	0.684082	1.21554	0.000533375	0.0013386	1.4955	1.01e-07	2.78e-07	19	22678798	22680489	+	270	-
VIT_19s0085g00200	22.2587	25.4867	21.5893	28.8597	27.7852	21.8482	57.5681	44.8544	44.2171	0.17185	0.333203	0.441104	0.865726	1.81e-06	6.31e-06	1.08336	2.81e-10	9.3e-10	19	22522289	22529999	+	599	SCI1A
VIT_19s0085g00140	1.5836	1.35789	1.93751	7.6942	3.72839	4.73599	11.6799	11.6615	13.6734	1.71608	0.000161737	0.000525675	1.16779	0.000258357	0.000680198	2.92692	1.85e-18	9.64e-18	19	22473290	22474251	-	473	-
VIT_19s0085g00050	0.501642	0.0451199	0.511458	0.534152	0.150987	0	2.27316	1.94995	1.6313	-0.651502	0.610146	0.70311	3.09662	2.1e-05	6.41e-05	2.47276	0.000143406	0.000296334	19	22358835	22361459	+	1095	MYB58
VIT_19s0085g00030	4.97978	9.35208	8.13297	15.8421	19.6932	15.8399	17.7141	14.8962	15.5268	1.18921	1.51e-06	6.68e-06	-0.131994	0.426909	0.531789	1.10243	1.14e-05	2.63e-05	19	22322853	22324730	-	1083	-
VIT_19s0085g00010	1.21274	1.48219	1.67287	3.43511	3.46408	3.8739	2.16822	4.49068	3.87171	1.29767	0.00049662	0.00147745	-0.0697705	0.850078	0.890819	1.27208	0.0038198	0.00666413	19	22279071	22279770	+	700	SAUR72
VIT_19s0027g01930	9.34878	12.1824	13.0189	5.04477	3.27139	4.84526	0	0.812477	0.843773	-1.40474	0.00046352	0.00138864	-3.02387	0.000595852	0.00148285	-4.3793	2.08e-09	6.5e-09	19	22233245	22233463	-	219	-
VIT_19s0027g01890	18.3809	22.8443	22.1101	3.35843	5.19626	3.95499	20.8605	30.4889	24.627	-2.33938	1.27e-28	2.67e-27	2.56048	2.58e-29	3.86e-28	0.264835	0.153906	0.202297	19	22163198	22164434	-	1103	AVT1I
VIT_19s0027g01880	79.6197	95.1542	95.0128	4.45913	6.06513	4.12494	0	0	0	-4.20462	3.67e-130	1.76e-127	-9.37253	1.25e-14	8.69e-14	-13.5349	3.75e-30	3.1e-29	19	22155094	22157209	-	1472	AVT1I
VIT_19s0027g01870	6.16043	5.81251	6.94651	0.424761	0.630347	0.240812	0	0	0	-3.86218	1.39e-24	2.41e-23	-5.60822	0.000255966	0.000674276	-9.4349	5.25e-15	2.29e-14	19	22143585	22145090	-	1224	AVT1I
VIT_19s0027g01850	8.61802	14.4235	13.878	0.628921	0.533326	0.285245	0	0.0956626	0	-4.68568	2.2e-22	3.38e-21	-3.82022	0.0197046	0.0370656	-8.45604	4.81e-12	1.78e-11	19	22135834	22136453	+	620	-
VIT_19s0027g01820	0.780253	1.30133	1.45467	0.174076	0.147617	0.0263173	0	0.0264781	0.0824939	-3.35891	3.39e-08	1.82e-07	-1.71458	0.230927	0.32166	-5.0277	6.58e-09	1.99e-08	19	22109424	22113051	+	2240	HAK13
VIT_19s0027g01750	0.372797	0.424168	0.589143	0.533687	0.390853	0.594128	0.0906458	0.0885567	0.11496	0.124135	0.778386	0.840265	-2.40423	0.000139317	0.000381923	-2.23494	0.000483094	0.000943747	19	22053761	22056439	-	2679	SUMM2
VIT_19s0027g01740	4.50585	5.47517	6.60111	4.7254	3.1864	3.46009	0.797767	1.19505	1.349	-0.552762	0.0171389	0.0359331	-1.80174	7.05e-10	3.43e-09	-2.30911	7.67e-17	3.69e-16	19	22021997	22024388	-	2283	At5g63020
VIT_19s0027g01690	2.04905	0.825942	1.62489	0.0987667	0.0837543	0.268772	0.276793	0	0.18722	-3.32341	0.000302493	0.000937598	-0.00118354	0.999419	0.99967	-3.28297	0.000656347	0.00126412	19	21964515	21965477	-	658	RPS5
VIT_19s0027g01680	8.89685	8.41716	8.79606	6.12069	6.08296	5.79958	13.5478	14.4452	14.4474	-0.542767	0.000473351	0.0014146	1.20056	8.77e-17	6.96e-16	0.703156	6.53e-08	1.83e-07	19	21954715	21962066	-	1667	Unc45a
VIT_19s0027g01640	12.6895	18.7347	14.8148	4.15002	4.20856	4.30778	4.07664	3.70937	4.055	-1.87355	1.19e-20	1.65e-19	-0.13449	0.513947	0.613714	-1.96285	2.88e-21	1.7e-20	19	21902145	21911542	-	1519	At4g15545
VIT_19s0027g01630	1.43259	1.68738	1.04331	0.621475	1.24224	0.362402	0.622029	0.607693	0.504881	-0.902339	0.0793765	0.136498	-0.402293	0.500735	0.600669	-1.2604	0.00406156	0.00705832	19	21874071	21876272	+	1464	At5g63020
VIT_19s0027g01620	4.21758	2.83753	4.47212	3.07378	2.97894	1.59326	1.23061	1.40262	1.66474	-0.599949	0.253943	0.355396	-0.867012	0.188262	0.271493	-1.42155	0.014053	0.0225794	19	21873123	21873615	-	296	At1g61300
VIT_19s0027g01490	0.467365	0.337912	0.0916367	0.795396	0.912554	0.763939	0.896008	1.02481	0.798213	1.45279	0.00669392	0.0155565	0.0997602	0.758427	0.820358	1.601	0.00347255	0.00608759	19	21634750	21638325	+	2778	RGA3
VIT_19s0027g01400	0.201588	0.199449	0.205532	1.31176	1.38253	1.71684	4.63903	4.48081	5.31057	2.85725	5.01e-16	5.26e-15	1.6715	1.41e-17	1.18e-16	4.57458	9.39e-57	1.58e-55	19	21494508	21502822	+	3468	RGA3
VIT_19s0027g01350	0.155962	0.112223	0.072279	0.442852	0.547661	0.552349	0.965293	0.976726	1.15426	2.17336	2.68e-05	9.85e-05	0.96401	0.00215315	0.00488255	3.18484	8.27e-13	3.19e-12	19	21375905	21379426	+	3522	RGA3
VIT_19s0027g01330	0.83568	1.04617	0.904198	2.50809	2.61623	2.67775	8.27299	9.31796	8.60401	1.47979	2.03e-10	1.37e-09	1.70988	9.3e-29	1.36e-27	3.23498	5.68e-67	1.18e-65	19	21321945	21335103	+	2928	RGA3
VIT_19s0027g01170	0.114532	0.321066	0.272472	0.298112	0.863732	0.540832	0.99791	0.974911	1.15374	1.26864	0.0370302	0.0706763	0.828653	0.0549509	0.0929334	2.14488	3.37e-06	8.19e-06	19	21058508	21068569	+	2616	RGA3
VIT_19s0027g01110	0.87142	1.16206	1.19751	0.0493084	0.292695	0.0447274	0	0	0	-3.02531	5.93e-05	0.000207019	-3.97734	0.0697741	0.114897	-6.99162	9.2e-08	2.55e-07	19	20817257	20819422	-	1318	S8H
VIT_19s0027g01070	4.80693	4.96607	4.11455	2.61874	2.38108	4.3022	54.6214	38.4784	47.1722	-0.584273	0.0161354	0.0340891	3.8776	2.85e-65	1.37e-63	3.33911	3e-90	9.72e-89	19	20596644	20609026	-	4467	RGA4
VIT_19s0027g01060	1.31296	2.90116	1.60638	1.42394	1.5456	1.60164	24.1031	19.1812	22.2953	-0.353546	0.396101	0.503337	3.80348	9.46e-63	4.17e-61	3.49588	3.15e-35	3.01e-34	19	20593527	20596273	-	1141	NA
VIT_19s0027g01050	2.10087	1.7588	1.81245	0.841275	3.38866	3.43402	7.8589	9.40528	6.17948	0.439066	0.510938	0.613834	1.56224	0.00269872	0.00602583	2.05034	3.58e-06	8.68e-06	19	20583944	20587010	-	309	-
VIT_19s0027g01010	2.42154	3.36714	3.56994	3.66252	3.17805	4.6357	1.03438	1.20487	1.13019	0.288641	0.280798	0.384965	-1.80411	2.65e-09	1.22e-08	-1.47093	3.14e-06	7.65e-06	19	20515117	20517420	-	1526	-
VIT_19s0027g00880	0	0	0	0	0.0854423	0	4.04734	5.42533	8.78571	NA	NA	NA	7.48581	2.57e-09	1.19e-08	8.7364	4.97e-12	1.83e-11	19	20238195	20240748	+	645	JUB1
VIT_19s0027g00870	0	0.0592402	0	0.233772	0.330398	0.282737	2.03823	3.20023	4.28362	3.71094	0.0284273	0.0560873	3.44428	1.25e-08	5.42e-08	7.20621	1.7e-08	4.97e-08	19	20230675	20232220	+	834	JUB1
VIT_19s0027g00840	0.642454	1.38684	0.714573	0.15202	0.0644565	0.0689481	2.55621	2.08108	1.58491	-3.2987	0.000965343	0.0027112	4.44188	3.66e-07	1.37e-06	1.18357	0.018698	0.0294694	19	20170778	20172315	+	855	JUB1
VIT_19s0027g00790	1.07028	1.27071	1.87067	1.98985	1.34992	1.26349	0.892248	0.508482	0.49035	0.118997	0.748573	0.816671	-1.31625	0.002676	0.00597905	-1.15191	0.0121251	0.0196917	19	20066609	20107439	+	1633	-
VIT_19s0027g00750	9.05485	9.13618	9.50626	6.65053	7.71742	8.67855	4.46878	5.5371	3.20695	-0.268811	0.255073	0.356575	-0.839288	0.00773073	0.015808	-1.06371	0.000252146	0.000508276	19	19961975	19968765	-	557	REV7
VIT_19s0027g00740	18.558	27.3198	23.8113	80.3897	48.7781	73.3973	25.2323	20.1252	25.6003	1.533	2.49e-12	1.98e-11	-1.54974	3.1e-14	2.1e-13	0.0286635	0.881468	0.906017	19	19949303	19950601	-	1114	BRG3
VIT_19s0027g00700	24.9681	22.4822	22.0437	28.5478	45.3747	39.6569	65.2106	53.6511	54.7947	0.703625	0.000212662	0.00067557	0.574897	0.0019123	0.00437657	1.32382	7.29e-23	4.61e-22	19	19894744	19903387	+	1268	IJ
VIT_19s0027g00530	2.83143	2.54672	3.14928	4.5224	5.82351	5.46965	8.76227	10.5475	7.77881	0.888875	0.0214511	0.0438205	0.736515	0.0202924	0.0380596	1.67103	1.53e-06	3.83e-06	19	19530011	19532156	+	388	At1g04390
VIT_19s0027g00510	0.0700367	0.207881	0.0714072	1.73181	1.08211	1.57092	1.02177	1.24777	1.03667	3.6347	3.73e-05	0.000134229	-0.438131	0.39838	0.503338	3.24045	0.000458441	0.000897475	19	19498516	19499228	+	713	SAUR77
VIT_19s0027g00500	17.4465	17.3201	14.5207	31.2007	32.9418	36.3231	32.1767	34.6773	32.0238	1.02104	1.64e-13	1.44e-12	-0.060093	0.600365	0.693295	1.00669	1.61e-15	7.23e-15	19	19485312	19493785	+	1683	ychF
VIT_19s0027g00460	5.46746	6.07061	7.06097	12.808	11.1293	9.89683	39.8825	34.2733	32.2964	0.856173	7.41e-05	0.000254997	1.61911	3.26e-21	3.34e-20	2.52005	1.55e-43	1.88e-42	19	19309601	19310654	+	822	-
VIT_19s0027g00450	10.8059	13.2223	11.7268	23.2787	26.4484	25.0057	32.7934	27.808	29.2326	1.05816	8.47e-16	8.74e-15	0.228313	0.0556183	0.0939539	1.33178	4.09e-23	2.62e-22	19	19293615	19296054	+	2440	At1g79080
VIT_19s0027g00340	19.4834	28.7099	21.4252	6.80595	4.82127	5.34546	6.39665	7.19608	6.84394	-2.04529	2.61e-22	3.99e-21	0.23459	0.242923	0.335982	-1.76562	3.74e-20	2.11e-19	19	19037511	19039076	-	1566	-
VIT_19s0027g00330	8.75658	6.32214	9.41052	3.69603	3.91779	1.95571	8.63176	6.74626	11.9688	-1.36173	0.005416	0.0128557	1.47715	0.00341118	0.00746351	0.160493	0.691242	0.741349	19	19016365	19019448	-	211	-
VIT_19s0027g00290	1.35259	1.37441	0.521806	0.475758	0.161377	0.431557	0.355549	0.260516	0.450918	-1.62536	0.0108419	0.0239482	-0.0303764	0.967498	0.983415	-1.60632	0.0091774	0.0151482	19	18982744	18984109	+	1366	PAT1H2
VIT_19s0027g00200	942.163	1219.53	1105.2	5222.62	4150.33	3740.66	7931.02	7663	7723.21	1.99878	3.8e-36	1.09e-34	0.793817	7.39e-09	3.27e-08	2.83806	6.14e-125	3.69e-123	19	18708816	18709975	+	588	PSBR
VIT_19s0027g00130	63.5641	73.8318	65.9383	177.266	201.25	169.844	331.482	368.751	370.837	1.42531	4.46e-34	1.16e-32	0.928958	5.96e-18	5.09e-17	2.39947	1.05e-118	5.63e-117	19	18431745	18445068	-	3558	IF2CP
VIT_19s0027g00090	1.9299	1.19339	1.68657	0.493356	0.646567	0.650939	0.460877	0.327458	0.510107	-1.4267	0.000793803	0.00227034	-0.50574	0.37279	0.477052	-1.88882	5.3e-05	0.000114815	19	18332077	18339207	-	1449	AERO1
VIT_19s0027g00080	14.3121	22.5416	19.7138	5.72518	6.24912	5.35118	2.24049	2.01233	2.27317	-1.71195	1.05e-19	1.37e-18	-1.44628	6.16e-18	5.26e-17	-3.11319	3.41e-52	5.18e-51	19	18294028	18299415	+	3360	KIN14Q
VIT_19s0027g00040	0	0.0874449	0.270336	0.230048	0.487702	1.46072	77.2575	58.1561	61.8135	2.61457	0.0475683	0.0879689	6.44693	1.02e-65	4.99e-64	9.12204	2.25e-34	2.11e-33	19	18198374	18198938	+	565	CYP72A154
VIT_19s0027g00030	0	0.165055	0	0.217111	1.28877	0.262586	44.079	29.2591	33.1984	3.41521	0.0175885	0.0367588	5.85962	1.89e-15	1.38e-14	9.31845	3.87e-27	2.9e-26	19	18194940	18198272	+	898	-
VIT_19s0027g00020	1.03103	0.782069	0.280321	4.07017	2.42743	3.0023	1.21169	1.83688	1.65328	2.16915	1.54e-06	6.82e-06	-1.0473	0.00155703	0.00361262	1.16815	0.0244537	0.0378243	19	18129423	18130875	-	1453	WAG1
VIT_19s0027g00010	9.20425	11.9636	16.0086	9.30472	8.16619	12.5211	2.53169	2.07761	2.02065	-0.314415	0.180082	0.269397	-2.2142	2.34e-26	3.05e-25	-2.48465	4.5e-26	3.24e-25	19	18056453	18061402	+	3597	At1g17230
VIT_19s0015g02940	4.05152	5.11933	3.3345	15.8183	13.8449	13.7724	30.0286	21.9734	21.5554	1.78803	1.06e-16	1.17e-15	0.724513	8.29e-05	0.000235009	2.55874	1.05e-27	8.03e-27	19	13642473	13645440	+	1023	-
VIT_19s0015g02910	0	0.0585383	0	0	0	0	40.7491	22.101	28.4259	-1.59459	0.69303	1	12.1587	5.43e-24	6.4e-23	10.5911	9.01e-24	5.92e-23	19	13603258	13607457	+	1688	-
VIT_19s0015g02900	0	0	0	0.0416326	0.0353045	0	13.7677	9.46086	9.86474	2.10907	0.589426	1	8.72726	7.95e-17	6.33e-16	10.8711	1.73e-19	9.49e-19	19	13551172	13555212	+	1561	-
VIT_19s0015g02780	0.0594478	0	0.0909167	0.42552	0.196823	0.456166	46.0384	36.1514	41.0636	2.83908	0.00668642	0.0155422	6.81983	1.52e-109	1.95e-107	9.69391	3.8e-48	5.22e-47	19	13198367	13202394	+	1680	-
VIT_19s0015g02750	0.0398851	0	0	0.0519078	0.176071	0.235426	8.82526	6.67958	5.21495	3.43241	0.0623252	0.110942	5.41758	5.19e-23	5.84e-22	8.91578	2.68e-13	1.06e-12	19	13176804	13186647	+	1252	CYP72A67
VIT_19s0015g02700	6.95781	5.90927	10.7351	16.2672	11.756	14.3197	2.47032	1.38953	1.89875	0.836751	0.00172433	0.00458273	-2.91486	4.48e-24	5.31e-23	-2.03331	4.38e-08	1.25e-07	19	13044600	13046042	-	811	-
VIT_19s0015g02660	0	0	0.032805	0.041874	0	0.113951	9.38815	6.22917	6.1913	2.15814	0.399646	0.506725	7.11566	3.59e-20	3.47e-19	9.29945	1.75e-14	7.44e-14	19	12924172	12928072	+	1552	-
VIT_19s0015g02610	1.05499	0.497046	0.614648	1.11147	1.21975	1.12682	0.488612	0.238675	0.185902	0.667948	0.20145	0.295247	-1.95793	0.00245002	0.00550889	-1.2436	0.101625	0.139272	19	12824413	12829175	-	994	PARC
VIT_19s0015g02590	1.3619	1.01058	1.33069	0.516954	0.375752	0.602904	0.413932	0.808784	0.489964	-1.31881	0.0206908	0.0424601	0.163679	0.820445	0.867661	-1.10798	0.0525191	0.0763131	19	12760356	12761657	-	880	-
VIT_19s0015g02540	0	0.0616808	0	0.486805	0.206406	0.883156	73.3674	45.8345	52.137	4.5436	0.00413369	0.0100909	6.74085	1.14e-66	5.73e-65	11.3191	4.21e-21	2.47e-20	19	12661179	12662582	+	801	CYP72A225
VIT_19s0015g02520	0	0	0	0.275876	0.0334204	1.10823	19.1076	17.1566	16.3607	6.39692	0.000204535	0.000652175	5.17727	1.39e-06	4.92e-06	11.6191	1.6e-22	1e-21	19	12608039	12612113	+	1649	-
VIT_19s0015g02480	1.64667	2.76585	1.56176	1.64465	1.39466	1.1754	0.279341	0.636773	0.614065	-0.512741	0.17951	0.268787	-1.49633	0.00263217	0.00588998	-1.96265	8.8e-05	0.000185746	19	12391443	12393114	-	1304	-
VIT_19s0015g02380	2.96689	4.91776	3.69279	1.30378	2.46636	1.22814	1.03057	1.46447	0.760438	-1.21045	0.00103641	0.00289223	-0.658384	0.156425	0.232041	-1.82568	1.04e-06	2.65e-06	19	12180342	12181998	-	1296	-
VIT_19s0015g02280	2.14372	1.3724	2.57138	0	0.278335	0	0	0	0.155544	-4.36758	0.000530146	0.00157092	-0.816732	0.818714	0.866824	-5.20912	0.000181807	0.00037152	19	12022775	12025012	-	396	-
VIT_19s0015g02220	0.724818	0.566154	0.700107	1.14189	2.52606	1.8014	3.01463	2.53736	2.49393	1.45834	0.00126229	0.00345168	0.512427	0.15325	0.227858	2.01779	2.08e-08	6.05e-08	19	11722138	11723584	+	1309	APP2
VIT_19s0015g02130	5.14806	5.80652	6.35104	0.401991	1.19311	0.79006	0.751052	0.489162	0.381003	-2.84257	9.36e-14	8.29e-13	-0.602724	0.376941	0.48156	-3.41262	1.01e-17	5.1e-17	19	11441496	11461189	-	970	-
VIT_19s0015g01940	16.1296	19.6329	17.0206	21.8208	23.2255	20.9755	39.1306	35.98	36.333	0.31701	0.0118474	0.0258969	0.718344	2.77e-12	1.64e-11	1.08077	1.34e-19	7.38e-19	19	10785632	10830060	-	2743	PEX5
VIT_19s0015g01800	0.531943	1.10194	1.0847	0.346144	0.42195	0.255113	0	0	0.041009	-1.41179	0.00165572	0.00441869	-4.70029	0.000112045	0.000311918	-6.07079	1e-07	2.77e-07	19	10527535	10530538	+	3004	-
VIT_19s0015g01780	0.576464	0.819874	0.55101	0.375114	0.516908	0.212665	0.74464	0.984235	1.24435	-0.819843	0.1764	0.265127	1.38585	0.015317	0.0295143	0.611385	0.199032	0.253976	19	10503115	10505322	+	1386	ZAT10
VIT_19s0015g01760	187.043	250.981	214.162	1472.25	1140.98	898.141	790.642	729.403	704.14	2.42213	5.22e-36	1.49e-34	-0.69506	7.13e-05	0.00020412	1.77273	4.34e-39	4.64e-38	19	10465771	10466458	+	688	PSAG
VIT_19s0015g01720	0.515803	0.574121	0.460159	41.4936	45.3619	51.2631	204.313	117.971	114.005	6.47037	5.28e-142	3.59e-139	1.62303	3.8e-13	2.4e-12	8.13935	1.81e-141	1.44e-139	19	10399653	10401970	-	1549	-
VIT_19s0015g01690	4.60305	6.2448	5.08422	10.1658	12.0842	11.5678	19.8834	18.2654	18.3238	1.08098	1.18e-08	6.68e-08	0.701294	7.5e-07	2.72e-06	1.82798	3.37e-27	2.54e-26	19	10332463	10337607	-	1432	SUFE1
VIT_19s0015g01680	0.77475	2.29959	1.22077	1.00828	0.544107	0.66517	0.342511	0	0.173753	-0.968817	0.133512	0.211079	-2.13947	0.0407263	0.0712793	-3.0586	0.00159256	0.00291859	19	10331290	10331998	+	709	-
VIT_19s0015g01650	0.130246	0.2835	0.478059	0.644122	0.80495	0.184509	0.91841	1.57791	2.0564	0.871134	0.23082	0.329802	1.43995	0.00827041	0.0168303	2.35517	2.46e-05	5.5e-05	19	10302482	10305368	-	1917	At4g26485
VIT_19s0015g01620	0.440354	0.3195	0.239451	1.45183	0.907166	0.658473	1.60609	2.3013	3.15039	1.5803	0.0031138	0.00782874	1.19504	0.0036146	0.00786847	2.82039	5.77e-10	1.88e-09	19	10267544	10269535	-	1701	At4g26485
VIT_19s0015g01600	1.35992	1.61459	2.10752	1.55746	1.38076	1.28433	3.37278	3.10122	3.22068	-0.274189	0.504815	0.608794	1.16487	0.000813714	0.00197955	0.93498	0.00591079	0.0100383	19	10189181	10190518	-	918	HIPP41
VIT_19s0015g01580	0.0297239	0.20586	0.121222	0.386836	0.885701	0.456166	0.975697	1.34155	1.68654	2.27656	0.00448159	0.010845	1.16326	0.0151865	0.029301	3.48816	7.75e-08	2.16e-07	19	10156516	10158496	-	1680	HIPP41
VIT_19s0015g01570	0.405044	0.858743	0.235983	0.527137	0.510872	0.819708	2.11043	3.09269	2.35533	0.301066	0.689404	0.769603	1.98741	4.58e-05	0.000134252	2.33293	2.91e-05	6.47e-05	19	10110447	10113213	-	863	-
VIT_19s0015g01560	1.09509	0.758431	0.781564	2.06652	1.57113	1.80989	0.99852	1.04054	0.540311	1.03739	0.0197109	0.0406903	-1.11034	0.0203743	0.0381892	-0.0269169	0.961805	0.970307	19	10049239	10051250	-	912	HIPP41
VIT_19s0015g01550	1.95615	2.31172	1.77283	3.81869	3.17829	5.45245	10.9661	10.8425	12.8017	1.03602	0.00233244	0.00602829	1.43894	1.36e-08	5.88e-08	2.51964	3.55e-25	2.47e-24	19	10028797	10030110	-	919	HIPP41
VIT_19s0015g01530	6.20753	6.14167	5.20385	1.97479	1.52238	0.162847	0	0.163842	0	-2.27867	0.000154545	0.000504263	-4.38116	0.00885504	0.0179124	-6.60755	1.58e-07	4.31e-07	19	9975327	9975818	-	362	PIK-1
VIT_19s0015g01500	4.58597	6.17579	6.36417	1.65787	2.81175	0.451153	0	0	0	-1.79689	0.00147472	0.00397979	-5.89039	0.000175678	0.00047374	-7.64833	1.55e-09	4.88e-09	19	9922208	9922870	-	392	HIPP47
VIT_19s0015g01440	0.742085	0.825988	1.22949	2.5754	5.1186	3.32168	22.1037	30.0778	33.601	1.9768	9.14e-08	4.69e-07	2.91876	8.91e-30	1.36e-28	4.94194	6.56e-79	1.74e-77	19	9762184	9764296	+	1615	At3g47200
VIT_19s0015g01420	0.411086	0.513757	0.661785	0.478685	0.620827	1.04722	0	0	0	0.435032	0.352215	0.459501	-7.25147	3.88e-08	1.61e-07	-6.77385	3.93e-07	1.04e-06	19	9748021	9752715	-	2308	SBT5.4
VIT_19s0015g01410	3.26963	2.79381	2.87903	3.86836	6.23271	7.89518	2.52958	1.58868	0.733279	1.00743	0.0215244	0.0439546	-1.92905	0.000681193	0.00167937	-0.877775	0.152391	0.20051	19	9739588	9743061	+	336	-
VIT_19s0015g01370	70.2714	40.4824	65.9616	32.4409	36.9212	50.5291	110.853	125.439	140.688	-0.565598	0.0232425	0.0470802	1.61484	4.64e-18	3.99e-17	1.09462	6.57e-07	1.7e-06	19	9657864	9658472	+	609	ATJ11
VIT_19s0015g01350	17.5979	19.1605	18.634	16.6953	9.30228	9.85342	0.799803	0.610445	0.431092	-0.636307	0.00448559	0.0108536	-4.31742	1.66e-42	4e-41	-4.90679	4.42e-108	1.99e-106	19	9552424	9556723	-	2429	RFS1
VIT_19s0015g01330	52.9811	63.7663	63.8486	24.0405	27.3311	27.9177	33.3165	33.1514	32.5504	-1.19171	1.35e-14	1.27e-13	0.282326	0.0635119	0.105767	-0.864449	1.4e-09	4.44e-09	19	9531075	9539000	+	492	SMD1B
VIT_19s0015g01310	8.50868	9.52245	9.38626	2.90451	3.69455	5.26933	4.23953	6.29556	4.64547	-1.20914	0.000579855	0.00170357	0.31551	0.460403	0.564358	-0.849398	0.00853416	0.0141519	19	9494383	9495766	-	358	AAP7
VIT_19s0015g01300	20.0309	16.934	22.3085	32.8002	35.9791	36.1179	34.6424	45.1254	42.9196	0.818005	1.27e-08	7.16e-08	0.188707	0.168512	0.247051	1.05144	1.61e-10	5.42e-10	19	9488742	9491538	-	1593	AAP7
VIT_19s0015g01290	38.9684	33.6112	34.7646	23.2306	18.7979	14.6542	3.09472	3.91922	3.95389	-0.929483	3.73e-07	1.78e-06	-2.40552	6.35e-28	8.97e-27	-3.28877	1.37e-92	4.64e-91	19	9482389	9486600	-	1589	AAP7
VIT_19s0015g01280	0.965153	1.1625	1.28353	1.03763	0.277867	0.743076	0.510168	0.598093	0.465848	-0.748413	0.175113	0.263554	-0.412515	0.532202	0.631298	-1.11202	0.0242072	0.0374755	19	9479676	9482388	-	1190	MYB80
VIT_19s0015g01270	33.5521	39.1372	34.1633	49.3704	46.3989	46.7083	90.9513	89.2149	93.8273	0.408818	0.000101509	0.000341588	0.906757	7.42e-29	1.09e-27	1.36103	6.53e-43	7.79e-42	19	9435449	9479675	+	5605	PA200
VIT_19s0015g01230	74.6345	103.159	103.516	5.76673	5.69813	7.41432	0.187377	0.137294	0.0950547	-3.90205	4.84e-97	9.23e-95	-5.52646	5.09e-24	6e-23	-9.38402	1.73e-74	4.2e-73	19	9392272	9393776	-	1296	-
VIT_19s0015g01150	9.85348	11.0576	9.60686	7.81409	8.7094	7.825	1.59002	1.42981	1.48489	-0.331349	0.0117766	0.0257615	-2.47186	7.15e-50	2.19e-48	-2.75788	1.4e-64	2.77e-63	19	9229712	9239572	-	3360	KIN14F
VIT_19s0015g01120	2.82942	2.76961	3.77477	13.8673	14.1513	12.2059	0.567213	0.679268	0.686869	2.09607	8.75e-36	2.47e-34	-4.41556	5.27e-111	6.95e-109	-2.27516	6.06e-18	3.08e-17	19	9194644	9198287	+	3318	RGI3
VIT_19s0015g01040	33.2196	28.4333	28.1401	67.3955	49.929	64.493	99.8862	82.0382	64.0523	1.00998	1.3e-09	8.14e-09	0.400258	0.039895	0.0700259	1.45666	3.46e-14	1.44e-13	19	9116147	9125302	+	702	-
VIT_19s0015g01000	2.24432	2.90374	2.66228	6.40336	6.43033	6.31796	1.10191	0.640783	0.665465	1.28808	8.1e-13	6.71e-12	-3.02856	1.72e-33	3.04e-32	-1.69477	9.16e-08	2.54e-07	19	9081946	9084990	+	2314	At4g11680
VIT_19s0015g00940	1.15504	1.21897	1.49168	0.450961	0.72234	0.499967	0.23404	0.182917	0.189963	-1.20466	0.00914372	0.0205449	-1.50502	0.0385048	0.0678518	-2.66882	6.01e-06	1.42e-05	19	9051174	9053909	-	1297	At5g55950
VIT_19s0015g00900	2.54617	2.57057	2.70196	2.6036	4.27234	3.28185	6.19103	4.19681	5.3199	0.375893	0.138549	0.217435	0.588381	0.0221528	0.041236	1.00893	7.96e-06	1.86e-05	19	9010598	9012519	-	1922	PCMP-H61
VIT_19s0015g00810	0.728995	0.824298	1.0618	2.16854	1.83893	1.9056	1.45603	2.59756	2.4407	1.17023	0.00536412	0.0127404	0.100556	0.793082	0.847603	1.31509	0.00367632	0.00642587	19	8933245	8934203	+	959	SEC13B
VIT_19s0015g00780	10.4612	13.8955	12.198	7.40899	9.28073	8.90401	20.7637	21.0059	17.8228	-0.518165	0.00344713	0.00857163	1.18073	2.2e-14	1.5e-13	0.707813	8.82e-06	2.06e-05	19	8915468	8922437	-	1728	POLR1C
VIT_19s0015g00740	25.0638	22.4488	26.9794	9.54394	10.9671	9.60661	13.6411	10.9843	9.96675	-1.3116	1.9e-22	2.93e-21	0.162784	0.320072	0.422231	-1.10396	7.26e-12	2.66e-11	19	8871654	8877880	+	2608	At5g55860
VIT_19s0015g00730	9.97453	8.15058	9.1549	17.2807	22.9743	20.1002	52.188	51.8404	57.2853	1.14022	1.89e-12	1.52e-11	1.38034	1.34e-24	1.63e-23	2.56617	2.77e-96	1.02e-94	19	8806095	8809770	-	2358	CSLE6
VIT_19s0015g00710	1.86137	2.13798	2.42133	0.835328	0.850031	0.404118	0.156067	0.177882	0	-1.62629	2.27e-06	9.79e-06	-2.67478	0.000403741	0.00103071	-4.25251	3.23e-15	1.42e-14	19	8786688	8790447	-	2334	CSLE1
VIT_19s0015g00620	2.97575	5.32961	4.42917	1.04592	1.19857	0.512837	0.0528143	0.154791	0.267923	-2.21193	3.31e-10	2.19e-09	-2.57545	5.14e-05	0.000149714	-4.74423	4.16e-23	2.66e-22	19	8704992	8707290	+	2299	LECRKS7
VIT_19s0015g00610	12.2636	16.2079	14.5983	0.461415	0.732396	0.450742	0.176836	0.0863803	0.179415	-4.70789	2.07e-106	5.26e-104	-1.93575	1.84e-05	5.67e-05	-6.60658	6.73e-120	3.68e-118	19	8694040	8704283	+	5493	-
VIT_19s0015g00570	9.23361	10.8822	9.48352	3.40185	3.4842	3.00564	4.91128	3.83041	4.31294	-1.58734	8.01e-17	8.89e-16	0.363263	0.11388	0.176235	-1.17879	4.53e-10	1.48e-09	19	8637659	8659970	+	1471	SRT1
VIT_19s0015g00550	26.2268	17.1179	20.7667	37.0512	45.0581	40.255	82.8572	86.1665	110.601	0.926061	7.45e-07	3.43e-06	1.1546	4.39e-14	2.94e-13	2.12659	2.01e-27	1.52e-26	19	8601631	8609287	-	1091	NUDT10
VIT_19s0015g00530	18.0949	12.1055	15.5182	39.5207	24.4438	32.5425	0.268827	0.0875437	0.0454579	1.06959	1.28e-06	5.71e-06	-7.94313	5.29e-51	1.67e-49	-6.82719	5.98e-37	6e-36	19	8597419	8599178	+	1355	FLA1
VIT_19s0015g00520	12.4997	15.4744	14.6016	24.1152	23.7772	28.4001	78.4267	79.3795	77.9434	0.835877	6.04e-07	2.81e-06	1.59068	1.71e-37	3.48e-36	2.47159	1.57e-81	4.38e-80	19	8590812	8591606	+	795	TIC20-V
VIT_19s0015g00510	6.97718	8.24041	9.79532	56.1459	78.4526	43.9435	0	0	0	2.83057	1.12e-34	3.04e-33	-12.8718	7.77e-27	1.03e-25	-9.99701	1.07e-16	5.12e-16	19	8585325	8587296	-	1367	At5g63180
VIT_19s0015g00500	13.9425	9.37912	10.6169	7.21251	6.92098	7.4377	5.8866	4.39981	3.48993	-0.66121	0.000751361	0.00216261	-0.682887	0.00248416	0.00557878	-1.2979	3.38e-07	9e-07	19	8567766	8585250	+	1712	BAM4
VIT_19s0015g00490	127.045	190.879	178.876	12.6107	12.7874	14.1022	1.12195	0.852517	1.26479	-3.65757	1.81e-92	3.01e-90	-3.64764	3.62e-39	7.81e-38	-7.26061	1.12e-152	1.08e-150	19	8566294	8567267	-	974	NA
VIT_19s0015g00440	12.3549	13.1069	15.2788	25.3718	23.7965	28.6157	40.7208	35.7651	35.2885	0.927337	3.5e-09	2.09e-08	0.486552	0.000396099	0.00101251	1.45884	8.25e-23	5.2e-22	19	8458932	8459994	+	1063	NFYB3
VIT_19s0015g00430	174.209	209.516	194.327	87.6829	90.5738	80.4217	81.676	81.1676	83.0257	-1.16594	5.44e-25	9.59e-24	-0.110042	0.229084	0.319599	-1.23079	5.5e-33	4.97e-32	19	8443524	8455022	+	2331	Dek
VIT_19s0015g00380	10.8178	8.71487	10.3466	8.23798	6.17265	7.0377	3.74602	4.69395	5.04	-0.487432	0.00945494	0.0211624	-0.705027	0.00109132	0.00259788	-1.14646	9.45e-09	2.82e-08	19	8363730	8368312	+	1491	cys12
VIT_19s0015g00340	22.2534	32.0312	29.0445	7.93819	9.54259	8.0711	6.35622	7.00584	8.01981	-1.70873	8.27e-17	9.16e-16	-0.296109	0.192525	0.276598	-1.96032	6.59e-20	3.68e-19	19	8341129	8341966	-	745	-
VIT_19s0015g00300	15.4093	13.9634	15.4539	18.461	14.3835	15.5558	1.22558	2.60848	2.04282	0.102483	0.505356	0.609223	-3.07688	5.68e-33	9.86e-32	-2.92822	1.16e-30	9.77e-30	19	8298251	8299782	+	1387	TPK1
VIT_19s0015g00290	3.31068	5.73223	4.78191	12.2078	8.52535	6.51388	1.34166	1.96611	1.70153	0.967985	0.043324	0.0810741	-2.47523	4.18e-05	0.000123062	-1.46138	0.0305763	0.0464471	19	8297240	8297894	+	181	-
VIT_19s0015g00280	5.12346	5.10382	5.0806	2.96855	1.35549	1.40852	2.64513	1.58385	3.02999	-1.43378	1.15e-05	4.47e-05	0.309539	0.460363	0.564339	-1.07542	0.00014291	0.000295336	19	8278980	8284207	-	1423	SPO11-1
VIT_19s0015g00270	2.63412	4.60239	2.57138	41.0646	41.9976	36.1246	35.0224	21.7007	25.5784	3.5956	5.01e-55	2.74e-53	-0.570714	0.00327992	0.00719757	3.0715	1.09e-25	7.73e-25	19	8269819	8270709	+	891	-
VIT_19s0015g00260	15.6702	10.6664	14.0972	7.92797	8.58058	8.09034	5.7007	5.90252	5.14119	-0.72293	0.00025971	0.000813063	-0.592029	0.0013509	0.00316687	-1.26943	2.07e-09	6.48e-09	19	8241030	8247107	-	1246	TIM50
VIT_19s0015g00250	1.00374	1.24137	1.57772	3.75562	3.87711	3.06109	8.89804	8.64329	12.2262	1.47939	3.75e-06	1.57e-05	1.43955	1.19e-09	5.67e-09	2.9639	4.93e-25	3.4e-24	19	8237691	8239518	-	1194	ZIP2
VIT_19s0015g00230	4.0981	3.30377	5.10681	20.3459	21.148	19.3516	48.7618	44.2127	49.6602	2.27727	6.2e-33	1.54e-31	1.19199	1.42e-24	1.72e-23	3.51451	4.89e-87	1.51e-85	19	8232994	8235321	-	1316	ZIP2
VIT_19s0015g00210	1.32809	1.0512	1.2767	1.82718	2.13573	2.41895	6.36625	5.36321	6.69312	0.799921	0.01732	0.0362567	1.48934	2.05e-09	9.53e-09	2.33565	2.25e-18	1.17e-17	19	8223503	8231598	-	1316	ZIP2
VIT_19s0015g00190	1.20238	0.557634	0.689571	2.10271	2.61245	2.04043	4.20265	7.05125	7.83268	1.4576	0.00033793	0.00103728	1.45884	1.53e-06	5.36e-06	2.96315	3.4e-14	1.42e-13	19	8202649	8204569	-	1329	ZIP2
VIT_19s0015g00140	57.2466	62.5369	57.3922	175.571	164.834	143.858	124.633	133.316	122.705	1.44397	4.65e-33	1.17e-31	-0.383769	0.000768766	0.00187837	1.10571	3.46e-29	2.77e-28	19	8116770	8120728	-	888	RPS10
VIT_19s0015g00060	0.0473553	0.0819925	0.0603525	0.138667	0.11759	0.20964	1.06509	0.773375	0.919989	1.28936	0.0754506	0.130691	2.53035	8.18e-10	3.95e-09	3.86325	4.25e-15	1.86e-14	19	8023676	8034820	-	4218	ABCC3
VIT_19s0015g00050	1.64522	2.06798	2.36315	1.71022	2.43234	2.03994	23.3103	19.971	24.314	0.0224752	0.919966	0.943944	3.40995	1.49e-98	1.52e-96	3.47843	7.12e-96	2.59e-94	19	7976883	7983555	-	4826	ABCC3
VIT_19s0015g00040	0.0617067	0.106841	0.0943713	0.0602303	0.0851256	0.0546345	0.693936	0.971107	1.23686	-0.394325	0.667717	0.751861	3.81166	9.87e-11	5.16e-10	3.46571	5.06e-11	1.76e-10	19	7968064	7973375	-	3237	ABCC3
VIT_19s0015g00020	2.87129	3.59237	3.81037	2.86685	5.14721	3.87385	39.987	33.7063	38.0779	0.208101	0.399291	0.506415	3.19277	2.3e-58	8.88e-57	3.44627	3.08e-116	1.59e-114	19	7936122	7941690	-	3287	ABCC3
VIT_19s0015g00010	1.61279	1.23843	1.65662	1.33141	1.83303	2.0318	4.90187	5.0891	6.45795	0.201919	0.418257	0.525163	1.62206	2.01e-14	1.38e-13	1.86963	3.26e-20	1.85e-19	19	7926080	7935919	-	4149	ABCC3
VIT_19s0014g05430	63.5953	22.3231	46.9102	37.928	32.7122	45.894	13.8497	20.1644	15.6206	-0.19676	0.537067	0.637152	-1.26782	1.55e-10	7.98e-10	-1.41903	3.21e-05	7.09e-05	19	5818419	5819321	-	903	NDR1
VIT_19s0014g05320	1.75215	1.80579	1.48869	1.04514	0.966848	0.861852	4.7929	6.50338	6.48373	-0.821088	0.0994269	0.16503	2.59464	6.49e-11	3.45e-10	1.81838	6.66e-08	1.86e-07	19	5714949	5715632	+	684	At1g06840
VIT_19s0014g05220	4.27127	5.096	4.93123	8.74688	10.4675	10.752	19.9312	16.4877	13.7137	1.06353	2.12e-06	9.16e-06	0.704331	0.00086034	0.00208464	1.8129	3.01e-15	1.33e-14	19	5561574	5563074	+	795	-
VIT_19s0014g05160	1.84751	3.21642	2.17346	2.0345	2.29381	1.86646	0.129584	0.379792	0.262948	-0.229471	0.395656	0.502909	-3.0384	3.62e-15	2.61e-14	-3.22358	6.76e-14	2.78e-13	19	5439530	5442340	+	2811	At4g27190
VIT_19s0014g05140	0.325221	0.351022	0.391873	0.230865	0.815724	0.732957	2.69583	1.65045	2.37046	0.741299	0.232917	0.332032	1.86525	5.23e-05	0.000152137	2.65546	1.44e-10	4.85e-10	19	5423967	5430360	+	1689	At4g27220
VIT_19s0014g05130	1.27044	1.51349	1.77113	5.23012	5.63693	4.95847	0	0	0.0639621	1.79214	2.01e-15	2.02e-14	-8.01272	1.75e-14	1.2e-13	-6.17524	1.9e-08	5.56e-08	19	5411336	5414622	-	1926	GAUT12
VIT_19s0014g05110	11.6184	10.3681	15.6085	17.8481	14.0793	16.8354	27.1977	24.298	24.7843	0.368679	0.0710537	0.12407	0.610568	5.05e-05	0.000147013	1.02339	7.65e-08	2.13e-07	19	5405275	5406370	+	1096	-
VIT_19s0014g05090	3.76005	3.52436	4.16992	1.717	0.509607	0.856615	0.240595	0.1567	0.244104	-1.92049	3.56e-05	0.000128395	-2.29448	0.00889892	0.0179889	-4.15928	2.8e-11	9.89e-11	19	5398351	5399462	+	757	CXXS1
VIT_19s0014g05080	9.98723	9.63908	11.4305	26.4414	29.3381	27.1635	44.3421	28.2017	25.2421	1.41222	1.76e-21	2.56e-20	0.201061	0.356101	0.460593	1.65797	6.7e-12	2.46e-11	19	5394391	5395616	-	1020	PNSL3
VIT_19s0014g05070	30.2919	46.8931	41.6328	4.18747	5.04613	4.64808	0.360297	0.351993	0.469995	-3.10107	2.33e-59	1.47e-57	-3.59336	1.8e-33	3.19e-32	-6.65016	2.78e-116	1.44e-114	19	5387366	5394242	+	2359	KIN14N
VIT_19s0014g05050	8.15284	8.6041	10.3905	37.7552	28.8673	34.3277	35.4348	36.2321	41.3989	1.88797	2.29e-24	3.92e-23	0.127946	0.409513	0.513846	2.06085	7.65e-34	7.06e-33	19	5376784	5377821	+	735	HSP21.7
VIT_19s0014g05040	22.4106	20.7642	15.5912	27.416	20.5718	19.9822	10.0649	10.5532	11.8378	0.201454	0.298697	0.404699	-1.10235	6.37e-11	3.39e-10	-0.854419	1.75e-06	4.35e-06	19	5361143	5366609	-	1894	FH5
VIT_19s0014g05010	3.87043	1.35154	2.16652	5.72847	3.18266	5.01708	0	0	0	0.903162	0.0477356	0.0882008	-8.13395	9.8e-11	5.13e-10	-7.1837	1.19e-07	3.26e-07	19	5339584	5342567	+	658	-
VIT_19s0014g05000	12.2557	15.1759	16.5313	26.5502	23.7327	21.2079	0.0462729	0.226032	0.187791	0.695233	3.29e-05	0.000119428	-7.31235	7.08e-51	2.22e-49	-6.57246	7.3e-39	7.74e-38	19	5329128	5331078	-	1312	-
VIT_19s0014g04990	1.58737	1.04702	1.48357	1.54939	2.48179	2.10817	0.0804106	0.0785574	0	0.575805	0.195146	0.287723	-5.30025	4.06e-06	1.35e-05	-4.68216	8.76e-05	0.000185089	19	5327583	5329127	+	755	-
VIT_19s0014g04980	0.842297	1.4683	1.06325	0.939593	0.619714	0.568199	0.146289	0.0952785	0.0494743	-0.678811	0.162852	0.248517	-2.89986	0.000795507	0.00193804	-3.5299	9.53e-06	2.21e-05	19	5318062	5327582	+	1245	-
VIT_19s0014g04960	10.366	14.0691	10.8398	4.62659	4.43669	6.11863	2.54473	2.80178	2.70479	-1.22203	1.11e-08	6.3e-08	-0.951966	8.16e-05	0.000231703	-2.12874	1.77e-23	1.15e-22	19	5304876	5310357	+	1503	CRLK1
VIT_19s0014g04930	48.4564	18.1015	23.2896	8.8939	3.4147	2.3504	0	0.287606	0.0331872	-2.6282	0.000169159	0.000547769	-5.54562	3.57e-05	0.000106027	-8.12489	1.89e-10	6.35e-10	19	5254957	5257671	+	1856	TPS2
VIT_19s0014g04900	9.40946	18.5104	5.16146	2020.66	1057.72	634.913	7.89398	29.8678	26.878	6.80224	2.16e-22	3.32e-21	-5.88121	6.63e-19	5.96e-18	0.968469	0.186861	0.240493	19	5226851	5232162	-	1815	VIT_19s0014g04930
VIT_19s0014g04880	2.56417	14.1898	1.28502	2499.88	1562.66	827.977	3.64577	19.9251	20.4782	8.07612	4.38e-14	3.98e-13	-6.83208	1.86e-17	1.55e-16	1.29109	0.257714	0.318002	19	5215110	5216944	-	1149	VIT_19s0014g04930
VIT_19s0014g04840	0.0480618	0.0475518	0	6.56765	3.92508	2.0993	0	0.0570845	0.237134	7.02	5.19e-10	3.38e-09	-5.46523	2.99e-11	1.64e-10	1.61503	0.453824	0.51772	19	5187360	5188868	+	1039	VIT_19s0014g04930
VIT_19s0014g04830	14.5031	12.5811	13.3503	9.5716	9.6718	10.5486	3.13369	3.38802	3.09461	-0.446809	0.00273876	0.00696541	-1.66801	3.3e-19	3.02e-18	-2.06938	1.75e-31	1.5e-30	19	5167089	5172519	+	1453	VHA-c''1
VIT_19s0014g04820	19.7664	13.5867	18.0318	14.8932	12.3998	12.2814	4.55325	2.96554	4.61966	-0.385834	0.174	0.262357	-1.74175	5.14e-06	1.69e-05	-2.08128	3.12e-08	8.96e-08	19	5165968	5166994	+	240	VHA-c''1
VIT_19s0014g04790	3.28724	3.69587	5.02735	3.53917	2.40757	1.90505	23.3249	21.687	20.4212	-0.622847	0.0394396	0.0746763	3.02923	5.67e-45	1.5e-43	2.44888	9.63e-38	9.9e-37	19	5085991	5088939	-	1671	44473
VIT_19s0014g04780	3.81775	7.25231	7.23997	51.3747	59.5764	58.1394	467.671	389.42	416.099	3.20289	1.23e-43	4.58e-42	2.87503	1.99e-122	3.35e-120	6.12281	2.4e-179	3.3e-177	19	5083650	5084399	+	654	-
VIT_19s0014g04750	0.922913	1.1414	1.6131	0.772141	1.30955	1.47863	0.681235	0.508938	0.609856	-0.0452339	0.914263	0.940108	-1.02629	0.0283071	0.0515003	-1.02822	0.0234281	0.0363616	19	5057354	5060329	-	1515	BGLU41
VIT_19s0014g04730	79.052	70.8909	66.378	154.903	143.43	157.314	234.139	210.824	203.847	1.06782	2.19e-20	2.99e-19	0.473338	4.07e-06	1.35e-05	1.58712	5.86e-42	6.79e-41	19	5044239	5046459	+	1228	-
VIT_19s0014g04720	5.71062	5.83836	5.24013	3.46826	3.50129	1.94754	1.07998	1.28117	1.48706	-0.920473	0.00324034	0.00811245	-1.249	0.00419898	0.00902203	-2.12381	2.42e-10	8.05e-10	19	5040511	5041761	+	787	NA
VIT_19s0014g04710	92.3255	108.316	94.432	154.85	175.12	168.868	248.738	221.412	228.973	0.751758	9.87e-11	6.85e-10	0.450013	1.17e-05	3.68e-05	1.24714	4.61e-29	3.68e-28	19	5032669	5035046	+	1019	DAG
VIT_19s0014g04690	9.65433	14.6102	12.1707	3.62079	4.04142	4.94063	0	0.225946	0	-1.53566	5.18e-13	4.37e-12	-5.83355	0.000150278	0.000410076	-7.32692	2.04e-06	5.04e-06	19	5016103	5018391	+	2100	GH3.6
VIT_19s0014g04680	4.5999	4.24254	4.53093	5.78352	5.03349	5.06212	8.24633	9.35269	10.3861	0.239664	0.241656	0.34156	0.782306	4.81e-05	0.000140462	1.06734	1.97e-08	5.74e-08	19	4992180	5005708	+	1281	NA
VIT_19s0014g04660	53.5632	58.3777	62.7337	67.0115	72.3368	71.4901	25.6699	29.4631	26.923	0.266155	0.0231001	0.0468163	-1.39844	6.27e-31	1.01e-29	-1.08748	1.03e-16	4.9e-16	19	4962667	4967556	+	771	FQR1
VIT_19s0014g04640	0.245991	0.081127	0.125402	2.66784	3.77809	3.87196	10.7414	9.83644	11.5555	4.50658	2.28e-26	4.31e-25	1.59826	1.24e-17	1.04e-16	6.15279	5.6e-67	1.16e-65	19	4944143	4947633	-	2436	At4g27290
VIT_19s0014g04630	0.111527	0.248273	0.284273	1.95945	2.67705	3.29149	16.7792	19.108	19.672	3.62014	3.22e-15	3.17e-14	2.76726	5.41e-43	1.33e-41	6.43479	6.69e-79	1.77e-77	19	4935420	4943417	-	1791	At4g27290
VIT_19s0014g04600	0.017879	0.0884467	0.0364578	0.13961	0.0986579	0.147746	6.54269	3.75869	3.81526	1.42386	0.15999	0.244976	5.1649	9.21e-31	1.48e-29	6.62545	4.39e-28	3.41e-27	19	4902836	4913336	-	2793	At4g27290
VIT_19s0014g04590	1.30919	1.20278	0.953433	13.2046	13.1584	12.6402	42.9177	27.4896	26.0108	3.48469	4.73e-45	1.86e-43	1.26952	3.48e-09	1.58e-08	4.80052	5.08e-60	9.17e-59	19	4900009	4902808	-	1068	SD11
VIT_19s0014g04580	1.17371	0.316707	0.761524	8.05413	8.243	10.4549	21.5339	13.3069	12.5034	3.5659	3.26e-14	2.99e-13	0.7866	0.00725868	0.0149367	4.39859	4.12e-20	2.32e-19	19	4899109	4900008	-	468	SD16
VIT_19s0014g04540	0	0	0	0.102183	0.108314	0.139035	7.06375	5.10577	5.13296	5.00264	0.00307838	0.00774728	5.59009	3.31e-37	6.66e-36	10.6401	9.72e-19	5.14e-18	19	4866050	4870178	-	2544	At4g27290
VIT_19s0014g04530	0.29746	0.27591	0.360146	2.39533	4.10352	3.3799	39.8254	27.5798	30.9353	3.40168	3.75e-23	6.04e-22	3.27499	1.53e-51	4.9e-50	6.72325	2.11e-132	1.44e-130	19	4850912	4855191	-	2686	At4g27290
VIT_19s0014g04500	0.0699386	0	0.142614	0.0910203	0.540297	0.495384	14.6248	10.7574	9.8777	2.41591	0.0375012	0.0714512	4.89778	1.84e-37	3.72e-36	7.39028	9.13e-31	7.67e-30	19	4799621	4801550	-	1428	At4g27290
VIT_19s0014g04490	0	0	0	0.0627908	0.212987	0.170871	2.52225	3.09448	3.86831	4.06594	0.0533156	0.0968681	4.33885	1.15e-11	6.48e-11	8.47428	1.1e-11	3.98e-11	19	4797479	4799404	-	1035	SD11
VIT_19s0014g04470	0.961821	1.39829	1.3809	3.0144	5.65401	4.91255	29.3289	29.5855	33.4853	1.85775	4.54e-10	2.97e-09	2.72558	1.79e-38	3.75e-37	4.62892	7.49e-152	7.04e-150	19	4745339	4749486	-	2544	At4g27290
VIT_19s0014g04460	0.104469	0	0	0.135959	0.345881	0.575529	2.28615	3.72244	4.7249	3.33205	0.0135992	0.0292661	3.29148	3.85e-11	2.08e-10	6.68043	8.47e-13	3.27e-12	19	4729494	4734057	-	1434	SD11
VIT_19s0014g04450	0	0	0	0.0941862	0.15974	0.341743	5.10316	3.52427	3.03514	3.89281	0.0758119	0.131228	4.24118	1.23e-09	5.88e-09	8.18889	1.03e-10	3.52e-10	19	4723091	4725550	-	690	At4g27290
VIT_19s0014g04440	0	0	0	0	0	0	5.31936	3.72811	3.51974	NA	NA	NA	7.61315	2.22e-09	1.03e-08	7.90221	5.85e-10	1.9e-09	19	4722292	4722965	-	525	NA
VIT_19s0014g04410	0	0	0	0.277729	0.314019	0.335901	28.1065	20.3617	29.5693	4.55346	0.0132281	0.02855	6.35282	1.68e-38	3.53e-37	10.9553	7.99e-20	4.44e-19	19	4694353	4695212	-	702	SD11
VIT_19s0014g04380	0	0	0	0.281946	0.597726	0.383627	2.89723	6.94747	4.81006	5.39658	0.000787358	0.00225386	3.48283	2.91e-11	1.6e-10	8.9352	1.62e-12	6.15e-12	19	4665555	4667112	+	922	SD11
VIT_19s0014g04310	8.08613	8.02162	8.22244	3.58248	4.08225	3.12271	0.392184	0.613032	0.318323	-1.17816	2.79e-12	2.21e-11	-3.06058	5e-21	5.05e-20	-4.19342	1.89e-54	3.01e-53	19	4583507	4595750	-	2322	At4g27290
VIT_19s0014g04300	12.6101	13.4745	13.6283	4.59515	8.62838	6.69894	2.29962	1.64752	0.622176	-0.992806	0.000788636	0.00225724	-2.16195	4.21e-05	0.000123954	-3.11369	6.13e-14	2.52e-13	19	4582370	4583095	+	396	At4g27290
VIT_19s0014g04290	2.1639	4.1172	5.26104	1.29977	1.65331	1.37552	0	0	0	-1.41441	0.0201333	0.0414769	-5.3192	0.000620817	0.00153981	-6.69293	1.2e-06	3.03e-06	19	4580815	4582002	-	300	-
VIT_19s0014g04240	0.0467567	0.0308404	0.158906	0.101418	0.103203	0.0551972	7.27611	4.57234	5.74814	0.134073	0.893793	0.926941	6.04624	1.61e-40	3.62e-39	6.22979	6.89e-41	7.79e-40	19	4537061	4547073	-	3204	SD16
VIT_19s0014g04210	0	0	0	0	0	0	1.39916	0.800146	1.24645	NA	NA	NA	7.50635	5.18e-09	2.32e-08	7.79552	1.48e-09	4.68e-09	19	4507989	4516227	+	1779	At4g27290
VIT_19s0014g04190	0.0240193	0.0237645	0.0979573	0.0937785	0.0530162	0.141776	7.06678	3.5946	6.51804	0.982605	0.436762	0.543171	5.86985	4.08e-26	5.29e-25	6.89411	3.72e-24	2.48e-23	19	4497925	4500892	+	2079	SD18
VIT_19s0014g04180	0	0	0.0758768	0.0484266	0.205329	0.131782	1.85478	1.81203	1.46874	2.36516	0.18988	0.281235	3.66367	1.25e-08	5.43e-08	6.10527	4.35e-08	1.24e-07	19	4488474	4490260	+	1342	SD11
VIT_19s0014g04170	0.0214226	0	0	0.1394	0.520132	0.354058	3.98483	2.79888	3.46161	5.45747	0.000151616	0.000495476	3.27716	3.42e-17	2.8e-16	8.79585	3.98e-13	1.56e-12	19	4465676	4469011	+	2331	SD18
VIT_19s0014g04160	0.0423547	0	0.0431835	0	0.233716	0.100001	3.14106	2.31408	2.142	1.97975	0.315359	0.422712	4.40926	2.25e-10	1.14e-09	6.48478	3.69e-09	1.14e-08	19	4453704	4455464	+	1179	SD16
VIT_19s0014g04150	0	0.0251304	0	0	0.0280317	0.0299851	1.45136	1.9006	3.32102	1.09448	0.716428	1	6.7531	1.18e-09	5.61e-09	7.93028	3.47e-10	1.14e-09	19	4427537	4433773	+	1966	SD18
VIT_19s0014g04130	0.132406	0.037429	0.0192854	0.0738506	0.229626	0.156309	1.60974	1.50524	2.26317	1.2799	0.216833	0.313046	3.48468	1.01e-13	6.59e-13	4.82805	6.35e-16	2.91e-15	19	4401694	4408406	+	2640	SD18
VIT_19s0014g04080	0	0.0211953	0.0873674	0.0836403	0.0472847	0	2.00544	1.11955	1.66474	0.260269	0.888724	0.923213	5.18963	9.78e-12	5.55e-11	5.47839	1.99e-12	7.51e-12	19	4321690	4326268	+	2331	SD18
VIT_19s0014g04060	0	0	0.193587	0.0823682	0.139697	0	3.88575	4.13447	4.91827	0.204227	0.922567	0.945784	5.80535	6.77e-19	6.08e-18	6.0712	3.91e-06	9.45e-06	19	4309670	4313880	+	1578	At2g19130
VIT_19s0014g04050	0.162734	0.0690033	0.0237027	0.272298	0.667071	0.411667	6.75498	5.77093	7.9145	2.39799	0.00338567	0.00843214	3.86173	4.11e-34	7.46e-33	6.3194	5.23e-37	5.26e-36	19	4296793	4304803	+	2148	At4g03230
VIT_19s0014g03980	1.53555	0.972327	1.00198	1.35892	1.0168	1.23267	0.224022	0.145906	0.22729	0.0285718	0.954033	0.968048	-2.63174	0.000548479	0.00137345	-2.55549	0.000933148	0.00176143	19	4210021	4210833	-	813	NET1A
VIT_19s0014g03970	27.7423	27.3382	15.3871	55.0236	54.0081	71.9198	0.404734	0.527207	0	1.35316	6.11e-08	3.2e-07	-7.62431	2.17e-39	4.71e-38	-6.22563	2.36e-22	1.46e-21	19	4197164	4200139	-	450	KRP1
VIT_19s0014g03850	92.2655	100.246	88.6894	695.209	598.047	615.225	1024.96	1004.97	1006.65	2.75608	1.33e-137	7.85e-135	0.633432	3.35e-11	1.83e-10	3.43522	0	0	19	3942870	3944937	-	965	petC1
VIT_19s0014g03840	0.668964	0.603466	0.541631	4.66033	3.58282	4.06476	0.0478408	0.0233691	0.145616	2.75322	1.88e-26	3.56e-25	-5.87553	1.39e-27	1.93e-26	-3.07204	1.76e-05	3.99e-05	19	3933365	3941312	+	2538	-
VIT_19s0014g03820	2.4739	3.21821	4.4374	0.178867	0.404479	0.0540832	0	0.108827	0.0565096	-3.96962	2.07e-11	1.53e-10	-1.98576	0.19307	0.277321	-5.92502	1.85e-10	6.22e-10	19	3913869	3915228	+	1090	MYB102
VIT_19s0014g03780	2.9732	3.00851	3.19213	2.46235	3.48013	3.16424	0.958435	1.39114	1.27803	-0.0127406	0.953493	0.967846	-1.36699	9.64e-07	3.45e-06	-1.33585	1.28e-07	3.5e-07	19	3863616	3865832	-	2217	-
VIT_19s0014g03770	12.8673	14.7172	14.4618	8.5696	12.0085	10.2456	3.96334	5.41054	5.88526	-0.451763	0.00611999	0.0143614	-1.05272	3.94e-07	1.47e-06	-1.46036	8.49e-16	3.87e-15	19	3859723	3862035	-	2313	-
VIT_19s0014g03740	40.3142	41.8257	40.6943	59.8288	59.6824	55.4799	101.815	84.4955	89.8931	0.504208	9.58e-07	4.34e-06	0.621875	9.19e-08	3.68e-07	1.17162	5.44e-24	3.61e-23	19	3851406	3854849	-	1121	PVA41
VIT_19s0014g03720	3.8895	2.56549	3.15543	12.5732	13.2468	17.0335	1.2203	0.347718	0.722225	2.15079	4.85e-20	6.45e-19	-4.26604	1.84e-36	3.62e-35	-2.06806	9.96e-06	2.31e-05	19	3843878	3845317	+	1194	-
VIT_19s0014g03710	4.41032	2.11138	3.77136	19.441	22.1383	28.3836	0	0.675907	0.350971	2.76051	8.2e-17	9.09e-16	-6.11843	8.85e-21	8.84e-20	-3.31752	0.000179808	0.000367695	19	3837685	3838138	-	351	Cdlc2
VIT_19s0014g03700	36.0566	40.9409	42.4754	80.6396	86.4116	74.3435	108.188	105.823	100.142	1.00897	6.11e-18	7.27e-17	0.343342	0.000656637	0.00162271	1.39732	7.56e-40	8.27e-39	19	3814711	3826938	+	2317	CNGC4
VIT_19s0014g03680	8.45321	9.69453	9.00758	4.70363	4.1438	4.21923	8.34855	6.84448	5.6964	-1.06316	2.17e-12	1.73e-11	0.641653	0.000972746	0.00233577	-0.375437	0.0394088	0.058617	19	3785391	3802441	-	2487	MRE11
VIT_19s0014g03670	6.2841	10.1588	9.81083	1.64297	2.1363	1.45721	1.94409	1.83264	1.34956	-2.32756	6.28e-18	7.46e-17	-0.0691619	0.828226	0.873542	-2.35293	1.99e-17	9.88e-17	19	3780542	3784391	+	1780	-
VIT_19s0014g03660	327.526	398.274	353.513	2465.96	1732.41	1599.84	1020.85	1127.45	1104.95	2.41872	3.5e-42	1.24e-40	-0.870289	2.17e-07	8.3e-07	1.59419	5.41e-48	7.41e-47	19	3777470	3778927	-	866	LHCB3
VIT_19s0014g03650	13.9315	12.5306	14.0196	43.7966	43.5292	40.3684	19.3568	14.3979	20.3086	1.65116	4.56e-17	5.14e-16	-1.27763	1.07e-09	5.12e-09	0.419218	0.10604	0.144699	19	3776474	3777469	+	276	-
VIT_19s0014g03600	4.92953	5.07232	4.82495	3.72096	2.66575	2.56054	1.79793	1.81504	2.06737	-0.740799	0.00540834	0.0128388	-0.688594	0.0410093	0.0717163	-1.38244	4.31e-07	1.14e-06	19	3720741	3721753	+	1013	-
VIT_19s0014g03560	3.86173	2.76676	4.88768	3.46605	4.18838	5.42346	9.30887	8.778	7.47358	0.180675	0.595661	0.690796	0.927451	0.000560599	0.00140173	1.15366	6.93e-05	0.000148088	19	3676945	3682036	-	750	Os07g0563300
VIT_19s0014g03540	5.73735	4.62527	5.19966	2.76547	2.22786	1.8814	1.16253	1.76671	2.09687	-1.1902	0.00185782	0.00489711	-0.486087	0.355172	0.459589	-1.62919	0.0001175	0.000244852	19	3665667	3667741	-	470	-
VIT_19s0014g03530	13.4491	14.4153	12.011	33.807	36.8868	40.4569	103.495	101.672	103.222	1.47287	2.94e-27	5.81e-26	1.43495	3.03e-42	7.2e-41	2.95341	6.1e-169	7.49e-167	19	3658304	3664444	-	2005	CCDA2
VIT_19s0014g03520	13.4257	17.8955	20.2284	25.2383	16.7924	19.6355	88.05	91.9562	80.8239	0.251703	0.235987	0.335522	2.0458	4.83e-36	9.34e-35	2.34171	7.92e-44	9.66e-43	19	3653743	3655549	+	1339	-
VIT_19s0014g03490	14.5647	18.9134	16.5733	9.81597	9.90263	9.51807	21.3434	20.3881	20.0506	-0.781522	0.000875093	0.00248224	1.04262	1.52e-06	5.34e-06	0.306232	0.130321	0.174187	19	3624910	3626699	-	384	-
VIT_19s0014g03470	13.9239	11.1149	13.4543	17.4621	15.6809	15.2794	49.1297	30.783	31.9687	0.323852	0.0342698	0.0660792	1.17237	4.72e-09	2.12e-08	1.54225	1.16e-12	4.43e-12	19	3614138	3620266	+	1578	-
VIT_19s0014g03460	6.77175	6.61345	7.75059	6.8798	5.64121	5.36384	3.9836	2.85398	2.91002	-0.249502	0.224454	0.322114	-0.910418	0.000401511	0.00102534	-1.11394	3.89e-06	9.39e-06	19	3610703	3614137	+	1143	Tmem184c
VIT_19s0014g03410	2.89765	2.00683	3.18413	1.46654	1.8832	1.17825	0.352283	0	0.277994	-0.840056	0.0109392	0.0241446	-2.88823	1.48e-05	4.62e-05	-3.68604	1.1e-09	3.5e-09	19	3561636	3563675	-	1551	-
VIT_19s0014g03400	74.4844	30.7398	56.6149	39.3884	40.4602	36.0453	9.6441	10.7587	10.2916	-0.489639	0.066818	0.117679	-1.95346	1.2e-68	6.34e-67	-2.39713	9.5e-18	4.78e-17	19	3558579	3561635	+	2795	THE1
VIT_19s0014g03390	0.772209	0.254672	0.787319	1.67496	0.568148	1.51935	25.348	18.955	13.9701	1.03774	0.364323	0.471754	3.94089	5.05e-12	2.93e-11	5.01306	1.33e-13	5.33e-13	19	3543574	3544316	+	194	-
VIT_19s0014g03370	23.3409	26.202	28.0309	39.7233	33.4377	34.7743	12.0738	12.8618	11.9731	0.46963	0.000962121	0.00270452	-1.58367	5.65e-27	7.57e-26	-1.06896	2.22e-12	8.35e-12	19	3520521	3521753	-	890	menG
VIT_19s0014g03350	21.6259	21.7855	21.3475	47.9738	44.3703	39.7453	18.4042	14.0104	13.4589	1.02135	2.5e-15	2.49e-14	-1.56189	1.05e-20	1.04e-19	-0.49465	0.00375359	0.00655305	19	3467998	3474810	-	1016	CYP37
VIT_19s0014g03330	23.5236	22.9338	20.197	53.7095	48.1266	47.9076	24.0833	15.0319	15.1868	1.16017	4.75e-17	5.35e-16	-1.4995	2.94e-13	1.87e-12	-0.292704	0.202765	0.258045	19	3443390	3445458	-	726	CYP37
VIT_19s0014g03320	79.2417	76.9965	84.0086	270.135	270.712	255.242	535.959	551.295	543.62	1.72222	2.02e-80	2.36e-78	0.997896	6.76e-38	1.39e-36	2.76536	1.06e-255	4.32e-253	19	3436188	3440976	-	1583	SYM1
VIT_19s0014g03310	5.94877	3.81324	8.71335	8.39617	10.7262	13.254	12.3254	15.8229	16.8457	0.806343	0.0185165	0.0384838	0.435326	0.0766254	0.124973	1.28641	8.34e-05	0.000176399	19	3434408	3435003	+	596	-
VIT_19s0014g03300	0	0	0	0	0.0376694	0	33.82	39.527	40.1234	NA	NA	NA	11.3039	1.7e-21	1.76e-20	12.5545	4.03e-26	2.9e-25	19	3429396	3431041	+	1463	NAC056
VIT_19s0014g03290	62.5242	18.8705	21.0725	12.772	7.46285	7.73727	4.38461	6.9196	5.81735	-1.88484	0.00210927	0.00549761	-0.742647	0.00685631	0.0141936	-2.58036	1.28e-05	2.95e-05	19	3412628	3414263	+	1440	JA2L
VIT_19s0014g03250	6.30101	7.05805	5.97149	15.1724	16.8793	15.1063	9.61777	8.57188	7.49828	1.28073	5.28e-18	6.32e-17	-0.91333	2.44e-09	1.13e-08	0.412904	0.0178917	0.0282947	19	3377492	3381785	-	1799	BGLU18
VIT_00s0386g00040	6.71107	5.64032	7.13669	2.16002	2.70773	1.95934	1.93009	2.57128	2.40329	-1.5152	1.09e-06	4.89e-06	-0.0230485	0.953975	0.972587	-1.49425	1.37e-06	3.45e-06	Un	26962815	26963696	-	692	EPFL2
VIT_19s0014g03210	15.4328	11.7245	12.7002	36.0808	29.015	36.2423	27.7417	25.2038	26.5826	1.33856	3.77e-14	3.44e-13	-0.38549	0.00841496	0.0171024	0.998857	1.01e-09	3.22e-09	19	3342179	3347384	-	906	CIP7
VIT_19s0014g03200	20.5338	16.1895	18.2473	47.5612	38.8858	40.8976	31.0835	31.9614	30.6302	1.20468	2.11e-17	2.43e-16	-0.479258	2.66e-05	8.02e-05	0.7712	5.28e-10	1.72e-09	19	3337412	3340860	-	3125	CIP7
VIT_19s0014g03190	154.015	126.102	124.986	536.253	333.381	395.416	66.3354	111.27	97.6188	1.63497	5.2e-18	6.23e-17	-2.23739	6.08e-24	7.15e-23	-0.556112	0.00605038	0.0102603	19	3331384	3333330	-	831	-
VIT_19s0014g03140	6.16496	6.24307	6.58139	2.87894	3.28181	3.5105	9.3027	10.079	8.99106	-0.97702	2.31e-06	9.96e-06	1.51374	1.33e-14	9.21e-14	0.582016	0.000324932	0.000646855	19	3289867	3292771	+	1377	GCR2
VIT_19s0014g03130	8.73369	0.406637	5.39514	0.267442	0.226791	0.121298	3.68507	4.69849	2.97838	-4.57594	3.11e-07	1.5e-06	4.17831	8.89e-13	5.46e-12	-0.354622	0.634198	0.689318	19	3286189	3287458	+	972	TSJT1
VIT_19s0014g03110	2.0573	2.40555	6.10197	0.730208	1.44484	1.76631	1.59165	0.666414	0.230695	-1.4151	0.053246	0.0967645	-0.704415	0.484784	0.585741	-2.08049	0.0184167	0.0290631	19	3277109	3279598	-	267	NA
VIT_19s0014g03100	2.83571	3.28463	3.94896	2.25029	2.2899	2.61277	2.18623	1.31437	1.02375	-0.497793	0.14765	0.228984	-0.697263	0.126411	0.192983	-1.15054	0.00777431	0.0129557	19	3276281	3277108	-	722	ATR3
VIT_19s0014g03090	3.38297	2.84353	3.84597	1.87017	2.54406	3.03942	0.764335	2.66685	1.44018	-0.436407	0.111774	0.182031	-0.651375	0.141861	0.213209	-1.04574	0.0147946	0.0236988	19	3265347	3267246	-	1668	CBSX5
VIT_19s0014g02980	13.7254	12.6728	11.5275	15.576	18.4919	17.9768	5.88216	5.47438	6.40769	0.450882	0.00178056	0.00471903	-1.58891	3.3e-26	4.29e-25	-1.09234	1.2e-12	4.58e-12	19	3077099	3091400	-	1961	MLO11
VIT_19s0014g02970	20.9796	24.8628	22.8475	10.0513	11.246	11.322	9.55777	7.88621	8.04779	-1.07925	2.85e-16	3.04e-15	-0.393208	0.00877789	0.0177767	-1.42742	2.46e-23	1.58e-22	19	3056896	3068597	+	2166	CHER1
VIT_19s0014g02900	17.8253	7.92169	12.2879	5.86816	4.74367	4.32802	1.4345	2.65272	2.65094	-1.3579	9.05e-06	3.58e-05	-1.18398	0.000159667	0.000434	-2.49577	7.73e-12	2.83e-11	19	3010047	3013634	+	1185	RMA1H1
VIT_19s0014g02890	93.8367	106.418	92.8863	295.894	253.495	196.883	270.53	259.764	246.944	1.3412	4.32e-16	4.57e-15	0.0223565	0.886168	0.919581	1.40934	2.43e-42	2.86e-41	19	2987871	3003816	+	877	At3g15360
VIT_19s0014g02880	38.0983	38.1676	38.2907	93.3924	83.7395	74.5829	82.0458	80.5339	87.3357	1.1289	6.17e-21	8.69e-20	-0.0468105	0.691229	0.761916	1.12766	2.04e-36	2.02e-35	19	2980211	2982638	-	1565	-
VIT_19s0014g02870	3.2954	3.14144	3.31084	6.6992	7.24717	6.16199	11.1126	9.45659	9.96921	1.03905	2.34e-09	1.42e-08	0.565477	0.00024408	0.000645762	1.65003	1.86e-24	1.25e-23	19	2974614	2980210	-	2076	-
VIT_19s0014g02860	4.20255	4.29384	4.31279	7.7929	6.57807	5.44759	11.5877	8.74329	9.65605	0.621481	0.00169071	0.00450219	0.562456	0.00463171	0.00987888	1.22973	8.8e-12	3.21e-11	19	2951996	2954550	-	1818	-
VIT_19s0014g02850	0.924744	0.653523	0.606111	1.80524	3.93645	2.80717	1.9273	2.82433	3.34049	1.96721	9.96e-05	0.000335579	-0.123122	0.771123	0.829929	1.89029	0.000106093	0.000222098	19	2949293	2950681	-	756	dlcB
VIT_19s0014g02830	3.94591	3.26459	3.84971	11.9751	13.3459	12.3282	9.24298	13.5752	10.5526	1.76167	4.38e-33	1.1e-31	-0.211095	0.209015	0.296269	1.59531	1.81e-16	8.55e-16	19	2924616	2929554	-	2936	RBOHC
VIT_19s0014g02800	7.27071	7.19356	7.82029	5.92695	8.6413	12.639	4.37112	4.64997	3.94211	0.285189	0.354117	0.461409	-1.10845	0.00102931	0.00246139	-0.778533	0.00262784	0.00468135	19	2860695	2861319	+	625	-
VIT_19s0014g02770	6.30503	5.27573	6.73495	14.4432	20.6993	16.9012	13.5461	14.7988	18.2703	1.50132	4.92e-18	5.91e-17	-0.196456	0.25667	0.351471	1.34959	2.33e-16	1.09e-15	19	2835990	2849363	+	5647	-
VIT_19s0014g02740	220.116	318.198	292.981	3565.92	3103.29	4216.57	68223.6	54228.3	56440.3	3.70567	1.41e-100	3.04e-98	4.0019	2.5e-157	8.02e-155	7.75253	0	0	19	2789637	2790200	-	277	-
VIT_19s0014g02730	10.9235	11.1385	12.3306	201.203	195.408	197.248	3223.66	2321	2090.81	4.10411	1.76e-282	1.36e-278	3.64824	2.35e-107	2.9e-105	7.79761	0	0	19	2785039	2789636	+	896	COX17-1
VIT_19s0014g02720	8.66502	11.7483	7.85296	16.0383	17.709	16.1394	36.6757	25.6912	22.8014	0.813498	0.000104855	0.000351669	0.734848	0.000471512	0.00119141	1.59434	2.8e-10	9.3e-10	19	2780604	2782106	+	778	-
VIT_19s0014g02670	35.8493	42.8817	40.0807	30.0149	29.3342	24.9773	12.093	13.0762	12.9021	-0.500827	9.21e-05	0.000311603	-1.18383	5.43e-22	5.77e-21	-1.63946	1.33e-44	1.66e-43	19	2734517	2743975	-	2726	At1g09600
VIT_19s0014g02660	39.7789	38.5738	37.3594	51.3499	48.1063	48.8285	87.1359	83.2824	87.7198	0.351122	0.00013071	0.000431862	0.763196	1.86e-19	1.72e-18	1.15996	1.65e-45	2.12e-44	19	2720510	2732104	-	3407	SPA3
VIT_19s0014g02650	8.63194	6.46513	7.37517	23.7626	22.3765	23.8088	38.5445	43.3094	46.2712	1.63122	6.98e-27	1.35e-25	0.836511	9.56e-13	5.85e-12	2.51334	3.83e-60	6.95e-59	19	2716665	2720509	+	1857	GLCAT14A
VIT_19s0014g02620	0.486966	0.766499	0.789879	1.12347	3.95739	1.64623	0.968777	0.867579	1.63818	1.71881	0.000424697	0.00128247	-0.994517	0.0398143	0.0698997	0.767308	0.0676806	0.0961352	19	2699751	2702129	+	2256	At2g19130
VIT_19s0014g02580	0	0	0	0	0	0	1.32828	1.87016	1.22874	NA	NA	NA	7.67374	1.5e-09	7.07e-09	7.96238	3.86e-10	1.27e-09	19	2649604	2653203	-	1554	VIT_19s0014g04930
VIT_19s0014g02550	0	0	0	0	0	0	1.91748	1.84308	2.32199	NA	NA	NA	8.4681	5.65e-12	3.27e-11	8.75699	1.09e-12	4.18e-12	19	2630096	2638773	-	1963	VIT_19s0014g04930
VIT_19s0014g02520	1.34357	1.69857	2.51142	0.388571	1.40041	0.440588	0.816727	0.44328	0.552426	-1.30291	0.0463683	0.0860252	-0.348457	0.673244	0.746043	-1.61317	0.00774124	0.0129071	19	2605535	2606203	+	669	rps8
VIT_19s0014g02500	6.67392	11.9108	11.6066	0.212999	0.321109	0.279082	0.0442171	0	0.112155	-5.20864	4.1e-51	2e-49	-2.42874	0.00977904	0.0196093	-7.60731	5.34e-35	5.08e-34	19	2599266	2605072	-	2746	DRP5A
VIT_19s0014g02480	52.7542	57.321	55.671	88.8465	79.7561	77.015	124.588	120.961	124.125	0.560841	1.21e-07	6.11e-07	0.553461	1.51e-08	6.52e-08	1.15971	1.33e-42	1.57e-41	19	2576422	2588224	+	1648	VIT_19s0014g02480
VIT_19s0014g02460	22.4585	18.4327	18.4311	63.051	39.7602	46.4475	23.529	30.4132	27.0202	1.32281	1.87e-11	1.38e-10	-0.918436	2.22e-06	7.65e-06	0.450718	0.00532849	0.00910195	19	2541729	2542990	+	1174	At4g27520
VIT_19s0014g02450	1.71014	3.384	2.03421	1.37247	2.23335	2.22074	6.99967	4.33321	6.29314	-0.292606	0.414688	0.521675	1.55493	7.63e-08	3.08e-07	1.30884	5.28e-05	0.000114437	19	2535102	2537818	+	1752	DTX19
VIT_19s0014g02440	15.6985	16.1532	20.3653	0.856136	1.51801	0.529497	0.908833	1.74026	1.77041	-4.1634	4.26e-44	1.62e-42	0.564171	0.246355	0.339778	-3.56057	1.98e-43	2.39e-42	19	2532312	2534648	+	1670	DTX18
VIT_19s0014g02390	12.7368	16.8022	15.2534	31.7049	33.3562	24.9407	0.860264	1.44075	1.49625	1.00081	7.64e-07	3.51e-06	-4.60355	1.5e-42	3.62e-41	-3.55776	2.44e-22	1.51e-21	19	2510295	2510788	+	494	-
VIT_19s0014g02370	10.9379	13.2492	13.0801	16.9622	13.1994	11.8263	30.4482	25.1934	26.4791	0.163933	0.40426	0.511257	0.933375	2.74e-07	1.04e-06	1.14252	1.09e-12	4.19e-12	19	2504160	2507847	+	977	hbdA
VIT_19s0014g02360	8.09624	9.21605	9.88276	2.13286	2.51977	2.01739	1.20909	1.04813	1.20945	-2.03113	5.4e-34	1.4e-32	-0.982724	1.47e-05	4.58e-05	-2.96987	4.55e-61	8.41e-60	19	2494775	2499659	-	3565	PSKR2
VIT_19s0014g02350	32.198	34.2311	39.2743	4.41891	2.26127	1.86596	0.355862	0.278128	0.649894	-3.64765	1.62e-40	5.42e-39	-2.77074	3.38e-06	1.14e-05	-6.36773	1.76e-62	3.34e-61	19	2484255	2485658	-	853	SPL4
VIT_19s0014g02330	0.634782	1.88414	1.15058	1.1015	0.700555	0.9159	0	0	0	-0.444385	0.474376	0.579374	-5.88202	4.89e-05	0.00014281	-6.27831	1.43e-05	3.26e-05	19	2461472	2462179	-	708	-
VIT_19s0014g02320	7.83052	8.30552	8.28822	4.87954	5.78567	5.3271	0.0403389	0.315274	0.0409272	-0.614668	0.000376348	0.00114641	-5.35428	1.69e-23	1.95e-22	-5.92441	4.05e-31	3.44e-30	19	2457487	2460149	+	1505	NA
VIT_19s0014g02270	3.94233	2.65943	3.77587	1.32154	0.659214	1.4103	1.30715	1.91554	1.54725	-1.62902	0.00012825	0.00042434	0.462844	0.35959	0.464327	-1.11837	0.00289289	0.00512129	19	2384278	2385348	-	836	prmA
VIT_19s0014g02190	3.45846	2.6094	3.24709	13.179	12.8783	11.9252	22.9591	28.7836	28.1737	2.0213	5.91e-32	1.42e-30	1.0365	7.94e-14	5.22e-13	3.10311	1.44e-70	3.22e-69	19	2309050	2317231	-	2007	At5g53970
VIT_19s0014g02180	1.48032	0.585846	0.905573	2.05497	3.70306	3.6116	8.99852	8.08784	10.9557	1.65471	0.00305365	0.00768839	1.53531	6.06e-06	1.97e-05	3.24053	2.13e-14	9e-14	19	2307790	2308877	-	506	-
VIT_19s0014g02170	8.98556	5.72035	7.3967	3.49864	3.00749	1.60854	2.77583	1.8808	1.72613	-1.45555	4.44e-06	1.83e-05	-0.38062	0.315628	0.417295	-1.78937	1.34e-09	4.26e-09	19	2304620	2306904	-	1356	DAAT
VIT_19s0014g02160	27.0029	22.0268	22.1617	44.0526	39.9457	38.0947	62.4562	62.609	66.4971	0.770679	1.13e-07	5.74e-07	0.613726	3.78e-08	1.57e-07	1.43016	4.79e-28	3.71e-27	19	2297359	2303129	+	1043	DI19-1
VIT_19s0014g02140	0.471374	1.07849	1.41176	1.41863	1.6907	1.42595	4.11897	3.91906	3.77931	0.612788	0.159291	0.244131	1.34199	7.57e-08	3.05e-07	2.00002	1.06e-07	2.92e-07	19	2291819	2293513	-	1695	EMB1444
VIT_19s0014g02100	10.1911	11.0408	8.20848	5.03992	4.10516	4.15061	2.10627	2.96554	2.19984	-1.15688	3.74e-07	1.78e-06	-0.90413	0.00234127	0.00527737	-2.01403	1.93e-14	8.16e-14	19	2259480	2271134	-	980	MMS21
VIT_19s0014g02030	2.1744	3.00444	3.40187	0.585482	0.165496	0.132772	0.0911562	0.178111	0.184971	-3.31992	4.62e-10	3.02e-09	-0.982305	0.33072	0.433553	-4.23682	3.34e-13	1.32e-12	19	2206227	2207558	+	1332	UGT79B9
VIT_19s0014g02020	0.873369	2.13484	1.15236	0.936048	0.510281	0.424542	19.1124	16.1091	14.7018	-1.17007	0.0492552	0.0905378	4.72375	5.61e-44	1.45e-42	3.58643	5.35e-30	4.38e-29	19	2202787	2203758	+	972	UGT79B6
VIT_19s0014g01940	1.01849	0.385292	0.610838	0.467824	1.05791	0.42436	3.86039	2.66845	1.5519	-0.0473153	0.936397	0.955762	2.00577	3.69e-05	0.000109425	2.0072	4.02e-05	8.8e-05	19	2124108	2125926	-	1667	-
VIT_19s0014g01930	10.6367	11.4086	13.82	23.7046	29.8146	28.4474	37.5361	29.5157	24.2666	1.18831	4.99e-12	3.87e-11	0.118754	0.534866	0.633634	1.3514	1.18e-10	4.01e-10	19	2114694	2119043	-	1061	-
VIT_19s0014g01910	39.3822	56.6442	53.8024	26.4169	32.2301	24.9866	3.0232	3.50301	3.35262	-0.845946	1.82e-06	7.94e-06	-3.11877	1.85e-72	1.05e-70	-3.92016	2.08e-92	7.02e-91	19	2107497	2109868	+	1727	-
VIT_19s0014g01870	21.7205	26.0506	24.9938	34.2667	38.7699	34.7108	113.439	94.7314	101.912	0.561299	0.000117188	0.000390256	1.48744	7.42e-31	1.19e-29	2.09399	4.18e-52	6.33e-51	19	2061558	2065002	+	715	Os07g0631100
VIT_19s0014g01860	31.4161	30.7283	31.3734	17.3893	16.2484	18.1419	14.8073	16.4232	13.6535	-0.859603	2.76e-13	2.38e-12	-0.242262	0.0876602	0.140631	-1.05632	2.36e-17	1.17e-16	19	2050404	2057163	+	1394	Rexo4
VIT_19s0014g01830	0.916455	1.26521	0.977849	1.52555	2.25804	2.13863	7.35879	9.56871	14.8797	0.903781	0.00263162	0.00672178	2.3844	9.89e-17	7.83e-16	3.33294	6.41e-28	4.93e-27	19	2019315	2022519	-	2343	GLR2.1
VIT_19s0014g01820	4.94794	6.55237	5.19999	3.36831	3.78043	1.88714	1.66582	0.723303	1.12675	-0.891796	0.0112746	0.0248114	-1.39976	0.00658903	0.0136713	-2.24693	7.02e-08	1.96e-07	19	2014925	2018067	+	656	RABA1F
VIT_19s0014g01800	8.08868	9.39204	10.052	9.69266	11.1501	8.79215	23.1559	19.3232	23.9831	0.101427	0.55508	0.654345	1.12741	1.68e-12	1.01e-11	1.27386	1.21e-15	5.48e-15	19	1981267	1985111	-	1636	HGO
VIT_19s0014g01780	8.25285	6.66619	7.82271	5.45417	4.26936	2.74012	0	0	0	-0.877369	0.000902512	0.00255187	-9.20994	7.86e-14	5.17e-13	-10.0403	5.94e-17	2.87e-16	19	1945207	1947498	-	1549	BZIP34
VIT_19s0014g01740	7.67204	6.01206	5.88393	14.5793	15.5852	15.5091	0.949239	0.806402	0.795591	1.21631	9.86e-13	8.13e-12	-4.19936	2.85e-68	1.48e-66	-2.93704	5.28e-24	3.5e-23	19	1882943	1888963	-	1471	NCL
VIT_19s0014g01710	139.786	132.247	97.7962	397.93	215.15	314.504	67.8104	71.488	60.8405	1.31865	6.36e-09	3.7e-08	-2.24897	3.11e-28	4.45e-27	-0.883315	4.26e-08	1.21e-07	19	1836106	1843328	-	1958	NCL
VIT_19s0014g01700	4.69859	6.12624	8.6898	2.22791	2.09025	1.84893	0.664224	0.43261	0.314492	-1.66753	1.59e-08	8.85e-08	-2.16242	8.8e-07	3.17e-06	-3.78572	5.19e-20	2.91e-19	19	1825006	1826845	+	1371	-
VIT_19s0014g01690	1.29704	2.41849	1.6276	7.9856	7.8729	8.24485	0.97039	3.19959	2.33829	2.16674	1.89e-14	1.76e-13	-1.92501	1.11e-07	4.41e-07	0.286634	0.57556	0.63476	19	1809174	1810993	-	1001	IQD1
VIT_19s0014g01660	14.6828	14.8387	12.2281	18.1312	17.0331	16.8757	26.835	27.5403	29.7368	0.310626	0.0226416	0.0459879	0.656292	2.69e-09	1.24e-08	1.01267	4.24e-15	1.85e-14	19	1773798	1784219	-	2061	SPD1
VIT_19s0014g01640	25.9586	19.6809	25.12	17.187	17.8084	18.757	50.1736	44.9488	47.8001	-0.402643	0.0116583	0.0255438	1.37356	5.81e-31	9.39e-30	1.01655	8.33e-12	3.04e-11	19	1727979	1733475	+	1210	MMDH
VIT_19s0014g01600	0.834256	0.786099	0.364535	1.55104	1.84139	1.54763	0	0	0	1.30784	0.00380654	0.00935655	-7.57627	2.19e-09	1.02e-08	-6.22084	1.39e-05	3.18e-05	19	1682674	1684700	-	1257	NA
VIT_19s0014g01530	6.94556	7.61237	8.82131	5.84429	5.4846	5.15995	1.81985	3.09355	3.17579	-0.510163	0.00433118	0.0105307	-1.06397	3.42e-05	0.000101686	-1.52924	2.67e-09	8.28e-09	19	1629917	1636618	+	1668	CRPK1
VIT_19s0014g01470	44.0011	45.6838	50.0669	75.977	62.0113	53.3621	2.57701	5.53876	4.53196	0.446637	0.00308635	0.00776396	-3.95593	2e-58	7.74e-57	-3.46416	1.36e-46	1.8e-45	19	1566156	1570258	-	2827	TTL1
VIT_19s0014g01430	7.71627	6.61027	7.73934	5.18438	6.88879	5.5544	3.16516	1.78827	2.55358	-0.327415	0.09063	0.152779	-1.27042	2.25e-06	7.73e-06	-1.55371	7.55e-10	2.43e-09	19	1494573	1500193	-	1592	murA
VIT_19s0014g01360	11.3491	13.1361	17.658	0.0809321	0.0686305	0	0	0	0	-8.15817	4.94e-27	9.61e-26	-2.87976	0.349822	0.454028	-10.9822	6.94e-20	3.88e-19	19	1440944	1442549	-	1606	At1g78830
VIT_19s0014g01330	32.3418	33.2618	30.2069	55.2679	53.6366	54.4466	24.3161	26.1435	25.8835	0.76319	3.91e-16	4.14e-15	-1.13415	2.89e-38	6.03e-37	-0.325382	0.000567422	0.00110061	19	1405533	1420719	+	3403	-
VIT_19s0014g01300	7.10228	9.01516	8.84107	6.19791	10.8762	12.5766	20.6829	17.8848	15.5856	0.245402	0.349995	0.457247	0.830604	0.000921479	0.00222054	1.12045	1.75e-10	5.89e-10	19	1391249	1393290	-	1814	-
VIT_19s0014g01240	4.3505	9.17012	4.82134	5.90805	3.13127	2.45628	0.919849	1.57264	0.233316	-0.68995	0.195949	0.288687	-2.10114	0.00814249	0.0165884	-2.74091	0.000160946	0.0003309	19	1351602	1354447	-	264	EMS1
VIT_19s0014g01230	3.70721	6.052	4.34672	3.13605	3.10942	2.05693	1.2169	0.792572	1.00601	-0.771429	0.00939164	0.0210528	-1.49799	4.16e-05	0.000122476	-2.22392	1.08e-10	3.67e-10	19	1346882	1349339	-	1347	MDIS2
VIT_19s0014g01200	7.31283	8.47557	8.09501	8.56543	15.334	13.3194	21.0834	21.5901	20.1023	0.638666	0.0252431	0.0506391	0.712485	0.00384446	0.00832779	1.39674	3.23e-12	1.2e-11	19	1337604	1338174	+	478	-
VIT_19s0014g01170	7.37602	8.62946	7.35567	1.89185	2.02022	2.41523	3.60006	4.15655	3.71897	-1.88899	2.98e-20	4.03e-19	0.820965	0.000419844	0.00106928	-1.0229	8.73e-09	2.61e-08	19	1302636	1319898	+	1855	APC6
VIT_19s0014g01150	59.4671	9.06572	21.1232	0.862044	1.86815	0.260651	0	0	0	-4.91446	8.35e-07	3.82e-06	-6.96384	1.72e-06	5.99e-06	-11.8297	1.38e-12	5.24e-12	19	1285476	1286832	+	1357	At1g78850
VIT_19s0014g01120	8.87754	9.26369	9.97053	1.35393	2.14318	0.573131	0	0	0	-2.78539	4.59e-13	3.88e-12	-6.49361	5.81e-06	1.9e-05	-9.24063	2.02e-14	8.52e-14	19	1267651	1268540	-	720	EP1
VIT_19s0014g01110	11.7997	12.4216	14.6292	1.10566	3.75042	1.89444	0	0	0	-2.51242	9.83e-11	6.83e-10	-6.78233	1.21e-06	4.3e-06	-9.26262	1.98e-14	8.35e-14	19	1257905	1258433	-	529	At1g78850
VIT_19s0014g01070	0	0	0	0	0	0	104.453	69.1161	81.5634	NA	NA	NA	13.7792	6.92e-31	1.12e-29	14.0683	4.87e-32	4.26e-31	19	1126915	1130051	-	1857	VIT_19s0014g04930
VIT_19s0014g01060	38.6677	51.0863	36.0407	0	0	0.0303713	0	0	0	-11.9037	1.81e-23	2.97e-22	NA	NA	NA	-12.8329	5.53e-27	4.12e-26	19	1119857	1123798	+	1941	VIT_19s0014g04930
VIT_19s0014g01050	47.3607	42.8337	53.5601	20.1377	17.1444	21.2589	22.3407	28.2109	36.7606	-1.30261	3.74e-20	5.03e-19	0.539651	0.00498798	0.0105817	-0.717784	0.00024123	0.000487287	19	1082820	1087287	+	2443	GIL1
VIT_19s0014g01040	6.65816	8.64611	8.48555	1.08314	0.459253	2.45628	4.55325	1.97703	3.07977	-2.58576	0.00106411	0.00296023	1.23258	0.22989	0.320476	-1.30648	0.036954	0.0552241	19	1074684	1082538	-	120	-
VIT_19s0014g01010	39.143	39.8987	37.9551	18.631	18.7848	18.5635	14.6293	16.3004	13.9389	-1.06975	5.28e-25	9.31e-24	-0.355717	0.00438237	0.00938417	-1.38004	5.13e-34	4.75e-33	19	1054213	1059737	-	1772	-
VIT_19s0014g00990	13.8661	18.1308	16.504	4.65055	4.41557	4.68721	10.6939	9.39542	9.87034	-1.82453	3.85e-26	7.19e-25	1.08707	7.66e-11	4.04e-10	-0.692412	1.62e-05	3.68e-05	19	1034863	1045884	+	1635	POLD3
VIT_19s0014g00970	7.44265	6.16957	5.48613	3.86135	5.10589	5.81789	10.638	13.7377	10.8552	-0.373176	0.147684	0.229018	1.21274	2e-07	7.69e-07	0.885612	4.16e-05	9.12e-05	19	1015625	1018186	-	993	-
VIT_19s0014g00930	1.60577	1.46412	1.12356	0.327811	0.382228	0.371694	0.459345	1.12189	0.737903	-1.95857	1.73e-05	6.56e-05	1.06181	0.0662194	0.109668	-0.851543	0.0568609	0.0819755	19	968079	969664	+	1586	NA
VIT_19s0014g00920	0.536948	0.406251	0.418642	0.842672	0.610013	0.633878	1.17119	0.844082	0.798676	0.604299	0.103776	0.171059	0.39945	0.241402	0.334151	1.04966	0.00352	0.00616611	19	957484	960645	-	3162	At4g27220
VIT_19s0014g00900	1.33596	1.16103	1.69343	1.29225	2.27136	1.8542	2.89723	3.40941	2.76133	0.369876	0.222273	0.319461	0.701411	0.00697829	0.014423	1.11688	4.06e-06	9.78e-06	19	929691	938363	-	2766	At4g27220
VIT_19s0014g00860	10.2942	15.0549	10.8464	18.3566	17.932	15.7764	27.6042	25.4279	26.9623	0.51819	0.00446063	0.0107988	0.583152	1.19e-06	4.22e-06	1.14675	4.76e-11	1.66e-10	19	884763	893585	+	1887	LSB3
VIT_19s0014g00850	13.8979	15.5362	14.9366	29.7929	31.5722	28.0548	46.2274	44.0186	42.9684	1.00514	1.29e-16	1.41e-15	0.53815	4.33e-07	1.61e-06	1.58858	4.23e-48	5.81e-47	19	869490	883270	-	1660	-
VIT_19s0014g00830	2.97872	2.68912	2.4746	3.81134	3.70796	4.54651	7.27935	7.87396	7.69479	0.560747	0.000768547	0.00220603	0.884231	1.45e-10	7.47e-10	1.49063	1.34e-28	1.06e-27	19	831667	864227	+	4979	At1g53440
VIT_19s0014g00810	2.17647	3.4727	3.35984	0.119684	0.558208	0.199035	0.167707	0.0364094	0.151247	-3.34471	1.02e-13	9.07e-13	-1.35021	0.104671	0.163757	-4.66772	1.9e-24	1.28e-23	19	813603	824313	+	3258	At1g53440
VIT_19s0014g00790	2.71635	2.72434	2.44703	0.605333	0.862382	0.900513	0.701196	1.23748	1.17041	-1.73559	6.49e-11	4.58e-10	0.351788	0.343924	0.447798	-1.34093	1.54e-06	3.86e-06	19	793823	800636	+	2684	At1g53440
VIT_19s0014g00780	3.12101	2.4017	2.47495	0	0.191355	0.20469	0	0	0.213873	-4.29234	0.000460689	0.00138123	-0.862748	0.773272	0.831374	-5.14365	0.000194541	0.000396285	19	790484	792820	+	288	At1g53430
VIT_19s0014g00750	0.934795	0.417686	0.553406	1.13808	1.33117	1.45953	1.61307	1.00284	1.30184	1.03786	0.0177418	0.0370357	-0.0434775	0.90377	0.932863	1.0416	0.0249526	0.0385421	19	748961	751759	+	1656	At1g53430
VIT_19s0014g00680	1.64499	0.499542	1.07938	0.614699	0.557215	0.461453	0.0396021	0.116068	0.0401797	-0.990415	0.0331184	0.0640892	-3.08821	3.67e-06	1.23e-05	-4.03323	1.62e-08	4.75e-08	19	669185	677944	+	3066	At1g53430
VIT_19s0014g00630	2.08067	2.35268	4.24278	0	1.31215	0	0	0.706081	0	-2.66976	0.0326461	0.0632706	-0.939621	0.748825	0.812504	-3.59638	0.0103153	0.0168979	19	649746	649913	+	168	-
VIT_19s0014g00620	9.61073	9.34538	10.1692	6.70516	8.67477	8.1486	4.85841	3.92267	3.95156	-0.311207	0.0680104	0.119524	-0.924496	7.3e-06	2.36e-05	-1.19123	4.42e-11	1.55e-10	19	627397	642137	-	1512	LRR-RLK
VIT_19s0014g00580	2.22268	2.3457	2.36689	0.771377	1.19924	0.932948	0.420346	0.762652	1.34036	-1.25381	0.00135772	0.00368904	-0.245681	0.678079	0.75028	-1.45889	0.00232103	0.00416902	19	600125	606739	+	1011	SUMM2
VIT_19s0014g00530	1.28041	0.83344	0.652735	0.833186	0.446237	0.875111	0.204825	0.160083	0.0831248	-0.37503	0.456128	0.561811	-2.29608	0.00164257	0.0037955	-2.62196	0.000158171	0.000325397	19	548335	556394	-	1482	LRR-RLK
VIT_19s0014g00520	24.0525	19.0774	21.5891	21.1889	23.6236	25.6876	8.86797	11.058	10.307	0.117284	0.408381	0.5155	-1.25872	9.07e-20	8.55e-19	-1.09608	1.2e-13	4.84e-13	19	535077	547165	-	3245	LRR-RLK
VIT_19s0014g00510	5.65858	7.0219	6.22564	5.20074	4.23383	5.963	0.505269	0.531595	0.591506	-0.30353	0.147498	0.228775	-3.27773	6.91e-23	7.7e-22	-3.53555	3.22e-30	2.66e-29	19	524432	528866	-	1562	LRR-RLK
VIT_19s0014g00500	5.24533	3.8561	3.92405	4.16349	4.19376	5.65543	2.11251	2.23742	2.72422	0.0987935	0.64399	0.731707	-1.02391	1.51e-06	5.31e-06	-0.879153	5.12e-05	0.000111067	19	501504	518217	-	3075	LRR-RLK
VIT_19s0014g00480	10.869	13.3881	10.9036	13.918	10.0201	14.48	1.96352	1.86643	1.13069	0.119917	0.553903	0.653333	-2.98712	2.05e-26	2.67e-25	-2.8209	3.33e-26	2.4e-25	19	494404	496943	-	1144	LRR-RLK
VIT_19s0014g00470	5.7136	3.72508	4.66369	3.41705	3.31682	4.28874	1.46555	2.09863	2.03689	-0.36219	0.100071	0.165889	-1.01372	9.09e-06	2.91e-05	-1.33037	8.48e-08	2.36e-07	19	479812	491484	-	3024	LRR-RLK
VIT_19s0014g00460	12.1071	10.939	12.9962	12.7242	10.7397	8.52169	0	0	0.0563545	-0.180363	0.364959	0.472338	-9.10534	4.18e-14	2.81e-13	-9.23967	1.17e-14	4.99e-14	19	473428	478067	-	1093	TBL41
VIT_19s0014g00450	34.463	26.0335	26.9541	371.517	274.364	255.241	176.849	196.458	149.932	3.35727	7.86e-75	7.38e-73	-0.820577	1.7e-06	5.93e-06	2.58312	3.03e-56	5.04e-55	19	468899	472350	-	1207	TBL38
VIT_19s0014g00410	4.67383	7.70707	4.68169	8.64379	8.68734	8.42152	3.58877	3.1165	3.1354	0.587514	0.0167234	0.0351609	-1.4247	2.89e-12	1.71e-11	-0.791327	0.00648436	0.0109427	19	427479	430205	-	1218	TBL42
VIT_19s0014g00350	12.4455	10.9679	11.5902	12.1561	13.7917	12.8746	24.3027	27.4915	25.9233	0.143954	0.291407	0.396452	0.963511	3.57e-15	2.58e-14	1.15298	2.15e-21	1.28e-20	19	357069	372484	+	1946	BBX22
VIT_19s0014g00340	5.91349	4.78698	6.33372	3.42045	2.70278	2.18597	1.16191	1.98649	3.09451	-1.04627	0.000446901	0.00134285	-0.44835	0.311614	0.412632	-1.44775	0.000179298	0.000366716	19	352673	354493	-	836	HEI10
VIT_19s0014g00290	106.651	86.2736	85.9645	171.184	138.937	144.643	51.0353	65.3369	68.1913	0.697961	9.17e-07	4.17e-06	-1.33787	8.1e-20	7.65e-19	-0.593784	0.000149904	0.000309131	19	288656	291143	+	2372	RHM1
VIT_19s0014g00260	3.97277	6.96565	5.12722	0.719913	1.10998	0.47493	0.366828	0.895934	0.620297	-2.79815	1.51e-11	1.12e-10	-0.331522	0.612764	0.704766	-3.08806	2.17e-12	8.15e-12	19	271545	275207	-	993	FLXL1
VIT_19s0014g00230	12.0536	16.8947	13.4111	0.809244	0.475089	0.451729	0	0.397678	0	-4.63286	8.9e-41	3.01e-39	-2.15027	0.0774869	0.126257	-6.72652	1.6e-06	3.99e-06	19	241617	242771	-	1044	BRPF1
VIT_19s0014g00170	27.1082	26.7765	25.7749	42.9969	39.2661	41.7392	92.366	84.412	88.5435	0.631451	2.56e-08	1.4e-07	1.06118	9.99e-25	1.22e-23	1.7382	3.85e-66	7.86e-65	19	153404	156625	-	1120	MSRB1
VIT_19s0014g00160	599.595	734.25	692.605	2767.96	2128.32	1627.75	530.372	513.503	527.791	1.68018	1.37e-18	1.7e-17	-2.08988	2.78e-31	4.53e-30	-0.364096	0.00071593	0.00137216	19	150633	151462	-	830	CAB40
VIT_19s0014g00150	4.05664	5.78953	6.88117	4.01798	4.83354	4.95847	1.39664	0.682224	0.442814	-0.279414	0.27209	0.375365	-2.48979	1.76e-10	9.02e-10	-2.72571	1.46e-10	4.94e-10	19	147901	149445	+	1391	PUP11
VIT_19s0014g00110	3.08354	2.07625	3.23121	2.39666	2.64681	2.93237	0	0.0508669	0.0528263	-0.0774795	0.799783	0.856558	-6.30143	6.71e-09	2.98e-08	-6.33483	7.8e-09	2.34e-08	19	85758	88311	-	1166	At1g78530
VIT_19s0014g00100	18.9874	14.9943	15.1556	37.1039	28.8368	27.556	3.38847	4.2759	2.57841	0.919564	7.3e-07	3.36e-06	-3.22408	1.45e-43	3.64e-42	-2.25835	1.93e-19	1.06e-18	19	79521	84472	+	860	FAP3
VIT_19s0014g00090	35.8863	31.2349	33.3094	22.03	14.7584	19.084	0	0	0	-0.855911	6.55e-06	2.64e-05	-9.98186	1.31e-16	1.03e-15	-10.7905	1.4e-19	7.69e-19	19	75850	77853	-	590	OLE9
VIT_19s0014g00080	24.551	30.481	22.7834	63.3599	57.6093	56.1368	23.4726	29.3015	28.2986	1.17951	1.16e-14	1.1e-13	-1.16369	2.85e-17	2.34e-16	0.0614037	0.725084	0.771266	19	74024	75062	+	838	gpsn2
VIT_19s0014g00070	17.1075	22.1656	18.4034	50.9876	52.0503	52.437	238.93	238.659	245.116	1.42469	3.54e-27	6.95e-26	2.17979	2.23e-163	8.12e-161	3.64982	1.66e-195	2.88e-193	19	48177	58547	-	1801	SPS1
VIT_18s0166g00320	3.70717	4.27002	4.23102	5.3647	5.40417	5.32352	8.5095	7.72191	8.9066	0.392712	0.0290939	0.0571972	0.606335	0.000171024	0.000462062	1.04427	8.57e-10	2.76e-09	18	14382428	14384232	+	1805	ABCF4
VIT_18s0166g00260	1.77873	6.38763	9.20201	1.54326	0.654344	0.466628	3.28379	2.97337	2.51908	-2.7206	1.78e-05	6.76e-05	1.70119	0.00106109	0.00253125	-0.981551	0.069334	0.0982793	18	14233967	14234837	+	758	-
VIT_18s0166g00250	161.706	181.543	207.711	44.9249	52.3363	40.5038	5.04219	6.66749	4.80569	-2.00494	9.25e-42	3.22e-40	-3.0963	8.88e-65	4.17e-63	-5.05674	3.16e-187	4.83e-185	18	14230226	14231594	+	1192	-
VIT_18s0166g00190	14.952	4.45584	13.114	9.6123	13.1613	10.6332	2.58434	5.77703	7.68832	0.032134	0.931286	0.952085	-1.09603	0.00120001	0.00283499	-1.0189	0.0329464	0.0497693	18	14139015	14140400	-	1386	PUB27
VIT_18s0166g00150	0	0	1.21222	0	0	0	5.78191	8.47298	2.93312	-1.62906	0.686515	1	5.42213	0.000584628	0.00145751	3.84502	0.00758489	0.0126646	18	14109274	14109357	+	84	-
VIT_18s0166g00090	0.18314	0.181197	0.248965	0.476688	0.404232	1.081	1.11326	1.37764	2.1084	1.67388	0.0568011	0.102307	1.19052	0.0532171	0.0903285	2.90936	4.24e-05	9.27e-05	18	14033533	14034350	+	818	NSRB
VIT_18s0166g00080	2.49886	1.62121	3.29955	0.159939	0.542513	0.338519	0.0996063	0.0973106	0.126324	-2.82097	3.55e-10	2.35e-09	-1.73415	0.0240771	0.0444657	-4.52023	5.61e-17	2.72e-16	18	14023042	14027197	-	2438	ABCG22
VIT_18s0166g00070	0.443877	0.988127	1.47083	0.866513	0.122467	0.655007	1.34911	2.76784	2.05318	-0.842229	0.375024	0.481989	1.89568	0.0163894	0.0313542	1.09187	0.107074	0.146015	18	14002488	14002937	+	450	-
VIT_18s0164g00100	3.5195	4.46625	5.64259	1.46042	0.591071	0.180646	0	0	0.0629167	-2.62768	4.16e-07	1.97e-06	-5.20009	8.93e-05	0.00025205	-7.78081	2.56e-13	1.02e-12	18	18330212	18333979	+	1958	LAC14
VIT_18s0164g00070	42.8627	51.2602	48.1432	18.3199	20.9895	18.0557	3.75878	3.08795	3.61137	-1.3155	6.85e-25	1.2e-23	-2.49335	1.28e-56	4.65e-55	-3.7639	5.24e-142	4.25e-140	18	18289842	18300826	+	2132	SERK2
VIT_18s0164g00050	19.0423	28.4581	24.8457	2.77284	4.40883	3.45844	2.91408	2.37243	1.97105	-2.76136	2.59e-19	3.33e-18	-0.593319	0.21848	0.307427	-3.31391	5.44e-23	3.45e-22	18	18233328	18233812	-	375	-
VIT_18s0164g00030	116.392	145.175	136.778	643.211	542.703	506.275	519.809	401.454	394.011	2.08058	6.65e-51	3.23e-49	-0.399791	0.00839038	0.0170598	1.72628	1.02e-28	8.05e-28	18	18213114	18214038	-	925	ATPD
VIT_18s0164g00010	16.1515	13.9276	12.8416	1.83202	2.28945	1.57435	0	0	0	-2.91563	1.34e-24	2.32e-23	-6.88264	1.91e-07	7.37e-07	-9.75609	5.22e-16	2.41e-15	18	18120984	18122034	-	674	EPF2
VIT_18s0157g00200	30.0526	28.7931	31.8208	34.9152	40.6484	39.1866	73.7768	70.8981	72.9152	0.334715	0.00685227	0.0158973	0.885384	4.39e-16	3.36e-15	1.2654	9.65e-37	9.62e-36	18	19026807	19032462	-	1208	DHRS12
VIT_18s0157g00180	7.62027	8.80301	8.72428	2.38236	3.33575	2.66358	2.22552	2.37648	1.73286	-1.58531	4.81e-12	3.73e-11	-0.443211	0.162721	0.239881	-1.98525	1.06e-16	5.07e-16	18	18987545	19001784	-	1173	SAMC1
VIT_18s0157g00170	14.3779	18.7224	17.7487	10.7442	11.7728	8.39545	84.5054	64.636	70.2913	-0.723443	9.04e-05	0.000306347	2.7907	4.36e-61	1.81e-59	2.1124	6.54e-39	6.94e-38	18	18980614	18985122	-	1615	TAR3
VIT_18s0157g00090	12.6472	13.2816	14.6055	5.01467	4.97262	7.04326	0.642234	0.66434	0.383295	-1.25614	5.04e-11	3.59e-10	-3.36772	2.92e-23	3.32e-22	-4.57846	1.94e-61	3.61e-60	18	18858918	18864125	-	1607	TAR3
VIT_18s0157g00020	63.1148	65.1203	66.6508	90.3688	80.4744	100.886	212.09	205.824	214.054	0.473414	4.85e-05	0.000171924	1.18087	4.07e-26	5.27e-25	1.69962	1.48e-115	7.53e-114	18	18675807	18702086	-	4691	GI
VIT_18s0122g01480	0.030246	0	0	0.0393631	0.03338	0	18.3491	6.03526	5.96928	1.14573	0.701123	1	8.68374	5.99e-15	4.25e-14	9.867	8.41e-15	3.62e-14	18	1054582	1057679	-	1651	CYP87A3
VIT_18s0122g01440	9.70021	9.36065	9.59197	13.7655	15.5447	15.3102	33.1498	35.858	33.83	0.633815	1.7e-06	7.47e-06	1.16674	2.7e-24	3.24e-23	1.84599	4.11e-64	8.02e-63	18	993276	996389	-	1879	AAE1
VIT_18s0122g01400	6.03595	9.52348	7.64513	16.8527	17.7832	18.0493	1.06679	1.45277	1.01675	1.17765	2.05e-10	1.38e-09	-3.93186	2.21e-85	1.71e-83	-2.71014	1.87e-22	1.16e-21	18	976342	978219	+	1878	GT17
VIT_18s0122g01380	8.26896	11.465	9.57163	16.5865	22.0399	20.3517	50.1498	50.8186	47.2084	1.00425	1.18e-08	6.66e-08	1.29127	3.94e-22	4.23e-21	2.34066	1.79e-59	3.2e-58	18	961760	967044	+	2633	CRP1
VIT_18s0122g01340	12.1296	12.6828	12.0658	8.8411	10.4092	9.87935	79.3109	80.7105	86.7826	-0.345065	0.00802027	0.0182785	3.04431	3.24e-163	1.16e-160	2.74476	1.62e-181	2.3e-179	18	938192	944699	+	2536	At2g30600/At2g30610
VIT_18s0122g01320	143.775	128.72	140.848	852.139	633.291	765.372	2122.11	2434.17	2641.43	2.43819	2.08e-71	1.79e-69	1.6402	1.57e-30	2.49e-29	4.12409	5.48e-271	2.54e-268	18	927498	932079	-	1614	CAT1
VIT_18s0122g01310	0	0	0	0	0	0.125963	3.5025	1.90099	4.08004	NA	NA	NA	6.07809	4.28e-06	1.42e-05	7.32913	4.29e-08	1.22e-07	18	922233	925402	-	468	NLP4
VIT_18s0122g01300	0	0	0	0.106713	0	0	3.38939	4.38257	3.23654	NA	NA	NA	6.67451	1.25e-07	4.92e-07	7.925	4.04e-10	1.33e-09	18	914534	922232	-	609	NLP4
VIT_18s0122g01280	5.55407	6.39435	5.21231	9.24887	11.7855	11.0719	14.4409	13.9431	13.219	0.898472	9.29e-09	5.3e-08	0.336026	0.011571	0.022815	1.28002	3.34e-23	2.14e-22	18	875996	901125	+	3956	NPC1
VIT_18s0122g01270	4.14088	3.43726	3.29166	5.8001	7.97802	9.77678	14.4202	15.9218	14.8037	1.11105	1.13e-05	4.41e-05	0.899373	1.38e-05	4.32e-05	2.05636	1.83e-32	1.63e-31	18	859792	862790	+	1423	PIX13
VIT_18s0122g01250	66.1899	79.2439	88.6491	108.314	100.279	90.6222	46.4253	50.705	39.6143	0.348057	0.032395	0.0628314	-1.16525	1.04e-12	6.36e-12	-0.772581	3.48e-05	7.68e-05	18	838753	839351	+	255	-
VIT_18s0122g01170	1.70012	2.26886	2.53962	21.2512	22.1663	19.7902	27.8314	23.2453	26.0427	3.27477	6.49e-62	4.49e-60	0.249978	0.0624048	0.10414	3.56987	1.39e-70	3.11e-69	18	794920	806040	+	1263	OPR2
VIT_18s0122g01160	1.9092	1.63708	1.6005	6.68106	5.99331	6.9118	13.153	12.7491	12.6122	1.92055	1.16e-14	1.1e-13	0.940092	2.01e-08	8.56e-08	2.90582	8.9e-43	1.06e-41	18	792187	794919	+	1177	OPR1
VIT_18s0122g01130	9.0998	12.5012	8.44322	0.602174	0.75942	0.798334	0.0721193	0.0704572	0.0878054	-3.79989	2.37e-62	1.64e-60	-3.26909	8.71e-11	4.57e-10	-7.02586	7.23e-64	1.4e-62	18	767918	780302	+	4209	BRIP1
VIT_18s0122g01030	20.41	20.9055	19.1725	20.3179	19.9586	18.8224	9.93886	10.3016	9.51475	-0.0401666	0.708777	0.785271	-1.0264	6.31e-20	6.01e-19	-1.02099	1.51e-20	8.66e-20	18	727590	730922	+	2706	At5g42350
VIT_18s0122g01020	53.5537	56.2138	60.8212	41.9102	41.8024	37.6815	31.0449	23.6738	21.0859	-0.4969	6.06e-05	0.00021137	-0.715581	5.75e-05	0.000166189	-1.16723	4.9e-11	1.71e-10	18	713479	722577	-	704	cnpy1
VIT_18s0122g00980	17.8599	22.4018	23.7153	0.973769	2.19005	4.53171	0.118652	0.038639	0.0401273	-3.05599	1.19e-14	1.13e-13	-5.32495	6.75e-10	3.29e-09	-8.33948	2.56e-35	2.46e-34	18	694337	696186	+	1535	At4g29360
VIT_18s0122g00960	296.312	332.911	301.989	2323.04	2181.08	2070.44	2215.54	2260.96	2301.25	2.81339	3.04e-177	3.9e-174	0.0071837	0.932621	0.955208	2.86607	3.3e-247	1.14e-244	18	681266	684519	+	1677	GAPB
VIT_18s0122g00950	72.5913	82.9111	72.9838	88.8382	81.88	82.2649	48.0201	36.3473	41.1124	0.140281	0.213426	0.309046	-1.04807	2.72e-14	1.85e-13	-0.861959	3.96e-09	1.21e-08	18	673473	679692	+	842	-
VIT_18s0122g00920	34.3787	36.2528	39.2887	23.3336	26.4385	23.6059	8.38566	8.16655	7.97118	-0.588301	4.04e-07	1.91e-06	-1.6184	1.09e-39	2.38e-38	-2.16175	2.09e-76	5.29e-75	18	653650	659274	-	2295	PAT21
VIT_18s0122g00910	0.812478	1.17487	0.637213	1.3014	1.48294	0.811586	0.0759825	0.185578	0.0770907	0.447476	0.304544	0.410958	-3.43925	5.02e-07	1.86e-06	-2.94632	4.88e-05	0.000106079	18	646526	652078	-	1598	MLO5
VIT_18s0122g00900	19.3831	19.5567	17.8643	41.9005	38.3718	40.2054	34.8816	27.6394	28.7716	1.07754	1.93e-17	2.23e-16	-0.436452	0.00196319	0.00448048	0.687048	6.96e-06	1.64e-05	18	642620	645560	-	912	FKBP18
VIT_18s0122g00870	13.6304	16.5931	11.3354	33.5978	28.283	28.0294	27.6441	29.6927	27.5824	1.1054	5.16e-09	3.03e-08	-0.117646	0.405552	0.510063	1.03315	1.19e-08	3.52e-08	18	626783	627577	-	795	ATL80
VIT_18s0122g00820	1.20991	0	0.112144	2.43349	1.69944	1.55817	3.74423	2.61281	2.57778	2.09072	0.0448991	0.0836692	0.620599	0.204361	0.290576	2.75762	0.00571016	0.00972172	18	597440	597893	-	454	-
VIT_18s0122g00790	19.7509	28.1034	22.8392	48.7683	55.7501	59.9283	0	1.18032	0.61289	1.21278	3.46e-13	2.95e-12	-6.55637	7.26e-08	2.94e-07	-5.29989	1.53e-05	3.47e-05	18	582136	583697	-	1206	XCP1
VIT_18s0122g00750	2.05966	4.86578	3.98564	1.47701	1.53084	1.83601	0	0	0	-1.1753	0.00226185	0.00585961	-7.4659	4.57e-09	2.06e-08	-8.5972	1.15e-11	4.14e-11	18	565468	567910	+	1188	IDM2
VIT_18s0122g00720	2.21939	3.56824	2.82852	2.70785	4.28636	1.14626	0.168639	0	0	-0.0833396	0.886422	0.921738	-5.53201	9.02e-05	0.000254454	-5.57263	3.38e-05	7.47e-05	18	553739	554202	-	360	HIPP28
VIT_18s0122g00700	66.2087	88.1673	71.0614	25.0942	25.2185	21.065	30.4036	27.8998	26.5764	-1.66527	4.92e-28	1e-26	0.213505	0.0979333	0.154582	-1.40637	3.53e-22	2.17e-21	18	539606	545190	+	1875	AHL10
VIT_18s0122g00690	0.248301	0	0.0984512	0.161574	0.502387	0.358264	1.55968	1.03221	1.53138	1.55453	0.0980415	0.163118	1.96129	2.09e-06	7.23e-06	3.57403	4.44e-07	1.17e-06	18_random	538960	552194	+	3620	LAC14
VIT_18s0122g00680	12.4432	9.88589	12.6629	45.969	39.2909	35.7728	23.5858	34.3276	30.3514	1.78333	1.28e-29	2.79e-28	-0.492062	0.00363312	0.00790307	1.33658	3.88e-13	1.52e-12	18	535426	539605	-	2139	PPD3
VIT_18s0122g00650	3.13325	3.48751	4.39252	4.84228	3.89014	1.84943	0.714236	0	0.483102	-0.0678458	0.901085	0.931993	-3.18528	0.00108441	0.002583	-3.20672	0.000465714	0.000911022	18	521342	522292	+	255	-
VIT_18s0122g00640	0.4216	0.648864	0.42985	0.304824	0.258491	0.331805	1.36683	1.22405	1.09786	-0.75411	0.296642	0.40234	2.00956	0.000728696	0.00178683	1.29973	0.0116403	0.0189507	18	515004	519853	+	1066	CCR2
VIT_18s0122g00630	9.86834	8.9402	10.1019	32.0816	23.7499	23.8142	128.84	100.169	103.392	1.45416	9.64e-17	1.06e-15	2.02603	1.25e-33	2.23e-32	3.5261	6.2e-120	3.41e-118	18	510528	513057	+	1260	CCR2
VIT_18s0122g00620	38.7494	46.5026	43.9745	212.624	108.578	155.461	14.5828	12.529	13.8511	1.87605	5.15e-17	5.79e-16	-3.57696	9.42e-57	3.43e-55	-1.65513	2.28e-32	2.02e-31	18	505244	507993	+	1174	CCR2
VIT_18s0122g00610	83.7949	87.4877	84.7219	120.425	91.1755	85.6151	7.35638	11.7273	11.0743	0.208279	0.160126	0.245167	-3.33764	4.72e-62	2.01e-60	-3.08364	4.73e-68	1e-66	18	494280	498316	-	2286	HMGR1
VIT_18s0122g00600	11.6854	12.1436	12.5998	21.7722	23.6585	23.3222	36.8962	39.7403	35.8788	0.911272	5.18e-08	2.73e-07	0.673031	2.12e-06	7.3e-06	1.62961	5.31e-27	3.96e-26	18	492107	492940	-	594	-
VIT_18s0122g00560	31.846	37.1318	35.1948	19.1858	19.6209	16.7905	11.2017	9.30971	10.4367	-0.911894	5.36e-13	4.51e-12	-0.882016	5.33e-10	2.62e-09	-1.74865	2.65e-39	2.86e-38	18	447717	470555	+	1924	ARID5
VIT_18s0122g00550	52.7298	91.514	85.894	2.04509	2.26415	2.52498	0.106136	0.311071	0.0538422	-5.07624	2.15e-91	3.42e-89	-3.88499	1.14e-09	5.43e-09	-8.91604	3.7e-61	6.85e-60	18	444081	446439	+	1144	CDKB2-1
VIT_18s0122g00510	163.131	154.763	151.464	86.5386	85.5331	89.2626	35.955	37.455	39.5679	-0.851267	2.44e-21	3.53e-20	-1.24676	2.96e-42	7.03e-41	-2.05246	4.75e-114	2.34e-112	18	425490	432899	+	2114	PFP-ALPHA
VIT_18s0122g00490	9.09331	9.60679	5.81418	13.8401	16.4991	19.2863	6.37081	10.0682	11.2165	1.01145	0.000781632	0.00224025	-0.882376	0.00379084	0.0082244	0.175173	0.632606	0.687933	18	413191	416076	+	324	-
VIT_18s0122g00470	26.5528	43.518	40.5727	2.0624	2.64281	2.12023	1.5413	1.71491	0.608136	-4.02007	1.69e-63	1.2e-61	-0.856745	0.0399332	0.0700773	-4.83394	5.04e-50	7.23e-49	18	399170	410942	+	1418	BUBR1
VIT_18s0122g00460	46.0888	51.6269	51.4037	18.3595	17.6919	19.7764	36.3481	32.7495	25.6071	-1.42355	9.47e-24	1.57e-22	0.726289	8.54e-05	0.000241927	-0.651962	0.000121608	0.000252981	18	397222	397844	-	623	CP12-3
VIT_18s0122g00430	20.6056	22.4533	17.6493	42.5204	40.6157	37.0359	51.5697	55.1767	54.3254	0.978009	1.59e-11	1.19e-10	0.386253	0.000531924	0.00133552	1.40991	1.53e-26	1.12e-25	18	381788	387241	-	1076	LHCB7
VIT_18s0122g00410	17.352	13.9008	16.4969	14.445	14.2948	12.7383	1.87776	2.31525	1.80004	-0.209891	0.116488	0.188539	-2.82679	1.79e-80	1.26e-78	-2.9914	2.91e-74	7.04e-73	18	368562	375676	-	4688	BIP131
VIT_18s0122g00350	2.71448	5.32068	5.013	10.8647	11.7003	8.70656	0.622667	0.973306	1.45302	1.2563	1.09e-05	4.28e-05	-3.39762	4.44e-25	5.5e-24	-2.09648	3.29e-06	8.01e-06	18	331378	333212	+	975	-
VIT_18s0122g00330	59.1854	62.1122	67.5709	121.731	93.6902	89.6726	1.88889	5.50723	1.91644	0.685152	2.81e-06	1.2e-05	-5.07036	5.65e-22	5.99e-21	-4.33962	6.51e-35	6.17e-34	18	325076	327399	-	2057	GALS1
VIT_18s0122g00320	1.26101	0.598865	0.925697	4.06999	5.12136	5.83552	89.5933	76.4451	78.9542	2.42721	5.56e-11	3.94e-10	3.98591	1.91e-125	3.39e-123	6.46246	2.16e-153	2.12e-151	18	320109	322487	-	990	NA
VIT_18s0122g00280	6.52866	9.3421	9.92961	6.88155	7.354	6.27406	0.295187	0.512681	0.765368	-0.335858	0.0991245	0.164623	-3.74395	8.57e-34	1.53e-32	-4.03537	7.21e-32	6.27e-31	18	299053	304803	-	1851	-
VIT_18s0122g00250	209.474	229.361	191.418	130.415	45.3631	26.5791	0	0	0	-1.64829	0.0160286	0.033879	-13.4331	1.2e-17	1.01e-16	-15.0338	6.84e-37	6.86e-36	18_random	262112	266163	+	1781	LAC9
VIT_18s0122g00240	2.61152	2.82529	2.96123	5.49512	9.91231	5.87778	8.84242	13.7406	18.4244	1.33833	5.03e-07	2.36e-06	0.907142	0.00257975	0.00578163	2.2893	6.65e-17	3.21e-16	18	260842	263336	+	2046	LYK5
VIT_18s0122g00220	7.18483	6.40095	6.13214	28.8556	22.855	27.2877	8.97212	9.11286	10.3862	1.99456	6.57e-36	1.86e-34	-1.50859	5.82e-23	6.52e-22	0.531868	0.00135083	0.00249727	18	249467	255983	+	1536	-
VIT_18s0122g00190	50.0392	48.7945	46.4998	113.948	92.8174	90.5248	216.714	207.006	218.985	1.02514	8.45e-15	8.09e-14	1.07616	8.95e-19	7.96e-18	2.1471	4.35e-126	2.66e-124	18	228349	232731	-	969	yjbQ
VIT_18s0122g00180	126.86	10.4648	110.715	5.58951	9.1261	10.7458	8.02713	26.8764	28.307	-3.29103	0.000478029	0.00142704	1.27243	0.0023966	0.00539542	-1.97331	0.0535435	0.077651	18	227392	228170	+	779	CML37
VIT_18s0122g00160	43.4895	48.9451	44.1087	51.1829	57.0803	54.2663	126.023	116.785	121.157	0.245488	0.0183993	0.0382665	1.12617	8.43e-35	1.57e-33	1.41702	7.86e-52	1.18e-50	18	178834	216908	-	4392	SPP
VIT_18s0122g00140	52.1783	56.3627	51.0827	55.8022	43.9599	42.1543	9.59111	11.3098	9.86757	-0.176931	0.209126	0.304066	-2.24147	5.87e-47	1.66e-45	-2.37246	6.56e-86	1.98e-84	18	170535	177523	+	1804	At1g76660
VIT_18s0122g00120	83.2354	65.8294	69.6763	204.519	145.077	152.253	13.8932	21.0037	16.6319	1.19038	1.12e-12	9.17e-12	-3.32051	1.86e-70	1.02e-68	-2.084	8.16e-32	7.09e-31	18	159746	165435	-	3959	CESA5
VIT_18s0122g00030	1.01592	1.23709	0.876442	0.101703	0.258734	0.184509	0.285024	0.185636	0.385574	-2.50606	0.00474988	0.011432	0.598019	0.62673	0.715315	-1.87131	0.0188657	0.0297136	18_random	32843	33582	+	639	-
VIT_18s0122g00010	25.4621	27.824	25.9216	40.9517	39.4664	37.8199	65.0993	63.6441	68.1581	0.571426	2.75e-07	1.34e-06	0.699244	1.89e-12	1.13e-11	1.31606	5.8e-39	6.17e-38	18	4354	27619	-	1314	PXN
VIT_18s0117g00390	3.25618	3.6063	3.36945	10.0566	7.72349	7.80271	3.66328	3.92519	3.77666	1.31372	1.57e-12	1.27e-11	-1.20537	7.52e-11	3.98e-10	0.153935	0.406466	0.471102	18	23755966	23759271	-	2055	FRS5
VIT_18s0117g00380	14.0065	15.1633	13.9701	7.13288	6.27272	8.14765	7.03348	9.16184	12.5194	-1.00878	1.22e-05	4.73e-05	0.37698	0.216889	0.305642	-0.585971	0.0269955	0.0414248	18	23701169	23701660	-	492	RUN1
VIT_18s0117g00370	11.1677	11.1322	12.8224	4.67009	4.88553	4.67171	5.70813	5.39733	6.30847	-1.30902	1.78e-21	2.6e-20	0.254009	0.0898285	0.143663	-1.01009	6.23e-13	2.42e-12	18	23695239	23699409	-	2978	RUN1
VIT_18s0117g00360	10.6199	6.77436	7.49906	5.96816	5.32738	5.47367	3.98453	3.48532	4.73209	-0.578058	0.00354927	0.00879813	-0.495365	0.00272767	0.00608532	-1.02694	3.11e-06	7.57e-06	18	23682046	23686889	+	3931	RUN1
VIT_18s0117g00340	8.61945	8.28777	9.73707	3.05456	3.43881	2.91409	2.45989	3.17222	3.99322	-1.50586	4.68e-13	3.96e-12	-0.00562676	0.984392	0.995724	-1.4675	7.44e-10	2.4e-09	18	23608849	23610082	+	1234	TCP22
VIT_18s0117g00270	1.86995	3.19564	2.77315	0.387166	0.515926	0.200683	0	0	0	-2.82729	1.39e-08	7.78e-08	-5.31698	0.000850949	0.00206315	-8.10447	1.14e-10	3.9e-10	18	23508689	23509863	-	1175	ZHD1
VIT_18s0117g00260	9.73952	10.6388	12.0539	34.2893	31.252	29.9073	64.1322	77.2311	79.0255	1.551	1.19e-23	1.96e-22	1.17101	4.66e-18	4.01e-17	2.76691	8.63e-72	1.99e-70	18	23472866	23476496	-	887	ndhT
VIT_18s0117g00250	2.56307	3.02576	2.50929	2.29327	1.71969	2.40685	4.69179	4.49718	3.96984	-0.343783	0.109073	0.178233	1.00143	4.68e-07	1.74e-06	0.702926	4.83e-05	0.000104982	18	23461970	23465483	+	3429	At5g55840
VIT_18s0117g00210	8.05788	3.36861	9.77767	3.54483	3.88277	4.01936	0.620898	0.336993	0.419969	-0.894446	0.0204289	0.0419948	-3.09356	2.34e-11	1.29e-10	-3.94296	6.5e-13	2.52e-12	18	23419946	23420963	+	880	MYB308
VIT_18s0117g00200	5.2859	4.67607	8.43272	2.34703	1.5785	0.367065	0	0	0	-2.11243	5.08e-05	0.000179144	-6.72261	4.24e-06	1.41e-05	-8.78626	1.6e-12	6.06e-12	18	23406742	23417530	+	803	MYB330
VIT_18s0117g00190	10.4932	9.27185	8.65751	6.642	7.98735	6.8819	2.67445	2.66507	1.79088	-0.407256	0.0113548	0.0249593	-1.62957	3.37e-14	2.28e-13	-1.99158	2.1e-21	1.25e-20	18	23364590	23402135	+	2270	OFUT9
VIT_18s0117g00140	3.12101	2.47032	2.86387	4.81165	4.42472	4.50632	5.54563	6.38732	7.01833	0.693528	0.000442511	0.00133088	0.427493	0.0154512	0.0297439	1.16643	3.94e-09	1.21e-08	18	23252047	23258808	-	2080	FRS12
VIT_18s0117g00060	0.16916	0.0669463	0.137976	0.352241	0.112013	0.399395	4.56559	5.98734	6.84394	1.19348	0.203363	0.297515	4.31678	6.28e-24	7.37e-23	5.54381	9.64e-27	7.1e-26	18	23126824	23130303	-	1476	RPV1
VIT_18s0117g00050	2.47636	1.59593	1.48246	3.72546	2.50729	3.8621	19.003	28.2792	24.8848	0.852066	0.00437222	0.0106148	2.80348	3.62e-38	7.5e-37	3.70092	1.24e-52	1.9e-51	18	23123734	23126823	-	2198	RPS4
VIT_18s0117g00040	0.220956	1.31167	0.45056	1.15024	1.21925	0.782531	4.29806	4.46143	4.90583	0.660923	0.553959	0.653357	2.07871	0.00212973	0.00483457	2.78305	0.000417262	0.000821014	18	23123316	23123733	-	226	-
VIT_18s0117g00030	2.90634	1.43775	0.942839	4.29818	2.33271	2.65122	23.1276	26.8311	24.7685	0.796101	0.185395	0.27599	2.98789	2.89e-23	3.29e-22	3.82132	1.16e-25	8.22e-25	18	23120344	23120883	-	378	-
VIT_18s0089g01420	13.3163	13.4562	11.5072	49.4547	52.8701	51.6178	37.9561	43.6875	38.1091	2.00129	1.23e-55	6.92e-54	-0.399276	0.00042854	0.00108956	1.6476	1.26e-33	1.16e-32	18	29311324	29315400	-	1230	yugF
VIT_18s0089g01390	33.8303	36.6344	33.0895	55.6141	62.3006	60.0972	87.4736	81.9489	83.5582	0.775846	8.55e-12	6.51e-11	0.46977	3.05e-06	1.03e-05	1.29107	2.52e-38	2.64e-37	18	29278912	29285763	-	1234	-
VIT_18s0089g01330	0.860968	2.39325	1.79743	0.32014	0.452466	0.580795	0.199376	0.340867	0.556281	-1.89858	0.000681884	0.00197966	-0.346815	0.635404	0.722296	-2.20329	0.000398936	0.000786623	18	29243610	29244827	-	1218	At1g33340
VIT_18s0089g01270	10.2907	0.522128	11.5009	0	0.655208	1.24598	0.320793	1.01855	0.325471	-3.55413	0.029133	0.0572692	-0.234781	0.831382	0.875948	-3.74209	3.11e-05	6.88e-05	18	29188982	29189738	-	757	HSP22.0
VIT_18s0089g01230	5.04442	8.61739	8.69523	5.6676	10.0929	13.5809	0.0882413	0.215519	0.134292	0.389892	0.240656	0.340405	-6.09952	9.99e-27	1.32e-25	-5.66617	1.28e-24	8.66e-24	18	29115655	29118015	+	1376	At4g10260
VIT_18s0089g01210	21.6016	28.3809	23.2399	180.27	176.786	170.311	660.051	681.825	665.352	2.84215	6.76e-99	1.39e-96	1.89167	1.05e-121	1.76e-119	4.77908	0	0	18	29105361	29106215	+	712	-
VIT_18s0089g01200	0.532768	0.698071	0.704683	0.262353	0.254258	0.288974	0.12254	0.256535	0.124328	-1.27028	0.00147031	0.00396976	-0.712237	0.22913	0.319645	-1.93701	7.33e-05	0.000156107	18	29086420	29097009	+	3468	BBE1
VIT_18s0089g01170	533.973	602.586	570.822	2507.73	1825.22	1528.53	1924.64	1584.76	1698.88	1.77259	7.73e-23	1.22e-21	-0.206742	0.256655	0.351471	1.61178	1.26e-45	1.62e-44	18	29067665	29070719	-	1323	LHCB5
VIT_18s0089g01110	2.63814	4.00844	3.69842	1.47144	1.7157	0.667366	1.31729	1.11907	1.68516	-1.42872	0.000456219	0.00136854	0.0582681	0.905335	0.933956	-1.32654	0.000207284	0.000420841	18	28993805	29014123	+	1060	Rft1
VIT_18s0089g01100	1.9722	1.32687	1.68907	0.308002	0.0870621	0.372516	0.767267	1.40547	0.486536	-2.72676	0.000364013	0.00111195	1.77243	0.0620392	0.103605	-0.901939	0.135066	0.179959	18	28988813	28989566	+	633	-
VIT_18s0089g01080	1.92655	4.49842	3.9285	0.601745	0.510281	0.727786	0	0.0915291	0.190109	-2.49923	7.51e-06	3e-05	-2.74905	0.0269036	0.0491954	-5.2038	1.61e-07	4.37e-07	18	28949936	28951701	-	648	-
VIT_18s0089g01050	8.40132	8.71223	8.49701	6.19773	4.75987	5.83407	2.37597	2.0544	2.13354	-0.617769	0.000135921	0.000447477	-1.39026	2.41e-11	1.33e-10	-1.96187	1.54e-30	1.29e-29	18	28932158	28939425	+	2223	At1g33420
VIT_18s0089g01030	53.5201	5.90985	28.9077	3.83505	3.51581	4.13689	5.51909	6.24325	6.48373	-2.95278	0.000319374	0.000984637	0.631538	0.028278	0.0514626	-2.27491	0.0051026	0.00874183	18	28924140	28924766	+	627	RAP2-10
VIT_18s0089g01020	3.54902	4.00592	3.08334	2.53709	2.3997	2.30138	1.73197	1.12803	1.60309	-0.563258	0.0110573	0.0243727	-0.734658	0.00855221	0.0173531	-1.25168	3.4e-06	8.27e-06	18	28905474	28917349	+	1998	FBL19
VIT_18s0089g00980	5.66652	5.25599	3.24979	1.84365	0.781707	0	0	0.841289	1.74739	-2.47268	0.0107958	0.0238577	-0.046215	0.978528	0.99178	-2.45592	0.0127797	0.0206723	18	28851987	28852224	-	141	-
VIT_18s0089g00970	0.236105	1.2848	0.240725	4.91639	2.34512	3.06599	0.861135	1.54236	2.03862	2.53656	0.00069832	0.00202254	-1.24886	0.0279191	0.0508717	1.33369	0.149207	0.196845	18	28823586	28825627	-	423	At3g48880
VIT_18s0089g00920	100.634	98.0168	108.711	81.1599	69.6179	79.867	20.8972	26.3995	25.3536	-0.420724	0.000118508	0.000394138	-1.7034	1.72e-38	3.61e-37	-2.07887	2.34e-62	4.44e-61	18	28763370	28768437	-	2359	ARP1
VIT_18s0089g00860	8.40946	11.0936	10.2072	5.52428	5.70107	5.53106	5.55008	3.80503	4.49494	-0.831572	1.39e-05	5.34e-05	-0.312143	0.172476	0.252084	-1.09861	1.22e-06	3.09e-06	18	28686085	28689586	+	1247	ATL7
VIT_18s0089g00820	1.51139	0.89721	0.862938	1.49489	1.60127	1.49875	0.514492	0.215415	0.596566	0.483048	0.310978	0.418052	-1.83399	0.00239572	0.00539446	-1.30368	0.0562526	0.0811893	18	28630172	28633048	-	826	At4g28440
VIT_18s0089g00810	1.49063	1.00556	0.690819	1.14634	1.19642	1.75972	1.97699	3.62142	2.25655	0.357112	0.511792	0.614481	0.899767	0.0521828	0.0888527	1.30316	0.00955175	0.0157303	18	28627955	28629416	-	737	NAAT1
VIT_18s0089g00690	0.24288	0.272344	0.363195	0.105364	0.428874	0.49699	0.433081	0.769272	0.878794	0.236344	0.703348	0.780866	0.965839	0.0899656	0.143833	1.24665	0.00697471	0.0117072	18	28516219	28527002	+	3084	RLP7
VIT_18s0089g00680	0.632904	0.500952	0.774347	1.15315	1.81606	1.49431	5.07841	5.9386	5.77701	1.22646	0.0237492	0.0480181	1.86597	3.13e-08	1.32e-07	3.1418	1.2e-15	5.42e-15	18	28510764	28511552	+	789	9DC3
VIT_18s0089g00660	0.248903	0.33861	0.348939	0.769334	1.51081	1.61609	2.68562	2.62372	3.26207	2.05698	5.99e-05	0.000209178	1.0924	0.00143951	0.00335669	3.19665	4.21e-16	1.95e-15	18	28482879	28494713	+	1605	9DC3
VIT_18s0089g00650	0.189391	0.312303	0.40765	0.985919	1.6489	2.26064	4.19572	5.42371	5.71049	2.42813	1.58e-07	7.88e-07	1.60513	8.1e-08	3.26e-07	4.07929	4.12e-35	3.92e-34	18	28472204	28475143	+	2373	HCR9-0
VIT_18s0089g00600	6.32599	5.51113	4.88015	8.99785	9.05119	8.9219	9.49445	11.5696	12.913	0.683044	6.1e-05	0.000212596	0.295982	0.0722586	0.118552	1.02492	8.29e-08	2.31e-07	18	28430031	28435290	-	1784	RUN1
VIT_18s0089g00550	7.284	7.59697	6.70265	3.0458	2.90207	3.47682	2.46165	1.7178	2.17319	-1.20217	6.59e-11	4.64e-10	-0.606292	0.0161784	0.0310093	-1.76284	5.4e-17	2.62e-16	18	28343799	28346395	-	1899	RPV1
VIT_18s0089g00510	6.84212	4.78729	7.74684	5.01804	7.92654	6.47074	0.0459576	0	0	4.97e-06	0.999985	0.999985	-8.66166	9.29e-13	5.7e-12	-8.6178	1.47e-12	5.57e-12	18	28294818	28296663	+	1321	RUN1
VIT_18s0089g00410	1.30811	0.948096	0.68236	1.66282	2.14868	2.92688	49.3003	40.6125	36.1918	1.19101	0.00030178	0.000935513	4.18677	3.82e-90	3.26e-88	5.42521	1.43e-124	8.57e-123	18	28209036	28216160	+	3283	SPS4
VIT_18s0089g00400	1.68888	1.85161	2.14078	2.73261	2.92175	2.69427	7.71362	6.55997	6.41854	0.550769	0.069184	0.12131	1.2718	8.95e-08	3.58e-07	1.86795	2.26e-13	8.97e-13	18	28183894	28184987	-	1094	CXE18
VIT_18s0089g00390	3.14959	2.41252	2.27893	0.198337	0.224254	0.359821	0	0.0603366	0	-3.32741	2.04e-09	1.25e-08	-3.60189	0.0323459	0.0579818	-6.88629	3.95e-08	1.13e-07	18	28180091	28181073	+	983	CXE18
VIT_18s0089g00370	0.141196	0.0465658	0.143959	0.245008	0	0.166684	10.6429	10.2299	11.4947	0.285578	0.843208	0.889781	6.32556	4.96e-27	6.66e-26	6.61598	1.5e-29	1.22e-28	18	28161805	28162865	+	1061	CXE18
VIT_18s0089g00340	16.8754	11.8064	12.9156	47.6911	27.3217	36.3481	10.2852	15.6276	14.3622	1.41221	3.41e-10	2.26e-09	-1.50376	3.59e-11	1.95e-10	-0.0450205	0.833086	0.865059	18	28113574	28119163	+	2243	SUN4
VIT_18s0089g00270	1.83712	1.56977	0.851393	0.326029	0.829419	0.690058	0.101522	0.595092	0.309007	-1.2002	0.079168	0.13617	-0.9183	0.358559	0.46334	-2.07678	0.0121828	0.0197784	18	27994460	27995057	+	598	RPV1
VIT_18s0089g00100	3.80563	3.07148	2.92916	4.71355	3.47116	4.25152	1.05115	1.57677	1.71308	0.334356	0.0611916	0.109126	-1.5549	5.39e-13	3.37e-12	-1.1741	1.49e-07	4.06e-07	18	27828676	27849058	-	7335	RPV1
VIT_18s0089g00090	3.1403	2.74779	1.88774	6.66185	4.22693	5.5072	0.617914	1.42294	2.10468	1.06649	3.57e-05	0.000128722	-2.02101	4.42e-08	1.83e-07	-0.906704	0.0325025	0.0491571	18	27779526	27785425	-	2751	RUN1
VIT_18s0089g00080	2.68301	1.90065	1.80544	5.86614	3.88484	5.05509	0.587138	1.49138	1.72091	1.20341	1.61e-07	8e-07	-1.99939	2.71e-09	1.25e-08	-0.748991	0.0496344	0.0724434	18	27764434	27770111	-	4653	RPV1
VIT_18s0089g00070	1.66308	1.86194	1.38327	4.72747	3.0912	3.71994	0.585285	0.935666	1.02569	1.22191	0.000102314	0.000343995	-2.21395	5.48e-09	2.46e-08	-0.94512	0.0298012	0.0453724	18	27762784	27764096	-	1141	RPV1
VIT_18s0089g00040	0.678145	0.182986	0.272376	1.06977	0.408225	0.946122	0.0999342	0.0488155	0.177435	1.0829	0.0731491	0.127221	-2.9322	1.51e-05	4.68e-05	-1.79966	0.0329621	0.0497874	18	27705194	27707866	-	2430	RPV1
VIT_18s0089g00010	2.0573	1.86725	2.28824	1.90297	1.82012	1.56559	0.186037	0.100972	0.167778	-0.239078	0.283858	0.388146	-3.57899	1.35e-17	1.14e-16	-3.77275	2.46e-20	1.4e-19	18	27668094	27672912	-	2937	GSO1
VIT_18s0086g00700	0.512541	0.43466	0.149306	1.61995	2.3434	1.98807	0	0	0.0903159	2.43286	0.00013225	0.000436261	-6.00255	4.34e-06	1.44e-05	-3.5212	0.0421437	0.0623215	18	18028062	18028743	-	682	DMP3
VIT_18s0086g00440	14.5472	10.3795	10.9813	22.391	19.2963	17.8338	3.74123	7.31002	5.6937	0.720344	0.00311307	0.00782775	-1.86423	6.96e-10	3.39e-09	-1.09804	0.00171963	0.00313758	18	17738305	17740132	-	357	VHA-c''1
VIT_18s0086g00430	2.86748	2.0759	2.56706	4.36898	3.55052	2.9723	1.19039	1.16296	1.38029	0.526715	0.129236	0.205529	-1.57949	0.00010557	0.000295033	-1.00666	0.0189274	0.0298027	18	17736337	17738304	-	714	-
VIT_18s0086g00420	4.05386	3.82854	4.6968	5.03601	3.18596	5.58327	1.86685	2.40745	1.28797	0.125057	0.684199	0.765123	-1.34412	0.000548846	0.00137423	-1.17272	0.000992129	0.00186594	18	17731958	17732942	+	813	VHA-c''1
VIT_18s0086g00410	2.50726	2.06721	6.95886	0	0	0	0	0	0	-7.97866	1.84e-09	1.13e-08	NA	NA	NA	-7.94963	3.58e-09	1.1e-08	18	17728344	17729060	+	717	-
VIT_18s0086g00230	14.7362	20.1875	17.0319	27.098	25.0202	25.3551	42.1416	42.871	40.0334	0.569919	0.000605969	0.0017742	0.654886	7.12e-08	2.89e-07	1.26964	6.17e-16	2.83e-15	18	17494098	17503314	+	837	-
VIT_18s0086g00220	7.8789	16.0959	13.7975	67.5994	73.5073	71.18	0.0443463	0.173297	0.0899861	2.48607	3.06e-27	6.03e-26	-9.45919	2.27e-64	1.05e-62	-6.92998	5.92e-28	4.57e-27	18	17448705	17452527	-	1369	At4g16230
VIT_18s0086g00200	3.02955	3.96267	4.6856	6.28167	5.55353	4.18262	1.37339	1.46371	1.52009	0.449494	0.0659682	0.116449	-1.91384	4.05e-14	2.72e-13	-1.41982	1.63e-07	4.43e-07	18	17398074	17400018	-	1945	At1g34300
VIT_18s0076g00360	55.187	57.464	60.2001	40.9316	40.3866	43.7702	29.3128	28.5099	25.808	-0.472537	2.2e-06	9.5e-06	-0.617465	1.61e-08	6.93e-08	-1.04483	4.11e-23	2.63e-22	18	16285312	16288458	-	1864	SDC
VIT_18s0076g00330	12.5494	14.0976	12.9949	16.9702	21.9287	19.8688	50.6976	52.4792	52.9286	0.563395	0.000224709	0.000711297	1.37095	3.28e-26	4.25e-25	1.9797	9.31e-76	2.32e-74	18	16209694	16218061	+	1528	VIP1
VIT_18s0076g00320	0.0700367	0.207881	0	1.27607	1.85505	2.56307	0.510884	1.16459	0.518335	4.34182	3.8e-06	1.59e-05	-1.41293	0.0183794	0.0347879	2.97595	0.0114861	0.0187089	18	16184531	16185243	-	713	At3g43630
VIT_18s0076g00250	77.1765	46.7947	52.4393	45.2617	31.2342	36.1093	16.4099	13.5429	9.09666	-0.656336	0.00268067	0.00683801	-1.56355	5.68e-12	3.28e-11	-2.17289	4.29e-17	2.09e-16	18	15923548	15925964	-	1835	SUC2
VIT_18s0076g00210	12.8989	12.8118	12.0233	14.8891	11.4605	11.3093	0.855932	1.61268	1.70582	-0.0113448	0.94271	0.960508	-3.20954	8.5e-36	1.63e-34	-3.17433	3.45e-40	3.81e-39	18	15792487	15844126	-	1986	EMB8
VIT_18s0075g00740	0.0660531	0	0.0673457	0	0	0	9.23499	9.25751	8.55493	-1.62407	0.687456	1	9.24483	1.97e-14	1.35e-13	7.67574	3.22e-13	1.27e-12	18	22416678	22417853	+	756	TATA
VIT_18s0075g00480	0.112469	0.0139094	0.0430011	0.69526	0.636127	0.580876	23.5012	19.6701	23.3237	3.48919	2.26e-08	1.24e-07	5.08597	3.9e-156	1.19e-153	8.62081	4.04e-84	1.18e-82	18	21957553	21961977	-	3552	RUN1
VIT_18s0075g00270	2.26688	1.3457	4.75455	0	0	0	0	0	0	-7.62113	1.18e-08	6.64e-08	NA	NA	NA	-7.59141	2.16e-08	6.28e-08	18	21628504	21629274	-	771	-
VIT_18s0075g00250	12.6756	17.5576	16.7707	25.3202	24.2043	28.5357	11.8983	13.1646	11.781	0.726303	4.66e-05	0.000165272	-1.11956	1.05e-12	6.38e-12	-0.34863	0.0717195	0.101376	18	21610740	21611586	-	847	-
VIT_18s0075g00200	7.27109	7.66958	6.9845	8.28975	9.08558	10.3572	16.2916	14.4173	16.5292	0.333943	0.10208	0.168658	0.729944	7.2e-05	0.000205819	1.10937	3.46e-10	1.14e-09	18	21437351	21439515	-	831	At1g48650
VIT_18s0075g00150	5.80653	8.13864	7.00552	3.27461	3.09729	3.65585	3.76496	2.41381	2.74553	-1.06932	0.000803091	0.00229491	-0.204867	0.607447	0.699974	-1.2289	0.000411341	0.000810119	18	21306909	21313059	-	516	FANCM
VIT_18s0075g00130	10.3374	12.9567	12.4471	3.74574	4.81752	5.2948	4.22812	3.44698	3.34308	-1.36976	3.37e-13	2.88e-12	-0.369502	0.0927734	0.147656	-1.69493	1.43e-20	8.22e-20	18	21278127	21300847	-	2082	FANCM
VIT_18s0072g01220	2.63539	3.03451	2.96493	2.95671	2.43207	2.84293	1.10482	1.13333	0.980819	-0.0772049	0.714962	0.789586	-1.38908	1.42e-07	5.55e-07	-1.42052	1.87e-08	5.46e-08	18	20935126	20942470	-	2198	ABCG25
VIT_18s0072g01170	7.54591	12.2653	12.6394	21.0852	19.8747	17.4045	3.73897	4.66955	4.2628	0.84167	3.97e-05	0.000142395	-2.23977	1.77e-52	5.79e-51	-1.35417	3.58e-09	1.1e-08	18	20836420	20839569	+	3150	FTIP7
VIT_18s0072g01160	11.6161	11.3002	10.9667	5.59518	5.80109	4.73061	4.67455	4.77878	4.84279	-1.07747	1.28e-14	1.2e-13	-0.210691	0.176609	0.257221	-1.24268	1.91e-24	1.29e-23	18	20804654	20807814	+	3078	NA
VIT_18s0072g01110	9.18558	9.74908	9.87616	45.5354	40.3651	38.1503	8.32479	6.64519	6.48915	2.09913	4.44e-37	1.31e-35	-2.56718	2.3e-42	5.48e-41	-0.422363	0.0699413	0.0990614	18	20718884	20720078	+	598	GASA9
VIT_18s0072g01080	15.8334	16.691	16.7774	15.2775	15.5293	15.5713	40.4839	39.7355	44.5904	-0.0940799	0.410629	0.517753	1.39111	4.62e-37	9.25e-36	1.34229	6.28e-36	6.14e-35	18	20620084	20633488	-	1927	Gpalpp1
VIT_18s0072g01060	0.423637	1.36221	1.13381	0.964835	0.993505	1.50033	0	0	0	0.241303	0.672529	0.755732	-6.64705	8.55e-07	3.08e-06	-6.36197	1.11e-05	2.57e-05	18	20598144	20599943	-	943	NAC030
VIT_18s0072g01040	44.5584	45.2135	44.8239	33.1877	32.738	31.0405	20.2467	22.4292	24.1797	-0.479501	4.38e-07	2.06e-06	-0.5733	7.21e-07	2.62e-06	-1.00741	1.73e-20	9.93e-20	18	20545107	20556623	-	2015	CINV2
VIT_18s0072g01010	0.420958	0.36443	0.402371	0	0.464576	0.279534	3.61445	4.21863	5.25736	-0.662996	0.452975	0.558911	4.08758	6.13e-05	0.000176891	3.46424	1.77e-25	1.25e-24	18	20461704	20464190	-	1898	ERF1-3
VIT_18s0072g01000	30.2284	25.5095	27.1638	43.6985	44.9059	41.9827	14.3758	17.5645	14.0737	0.64897	4.48e-08	2.37e-07	-1.54132	2.2e-32	3.73e-31	-0.846942	8.38e-09	2.51e-08	18	20442980	20449207	-	1685	EMB3003
VIT_18s0072g00990	10.07	1.99892	6.00125	6.356	11.324	9.3337	13.9445	18.0257	24.1555	0.571964	0.387807	0.494811	1.01647	4.56e-05	0.000133784	1.63548	0.012537	0.0203094	18	20438330	20441668	+	3139	PXC3
VIT_18s0072g00980	2.73417	0.713449	1.43979	2.9718	4.17804	3.93714	5.07743	5.7812	8.52404	1.17458	0.0068543	0.0158988	0.765706	0.00367949	0.00799672	1.9886	6.84e-06	1.61e-05	18	20434241	20435902	+	1662	FLS2
VIT_18s0072g00970	33.9429	43.7696	35.8668	90.5819	82.9117	71.4296	78.2763	97.6693	96.0127	1.10216	1.85e-13	1.62e-12	0.1144	0.414975	0.519436	1.26195	4.89e-17	2.38e-16	18	20396952	20422539	+	1455	DEGP1
VIT_18s0072g00950	15.1898	13.0845	14.0878	22.3258	19.4143	17.9687	7.73569	7.44627	8.42561	0.487553	0.000872692	0.00247604	-1.37487	1.91e-19	1.77e-18	-0.841566	1.33e-08	3.91e-08	18	20356672	20367619	-	1601	At1g71900
VIT_18s0072g00890	1.8098	1.97908	1.94233	2.07641	2.36525	2.05217	5.03746	6.25069	5.904	0.175799	0.462087	0.567667	1.36597	2.92e-11	1.6e-10	1.58715	2.97e-15	1.31e-14	18	20264229	20266325	+	2097	GSO2
VIT_18s0072g00880	20.4618	24.8683	23.5168	10.6432	14.146	14.9347	10.9164	10.982	10.211	-0.797141	4.62e-06	1.9e-05	-0.345395	0.0500147	0.0855805	-1.09772	6.06e-15	2.62e-14	18	20255685	20261710	+	1496	RRP45B
VIT_18s0072g00850	1.54442	0.509344	2.09952	2.67994	2.27259	4.25417	6.88464	12.8405	5.71504	1.14542	0.274714	0.378285	1.43214	0.0501893	0.0858466	2.62194	0.00249341	0.00446001	18	20210427	20210707	-	97	-
VIT_18s0072g00830	8.12129	13.0637	11.9402	1.45704	1.96122	1.90908	3.08951	3.75706	3.20033	-2.63793	1.22e-29	2.65e-28	0.874943	8.05e-05	0.000228851	-1.71836	5.34e-15	2.32e-14	18	20203331	20206781	+	2810	PS1
VIT_18s0072g00820	18.7674	25.0181	21.0819	12.5934	10.3139	8.02643	0.495339	0.423433	0.471153	-1.07581	4.83e-08	2.55e-07	-4.51244	7.43e-49	2.22e-47	-5.54261	1.87e-90	6.09e-89	18	20173049	20175009	-	1961	SKIP2
VIT_18s0072g00800	520.914	544.285	534.95	17.9331	19.2366	22.8017	2.7205	4.75606	5.95617	-4.74206	2.51e-290	2.9e-286	-2.19698	9.32e-13	5.71e-12	-6.89535	3.33e-270	1.49e-267	18	20146097	20146520	-	424	H3C2
VIT_18s0072g00770	30.9108	20.1157	21.6615	140.856	126.461	115.434	90.3505	80.822	92.9571	2.38871	4.29e-38	1.3e-36	-0.571664	2.03e-06	7.02e-06	1.86354	6.48e-24	4.29e-23	18	20041770	20046593	-	1147	-
VIT_18s0072g00740	10.9022	10.4013	11.2148	35.3446	38.8888	38.8408	42.7219	43.7027	39.0225	1.7928	4.87e-27	9.5e-26	0.112347	0.415568	0.519986	1.9505	1.5e-33	1.38e-32	18	20017888	20018684	-	513	NA
VIT_18s0072g00670	35.6834	34.2866	41.654	73.1581	68.0574	63.0812	109.566	112.663	106.848	0.865776	3.78e-12	2.96e-11	0.651331	3.79e-11	2.05e-10	1.56211	2.14e-43	2.58e-42	18	19897547	19900430	-	1941	GT-2
VIT_18s0072g00660	4.09313	4.22969	2.82852	1.71645	2.359	4.13406	1.327	1.8906	1.51464	-0.445612	0.239111	0.338626	-0.833774	0.0493894	0.0846309	-1.23388	0.000245909	0.000496127	18	19886544	19888873	-	1098	At1g43650
VIT_18s0072g00620	3.56687	3.76429	3.63667	4.4873	3.93645	4.49148	0.433643	0.988514	1.02659	0.227869	0.528468	0.629942	-2.4347	1.26e-05	3.96e-05	-2.16097	0.000149157	0.000307727	18	19857787	19862051	+	420	-
VIT_18s0072g00580	2.67108	1.86926	5.94487	0	0	0.0384544	1.06926	0.232136	0.482156	-7.97646	4.21e-10	2.76e-09	5.38054	0.000211609	0.000564321	-2.55335	2.65e-05	5.91e-05	18	19797952	19801656	-	1533	CYP716A15
VIT_18s0072g00550	103.74	29.1173	91.2684	37.0488	37.8996	40.5407	22.617	34.444	33.8523	-0.964086	0.0671658	0.118162	-0.38244	0.0263704	0.0483135	-1.30127	0.0191781	0.0301688	18	19720726	19740267	-	2440	ROH1
VIT_18s0072g00530	0.935885	0.925956	0.477099	1.56599	2.21327	2.20966	0.162544	0.238196	0.329828	1.35135	0.00828392	0.0188236	-3.07702	7.44e-06	2.4e-05	-1.6789	0.0474852	0.0695163	18	19707183	19708189	+	747	-
VIT_18s0072g00510	0.605569	0.645232	0.427444	3.15243	2.3134	3.62942	0.113265	0.553273	0.0574585	2.42824	8.59e-09	4.92e-08	-3.67545	4.61e-09	2.08e-08	-1.20526	0.196041	0.250627	18	19698453	19699607	+	1072	-
VIT_18s0072g00490	3.09259	5.17462	6.3062	1.12457	0.451724	1.55698	0	0	0.112196	-2.2285	1.06e-06	4.79e-06	-4.85874	0.0001177	0.000326358	-7.04218	1.39e-10	4.69e-10	18	19691814	19692987	+	1098	73
VIT_18s0072g00480	35.5024	72.0941	55.3638	1.13616	2.76194	2.06121	0.495303	0.207381	0.430738	-4.76529	1.23e-47	5.34e-46	-2.43967	0.00011903	0.000329776	-7.16919	1.07e-55	1.76e-54	18	19689715	19690961	+	858	-
VIT_18s0072g00410	20.7002	23.2842	23.3602	15.8761	16.6284	16.8081	7.85659	8.49643	8.6532	-0.454978	0.000304172	0.000942298	-1.01695	5.1e-13	3.19e-12	-1.42694	4.78e-25	3.3e-24	18	19597377	19609904	-	1445	-
VIT_18s0072g00400	34.6255	34.4912	31.6407	80.5459	85.59	78.624	92.998	96.3102	96.6061	1.27417	4.09e-29	8.7e-28	0.187149	0.0522925	0.0890186	1.5069	8.31e-50	1.19e-48	18	19593358	19596561	-	848	At1g76760
VIT_18s0072g00380	1199.95	901.736	1069.82	2793.1	1886.79	1998.69	1319.6	1317.32	863.037	1.06677	3.88e-09	2.31e-08	-0.968456	2.19e-06	7.55e-06	0.144528	0.458176	0.521863	18	19583511	19584489	-	879	-
VIT_18s0072g00370	90.8193	42.272	61.3241	48.5145	39.267	41.3198	12.8619	15.238	19.8014	-0.599122	0.0150387	0.0320063	-1.46736	3.3e-17	2.7e-16	-2.01984	1.41e-13	5.66e-13	18	19565374	19573298	-	3795	CESA2
VIT_18s0072g00360	35.1158	42.8686	39.5886	1.20804	1.70158	1.35583	0.0573819	0.0747459	0.0194063	-4.78384	4.72e-172	5.45e-169	-4.8457	1.71e-15	1.25e-14	-9.58788	1.86e-73	4.43e-72	18	19559680	19564675	+	3174	-
VIT_18s0072g00340	485.951	451.57	464.804	210.03	251.521	317.084	167.242	164.897	132.942	-0.854584	1.25e-07	6.33e-07	-0.780379	5.96e-06	1.94e-05	-1.58976	2.76e-38	2.88e-37	18	19526474	19530962	-	1415	RPL3
VIT_18s0072g00330	54.0107	56.7971	55.76	33.5253	36.7735	36.8776	7.26539	8.06584	7.14798	-0.64145	3.88e-09	2.31e-08	-2.29017	6.89e-57	2.52e-55	-2.88655	5.21e-110	2.44e-108	18	19508376	19517778	+	1103	Rpp25l
VIT_18s0072g00300	10.8886	12.0359	9.92241	19.4654	16.3746	17.5157	23.7118	25.9603	26.2224	0.691973	1.01e-05	3.96e-05	0.47294	0.000422528	0.00107566	1.21029	6.65e-18	3.38e-17	18	19476900	19480968	-	1252	COG0212
VIT_18s0072g00270	18.3739	34.4578	27.676	1.99965	0.918505	1.43598	0.155667	0.0760395	0.0789685	-4.2287	9.67e-36	2.72e-34	-3.84106	4.92e-05	0.000143452	-8.0159	4.84e-25	3.35e-24	18	19462139	19463190	-	780	-
VIT_18s0072g00260	9.25082	1.68602	3.35079	5.62362	8.36226	8.26243	1.18386	3.07216	0.525495	0.629271	0.372968	0.479987	-2.25371	2.45e-06	8.4e-06	-1.57794	0.0212633	0.0332394	18	19427010	19431008	-	1641	ABR1
VIT_18s0072g00240	17.7512	17.9947	17.8909	15.1867	15.4476	14.6003	8.31402	9.05562	8.32759	-0.251927	0.0310945	0.0605838	-0.852427	2.14e-10	1.09e-09	-1.05903	2.58e-17	1.27e-16	18	19328978	19350539	+	1716	PAT08
VIT_18s0072g00230	2.62493	3.3391	3.24979	1.54541	0.827689	1.18049	0.683843	0.593851	0.616726	-1.39137	0.000663353	0.00192901	-0.937617	0.11512	0.17782	-2.27974	5.75e-07	1.5e-06	18	19321759	19323503	-	799	ABCG24
VIT_18s0072g00120	41.8837	39.005	42.0762	88.0583	87.51	83.3759	145.623	132.901	128.64	1.06806	2.91e-24	4.95e-23	0.616407	1.28e-09	6.1e-09	1.7299	4.78e-58	8.27e-57	18	19153038	19156535	+	893	OHP2
VIT_18s0072g00090	46.0003	33.5866	41.6336	49.3016	36.9212	46.754	12.2616	28.925	20.9364	0.124789	0.568946	0.667042	-1.13335	0.000312863	0.000811897	-0.96244	0.00353849	0.00619756	18	19097969	19099815	-	203	-
VIT_18s0072g00080	40.971	30.5522	35.2817	46.8391	38.1423	45.6574	12.1104	21.2449	19.1785	0.283103	0.0769203	0.132828	-1.35104	1.55e-10	7.98e-10	-1.02217	8.46e-06	1.97e-05	18	19093000	19097968	-	1153	URGT5
VIT_18s0072g00020	0.64768	0.320404	0.198106	0.590038	1.14366	0.53522	1.25987	1.23083	1.11846	0.957268	0.228482	0.326981	0.623217	0.292168	0.391206	1.63069	0.0165445	0.026286	18	19069500	19072394	-	771	At4g28440
VIT_18s0072g00010	0.67756	0.670371	0.552655	0.529079	0.523436	1.2798	1.72987	2.17285	2.34013	0.29052	0.676451	0.758553	1.38107	0.0128043	0.0250511	1.71705	0.000656513	0.00126433	18	19067277	19068738	-	737	NAAT1
VIT_18s0041g02430	0	0.0121183	0.0124879	0	0.0270347	0.0578373	0.610525	0.945598	0.92159	1.79606	0.37167	0.478504	4.79448	2.3e-11	1.27e-10	6.65805	1.26e-09	3.99e-09	18	27565853	27576997	-	4077	AAO1
VIT_18s0041g02410	0.0627181	0.111695	0.115102	0.0816233	0.138433	0	6.64898	6.62982	7.56598	-0.395236	0.705332	0.782582	6.50677	1.21e-55	4.27e-54	6.17299	1.78e-72	4.15e-71	18	27514537	27525639	-	3981	AAO1
VIT_18s0041g02270	1.62247	1.24854	1.28662	4.34039	1.2932	2.341	3.17796	3.31884	3.33549	0.922559	0.102092	0.168666	0.276224	0.575382	0.670088	1.2439	0.00351103	0.00615085	18	27386056	27387315	-	554	OPR11
VIT_18s0041g02260	1.12941	1.11743	1.06926	4.51455	1.60256	3.42847	6.37504	5.65321	4.57737	1.51163	0.00352135	0.00873642	0.771012	0.0613213	0.102558	2.3269	2.03e-09	6.36e-09	18	27385437	27386055	-	619	OPR1
VIT_18s0041g02230	2.09157	1.8107	1.06625	0	0	0.308642	0	0	0	-3.89847	0.0143292	0.0306687	NA	NA	NA	-4.82634	0.00456587	0.00788163	18	27357687	27357962	-	191	ABCA2
VIT_18s0041g02180	3.01051	1.37109	1.92448	2.4565	1.4239	2.22828	0.726197	1.19189	1.09045	-0.0569889	0.875764	0.91422	-1.05512	0.0027653	0.00616115	-1.06605	0.00753806	0.0125891	18	27318985	27324143	-	2090	DAR1
VIT_18s0041g02160	5.85189	6.17579	3.77872	15.0286	18.8581	15.2903	0	0	0	1.63079	5.83e-13	4.89e-12	-10.9176	6.04e-20	5.76e-19	-9.24009	4.66e-14	1.93e-13	18	27303889	27305811	-	1280	At1g33811
VIT_18s0041g02150	27.0472	40.7775	46.8988	0.191565	0.771626	0.521303	0	0	0	-6.24586	5.02e-70	4.1e-68	-5.95733	8.19e-05	0.000232499	-12.1838	4.25e-24	2.82e-23	18	27298746	27301498	+	1357	At1g71691
VIT_18s0041g02120	11.9531	3.746	5.70378	2.46372	3.10707	2.24915	4.72107	3.31507	4.11634	-1.46131	6.3e-05	0.000219202	0.597789	0.00433411	0.00929425	-0.814779	0.0299796	0.0456208	18	27244797	27249772	+	4115	RUN1
VIT_18s0041g02110	32.1225	27.311	29.5026	52.4356	39.3508	38.7761	8.24023	8.01591	6.967	0.546157	0.000565097	0.00166445	-2.52682	4.44e-51	1.4e-49	-1.93456	2.08e-42	2.45e-41	18	27237087	27242850	-	1724	-
VIT_18s0041g02080	35.685	33.6896	39.0955	195.856	81.2814	127.502	135.327	105.351	96.3777	1.89173	1.11e-12	9.06e-12	-0.299599	0.269512	0.366245	1.63849	2.11e-24	1.42e-23	18	27211388	27214493	+	1314	OPR2
VIT_18s0041g02020	5.60134	4.49149	4.81512	13.0072	5.8989	13.3114	17.8035	16.0018	15.8504	1.10305	0.000365706	0.00111689	0.589076	0.0360594	0.0639364	1.73833	3.61e-25	2.5e-24	18	27135205	27137890	+	1364	OPR2
VIT_18s0041g01890	11.1098	12.3659	11.0912	11.1452	12.1971	12.6372	25.6066	24.1229	29.8342	0.0526671	0.759385	0.825564	1.10664	1.05e-11	5.95e-11	1.20468	6.53e-14	2.68e-13	18	26908703	26916683	-	863	-
VIT_18s0041g01840	7.34898	10.6479	11.6624	14.2863	16.2209	13.9391	21.5326	20.4155	26.3601	0.579118	0.00362377	0.00896165	0.582219	0.000140966	0.000386041	1.20598	7.88e-09	2.37e-08	18	26803862	26810047	+	1624	At3g06240
VIT_18s0041g01640	7.30548	6.49602	5.93989	3.24943	3.16374	2.51086	5.50887	5.82125	4.44856	-1.15345	0.000303193	0.000939644	0.787142	0.023262	0.0430911	-0.320285	0.26045	0.320951	18	26502442	26503608	+	540	RPS4
VIT_18s0041g01560	2.34858	1.40943	1.6487	2.40513	1.31721	1.36355	0.374464	0.320105	0.474907	-0.1028	0.796053	0.853354	-2.15394	3.21e-05	9.58e-05	-2.20875	7.66e-06	1.79e-05	18	26399782	26401436	-	1297	RUN1
VIT_18s0041g01520	4.92591	4.25001	3.33234	2.21793	2.98868	2.59063	0.624414	0.471381	0.31676	-0.686106	0.00456772	0.0110384	-2.50193	1.45e-12	8.77e-12	-3.14271	2.93e-20	1.66e-19	18	26354811	26361843	-	2139	RPV1
VIT_18s0041g01470	2.42815	1.70652	1.51955	1.76528	1.31215	1.38382	0.508971	0.417682	0.268525	-0.352843	0.209875	0.304944	-1.93303	7.63e-08	3.08e-07	-2.2385	1.67e-09	5.27e-09	18	26259055	26262353	-	2982	RPV1
VIT_18s0041g01440	4.24627	3.66907	2.91511	2.24733	2.56182	2.97427	0.757155	1.24405	1.22213	-0.4821	0.0583986	0.104736	-1.30997	4.8e-05	0.000140333	-1.74649	3.1e-08	8.89e-08	18	26197203	26223822	-	1764	RPV1
VIT_18s0041g01340	50.9442	20.8059	22.0572	31.9493	16.67	23.2141	8.29578	9.09924	11.2479	-0.395416	0.429771	0.53647	-1.3629	4.27e-09	1.93e-08	-1.71019	1.47e-07	4e-07	18	26016813	26021251	-	3220	RUN1
VIT_18s0041g01330	83.8862	37.2147	40.8703	53.0434	27.5062	35.0202	12.7616	13.8678	14.746	-0.497054	0.313607	0.420901	-1.51828	5.07e-12	2.94e-11	-1.96735	5.9e-12	2.17e-11	18	25979007	26000298	-	3939	RPV1
VIT_18s0041g01280	11.3281	12.6089	12.9935	25.6494	22.9626	20.5372	38.3654	36.2112	35.6099	0.898154	2.72e-10	1.81e-09	0.636295	4.02e-07	1.5e-06	1.57966	8.35e-42	9.66e-41	18	25909353	25934857	+	1728	At5g47840
VIT_18s0041g01270	1.82515	3.53934	2.7913	3.8005	4.35081	5.12802	0	0	0	0.699277	0.0200253	0.0412802	-9.1249	6.01e-14	3.99e-13	-8.38098	2.51e-11	8.91e-11	18	25899708	25904349	-	1368	AAP2
VIT_18s0041g01230	10.0325	7.46485	7.31525	11.7188	9.0527	8.2031	49.4878	55.2819	53.2018	0.21482	0.292379	0.397537	2.41191	7.1e-57	2.6e-55	2.6725	5e-67	1.04e-65	18	25847216	25853530	+	2429	HSP70
VIT_18s0041g01220	19.726	23.3969	19.7556	52.0009	44.9968	37.6349	27.2393	28.6408	25.8643	1.09129	1.48e-11	1.1e-10	-0.755812	4.86e-07	1.8e-06	0.381067	0.00390627	0.00680541	18	25838008	25839742	+	1286	-
VIT_18s0041g01040	0.255919	0.348155	0.489238	0.16653	0.353045	0.377647	1.36121	1.02588	0.670803	-0.279015	0.685531	0.766131	1.72117	0.00289447	0.00642361	1.48857	0.00592672	0.0100624	18	25565515	25567075	-	1561	UGT88F5
VIT_18s0041g00950	0.488612	0.644571	0.498173	0.339144	0.287595	0.499908	0.950451	1.16068	0.763414	-0.541423	0.345512	0.452864	1.31665	0.0123314	0.0242077	0.82026	0.0744898	0.104978	18	25452274	25453806	-	1533	UGT88F5
VIT_18s0041g00930	0.735128	0.727328	0.856586	0.956718	0.637448	1.23976	2.23433	1.06024	2.07261	0.280259	0.602875	0.697091	0.887049	0.0830215	0.134078	1.2127	0.0147083	0.0235686	18	25436532	25437482	-	951	NA
VIT_18s0041g00910	0.0664487	0.197231	0.101623	0.172957	0.843338	0.58833	2.1812	1.539	1.39338	2.13768	0.0145643	0.031094	1.61943	0.00235415	0.00530489	3.80732	5.95e-10	1.93e-09	18	25406239	25407741	-	1503	UGT88F5
VIT_18s0041g00830	1.75593	1.28012	2.04156	3.3276	6.0176	3.01845	17.228	10.8304	8.89163	1.28126	0.000247892	0.000778491	1.54083	2.08e-06	7.19e-06	2.86706	4.46e-20	2.51e-19	18	25326336	25327956	-	1621	UGT88F5
VIT_18s0041g00740	0.28915	0.200257	0.147404	0.41394	0.382932	0.750964	1.0546	0.995955	1.10565	1.27375	0.0522931	0.0952088	0.990201	0.03207	0.0575557	2.30996	9e-06	2.09e-05	18	25261198	25262924	-	1727	UGT88F3
VIT_18s0041g00730	42.5987	43.1101	41.1278	55.7109	55.1487	59.1559	118.545	127.791	135.63	0.416395	3.07e-05	0.00011204	1.13082	3.94e-29	5.85e-28	1.59265	1.13e-59	2.03e-58	18	25257047	25260217	-	1436	ERF1-3
VIT_18s0041g00720	58.0653	44.0444	45.7825	63.9809	79.8886	77.6869	152.952	137.013	157.57	0.578238	0.00738159	0.0169635	0.974734	8.1e-09	3.57e-08	1.59951	3.95e-18	2.02e-17	18	25256563	25257046	-	129	-
VIT_18s0041g00710	17.4506	19.8758	22.3941	12.5758	15.6807	15.1598	32.693	33.1854	32.3856	-0.463968	0.00393888	0.00965205	1.13981	3.55e-18	3.08e-17	0.720958	5.43e-08	1.53e-07	18	25251228	25252798	-	1571	UGT88F3
VIT_18s0041g00700	0.199745	0.13175	0.0678844	0.0866513	0.220441	0.157202	1.94272	1.42346	0.574891	0.221245	0.871917	0.911456	3.02918	0.000885547	0.00214222	3.30413	0.000342456	0.00068034	18	25246440	25247384	+	750	NAC090
VIT_18s0041g00680	21.1381	20.8249	19.605	13.0971	12.5442	12.225	1.80246	1.81428	1.60708	-0.708222	7.47e-10	4.79e-09	-2.89359	9.72e-64	4.42e-62	-3.55603	2.53e-109	1.17e-107	18	25188244	25199609	+	2223	TMN1
VIT_18s0041g00650	14.5318	15.7239	14.1503	27.7662	26.459	28.0136	32.489	30.7705	32.9964	0.882456	1.87e-14	1.74e-13	0.190446	0.062567	0.104377	1.11839	1.85e-24	1.25e-23	18	25134514	25139348	-	1835	NPF5.10
VIT_18s0041g00630	3.4759	4.20033	4.81539	4.35098	5.68087	4.63586	16.8388	14.3392	11.4878	0.228664	0.290945	0.395961	1.50195	1.03e-13	6.75e-13	1.77528	7.33e-17	3.53e-16	18	25113910	25122036	-	1882	NPF5.10
VIT_18s0041g00600	1.66942	1.41989	1.76181	2.13452	1.58382	3.07719	7.97598	8.00088	6.53887	0.479235	0.150627	0.232846	1.6934	2.22e-10	1.12e-09	2.21779	1.2e-23	7.84e-23	18	25056445	25063710	-	1705	NPF5.10
VIT_18s0041g00580	1.441	0.932195	0.904121	1.80323	2.44663	1.73384	0.0336904	0	0	0.863524	0.0117951	0.0257972	-7.41123	2.04e-09	9.51e-09	-6.50222	3.97e-07	1.05e-06	18	25040622	25045542	-	1802	NPF5.10
VIT_18s0041g00550	3.70494	4.35626	3.22999	6.18439	4.5629	3.73988	1.43615	0.701526	0.463622	0.349927	0.161826	0.247245	-2.51177	1.82e-10	9.29e-10	-2.1139	1.55e-07	4.21e-07	18	25018968	25023066	-	1860	NPF5.10
VIT_18s0041g00510	1.42675	0.658751	0.581867	5.07529	2.93922	1.79659	8.21031	5.53568	4.69299	1.86432	0.00243103	0.00625927	0.881376	0.0481557	0.0827619	2.79127	3.53e-08	1.01e-07	18	24962005	24963721	-	525	NPF5.10
VIT_18s0041g00430	11.7497	10.2903	13.1332	100.045	88.2245	84.3033	83.063	104.098	102.954	2.94774	3.73e-104	9.26e-102	0.0532277	0.683954	0.755125	3.04607	1.43e-93	4.97e-92	18	24889200	24892081	-	2295	PATL5
VIT_18s0041g00390	0	0	0	3.01358	2.22219	4.99179	2161.08	1672.9	1582.11	7.51357	1.14e-08	6.47e-08	9.01555	1.22e-306	4.81e-303	16.5716	4.34e-44	5.34e-43	18	24839099	24839594	-	496	CYT1
VIT_18s0041g00370	0	0	0.100619	2.95402	2.94067	1.74755	3107.61	2276.55	2224.86	6.15957	3e-06	1.27e-05	9.92475	0	0	16.1291	9.3e-42	1.07e-40	18	24821729	24822234	-	506	CYS5
VIT_18s0041g00350	3.51842	5.24261	4.40845	38.5076	28.444	20.1673	55.6595	38.2147	37.6998	2.71845	4.62e-25	8.22e-24	0.559496	0.0235494	0.0435725	3.3237	1.35e-47	1.83e-46	18	24806142	24809718	+	1178	CMBL
VIT_18s0041g00270	0.976448	1.07175	1.29111	2.343	2.30679	1.98123	3.63555	5.2008	6.86903	0.984001	2.42e-05	8.95e-05	1.20682	1.81e-06	6.3e-06	2.23547	1.6e-15	7.19e-15	18	24653492	24657134	+	3273	RGA2
VIT_18s0041g00260	0.292024	0.577852	0.595478	0.126683	1.28913	1.60879	3.55029	2.65916	5.64325	1.0524	0.273196	0.376554	1.91637	0.00420895	0.00904221	3.01786	9.8e-07	2.5e-06	18	24652979	24653491	+	513	RPPL1
VIT_18s0041g00250	0.535162	0.346903	0.22578	0.792543	0.610979	0.413918	7.8075	5.67683	5.87274	0.701489	0.160814	0.245976	3.3837	4.8e-34	8.7e-33	4.12806	3.52e-39	3.78e-38	18	24633183	24636942	-	2706	RPV1
VIT_18s0041g00240	1.35526	0.412579	1.27549	1.76378	1.26558	2.33834	5.44996	7.18169	8.22987	0.811437	0.220236	0.317204	1.92519	2.91e-06	9.86e-06	2.78089	1.27e-08	3.76e-08	18	24609787	24626801	+	479	RPP2B
VIT_18s0041g00220	0.478316	0.283945	0.877816	0.124499	0.211151	0.112932	2.67496	1.47709	0.943992	-1.8617	0.126062	0.201462	3.4555	0.000636512	0.00157561	1.64182	0.0321921	0.0487226	18	24597285	24597973	-	522	-
VIT_18s0041g00210	0.456038	0.376	0.464962	0.296751	0.251645	0.538362	3.7886	2.43743	1.9688	-0.261119	0.772494	0.835718	2.87934	8.84e-06	2.83e-05	2.66347	5.74e-06	1.36e-05	18	24595027	24596218	-	657	RPV1
VIT_18s0041g00200	0.0438037	0.130017	0.0223304	0.0570075	0.0725136	0	1.03846	0.910473	1.05361	-0.605541	0.686144	0.766629	4.49143	8.07e-09	3.56e-08	3.93099	2.56e-09	7.95e-09	18	24591355	24594186	-	2280	RPV1
VIT_18s0041g00190	4.3483	2.63062	2.79557	3.20797	2.87319	2.71376	6.59965	7.20415	8.74567	-0.161249	0.557084	0.656105	1.32287	1.15e-10	6e-10	1.20756	2.31e-06	5.69e-06	18	24574674	24580098	-	1803	ROQ1
VIT_18s0041g00170	7.27632	9.26966	7.84544	11.439	12.756	12.5807	16.6747	22.3324	24.106	0.587163	0.000323209	0.000995795	0.741377	2.03e-05	6.22e-05	1.37352	1.04e-12	4e-12	18	24519598	24522308	+	1551	-
VIT_18s0041g00090	4.65054	4.14862	3.61446	6.20119	4.12276	6.03007	1.11224	1.04134	1.64568	0.387734	0.12067	0.194097	-2.14253	2.02e-11	1.12e-10	-1.70788	4.76e-08	1.35e-07	18	24385916	24389459	+	1310	MTP10
VIT_18s0041g00030	1.21258	0.872518	1.2925	0.286925	0.486625	0.455469	1.20616	1.1129	2.4475	-1.45379	0.0166007	0.0349348	1.90737	0.00235049	0.00529714	0.49761	0.330971	0.395278	18	24259631	24260656	+	906	WAK5
VIT_18s0041g00020	0.344784	0.322174	0.820238	0.149571	0.169115	0.0904498	0.489034	0.523264	0.567047	-1.86394	0.00506845	0.0121192	1.90996	0.000985473	0.00236466	0.0898536	0.862692	0.890226	18	24251670	24258728	+	2607	NA
VIT_18s0041g00010	0.135881	0.156846	0.13854	1.56208	2.34937	2.64676	1.34911	4.76101	6.00591	3.92299	4.82e-17	5.43e-16	0.846018	0.0652183	0.108206	4.81263	8.64e-16	3.93e-15	18	24227998	24230642	+	2205	WAK2
VIT_18s0001g15730	4.34605	4.12795	2.79159	14.7624	6.4751	8.72203	6.34047	8.36236	6.37934	1.4	2.83e-05	0.000103717	-0.540634	0.0798766	0.129608	0.906166	0.000586832	0.00113589	18	13865318	13866466	-	1149	DOF3.5
VIT_18s0001g15720	19.704	23.6511	22.0972	66.919	47.8666	51.0007	12.8634	18.0708	16.1113	1.3341	2.21e-17	2.54e-16	-1.85382	5.18e-26	6.69e-25	-0.474239	0.00267861	0.00476777	18	13856940	13861020	-	3804	RCH2
VIT_18s0001g15660	0.331802	0.273568	0.281912	0.143939	0.12206	0.130566	4.57174	4.59774	5.32054	-1.17199	0.267756	0.370681	5.16009	1.11e-14	7.76e-14	4.0315	8.43e-18	4.25e-17	18	13810659	13811793	+	903	-
VIT_18s0001g15650	0.468285	0.589675	1.17192	44.2121	48.3449	50.5579	79.8598	33.2707	35.1824	6.00361	2.03e-118	6.88e-116	0.0155116	0.958166	0.975938	6.06155	1.01e-46	1.34e-45	18	13805201	13806648	+	1173	-
VIT_18s0001g15640	1.82693	2.23792	3.06012	90.916	106.62	110.353	178.957	101.624	106.343	5.42981	4.97e-172	5.46e-169	0.293265	0.176359	0.256889	5.76713	2.53e-95	9.09e-94	18	13803789	13805200	+	1148	-
VIT_18s0001g15560	4.69309	7.53518	5.79228	7.66146	6.3152	7.87305	24.5743	24.0568	21.3274	0.270989	0.254155	0.355636	1.64441	5e-24	5.9e-23	1.95947	3.83e-22	2.36e-21	18	13676072	13681500	-	1213	-
VIT_18s0001g15550	20.6013	26.0128	25.255	32.5933	39.897	35.2051	16.4631	11.9995	13.5878	0.578618	8.49e-05	0.000288878	-1.39398	3.34e-18	2.9e-17	-0.770478	1.03e-05	2.38e-05	18	13667832	13671220	-	1641	SCPL42
VIT_18s0001g15520	17.1725	13.1702	13.4594	44.3147	30.0712	32.7745	11.0423	12.0543	9.57043	1.28222	5.27e-11	3.74e-10	-1.74926	1.49e-20	1.47e-19	-0.420663	0.0211489	0.033083	18	13650247	13655312	-	1358	TBL7
VIT_18s0001g15510	0.605287	1.99622	2.46852	3.74176	3.06168	3.0964	0	0.11982	0	0.961103	0.0410001	0.0772636	-6.37625	4.56e-09	2.06e-08	-5.37724	1.89e-05	4.27e-05	18	13646454	13647443	-	990	TED7
VIT_18s0001g15470	0.660076	0.738256	0.702253	1.30724	1.74199	1.25355	0	0	0.0707994	1.03144	0.00494586	0.0118518	-5.98736	6.83e-08	2.77e-07	-4.91073	2.98e-05	6.6e-05	18	13620924	13622663	-	1740	TED7
VIT_18s0001g15460	9.85818	9.68265	8.84496	4.33879	3.75842	2.83539	0.566569	0.638667	0.132654	-1.38605	6.53e-11	4.6e-10	-3.06106	2.4e-11	1.32e-10	-4.39783	4.82e-35	4.59e-34	18	13616618	13618309	+	1393	S-ACP-DES6
VIT_18s0001g15450	15.6438	13.8299	16.4827	4.42041	3.92873	3.73984	4.28822	4.88762	3.82706	-1.93487	2.57e-29	5.51e-28	0.0705645	0.746698	0.811185	-1.81837	6.02e-25	4.14e-24	18	13581959	13584888	+	1529	ADH
VIT_18s0001g15420	24.1143	37.4623	39.8266	5.14606	5.95072	6.33003	2.84066	3.13099	2.62344	-2.54417	3.02e-32	7.33e-31	-1.05734	5.6e-07	2.06e-06	-3.55742	8.07e-53	1.24e-51	18	13551359	13554243	+	1667	PIN6
VIT_18s0001g15360	20.5485	22.2689	25.1779	68.6056	69.6421	62.4468	121.088	106.5	107.061	1.55578	6.84e-34	1.77e-32	0.701045	2.04e-10	1.04e-09	2.30185	2.26e-71	5.15e-70	18	13495083	13497819	-	1096	PPD4
VIT_18s0001g15330	19.7516	22.1477	16.5752	34.2739	42.6462	33.5409	39.1598	45.1147	48.6017	0.911731	1.51e-07	7.54e-07	0.228774	0.134094	0.20317	1.18623	2.5e-13	9.92e-13	18	13476403	13478586	-	986	SWEET1
VIT_18s0001g15310	85.3357	105.471	88.8582	893.285	747.703	680.157	1001.22	1012.28	971.083	3.0465	1.78e-97	3.46e-95	0.326194	0.00801282	0.0163383	3.4183	4.84e-204	8.99e-202	18	13444700	13445878	+	742	-
VIT_18s0001g15270	40.471	26.4773	33.1862	27.8564	26.8287	22.8032	53.3696	55.0512	63.5553	-0.377376	0.0367755	0.0702597	1.11353	8.3e-18	7.04e-17	0.782073	9.28e-06	2.16e-05	18	13408234	13413047	+	2200	SCL1
VIT_18s0001g15230	0	0	0.0413929	0	0	0.0479274	3.5044	2.12169	2.4538	0.24347	0.952218	1	7.24216	6.53e-09	2.9e-08	7.53131	1.74e-09	5.49e-09	18	13322054	13323283	-	1230	-
VIT_18s0001g15220	0.202171	0.240031	0.164901	2.73636	1.56183	0.906933	85.4856	58.6385	76.0592	3.08642	1.21e-06	5.41e-06	5.37812	5.33e-78	3.43e-76	8.50298	2.47e-92	8.3e-91	18	13312158	13313392	+	1235	-
VIT_18s0001g15130	1.01085	0.0800103	1.23676	0.999823	1.47258	1.0024	8.30769	7.44387	9.87522	0.574572	0.43667	0.543087	2.83719	1.99e-23	2.29e-22	3.46356	1.43e-09	4.54e-09	18	13201886	13203120	-	1235	-
VIT_18s0001g15120	34.0029	13.7387	25.4567	23.748	41.2591	33.7311	41.5014	56.192	68.0734	0.425264	0.17488	0.263293	0.709221	0.00259418	0.00581101	1.18022	0.000157587	0.000324225	18	13199060	13200303	-	1122	-
VIT_18s0001g15050	17.6765	24.0871	22.3642	20.3383	15.7395	17.2157	40.685	34.6894	38.5034	-0.274148	0.119668	0.192687	1.06049	6.07e-13	3.78e-12	0.831145	1.73e-07	4.7e-07	18	13073854	13087034	-	1243	At1g43900
VIT_18s0001g14990	2.53845	3.37486	3.59912	0.232286	0.306412	0.187294	0.0482208	0.188438	0.342469	-3.70965	4.25e-24	7.15e-23	-0.367607	0.640822	0.727076	-4.03942	1.02e-18	5.4e-18	18	12997417	13013251	+	2518	PERK12
VIT_18s0001g14980	3.01848	2.33723	2.97719	2.94626	2.67948	2.75	11.9266	12.4701	11.6959	8.44e-05	0.999731	0.99986	2.07266	7.31e-31	1.18e-29	2.11767	1.74e-30	1.46e-29	18	12992480	12996562	+	1522	At1g21400
VIT_18s0001g14970	1.17371	1.40759	1.45052	2.36069	2.04112	2.01541	3.11334	2.8726	2.7639	0.662782	0.0335411	0.0648258	0.413037	0.124392	0.190319	1.12063	0.000103947	0.000217801	18	12985919	12987853	+	1404	PCMP-E58
VIT_18s0001g14950	11.9344	12.2221	12.7016	18.4611	19.8721	16.7459	32.8369	29.5311	29.571	0.57394	0.000196379	0.000628335	0.701986	5.83e-07	2.14e-06	1.32128	2.57e-22	1.59e-21	18	12978238	12979279	+	954	-
VIT_18s0001g14910	119.475	94.0058	114.275	71.6963	99.2638	75.1596	11.2483	13.5482	9.2758	-0.419156	0.0130538	0.0282239	-2.88917	7.88e-53	2.6e-51	-3.26328	1.21e-76	3.09e-75	18	12954423	12956365	+	1182	CAD6
VIT_18s0001g14900	36.0264	28.786	34.7931	27.8177	21.9264	23.7281	14.0642	14.7589	13.726	-0.446572	0.00285281	0.0072316	-0.823795	1.1e-09	5.24e-09	-1.22486	9.22e-20	5.11e-19	18	12941612	12948377	-	2154	LARP1C
VIT_18s0001g14890	1.78067	1.76178	2.76274	3.52651	2.47783	1.18815	0.847117	0.275864	0.286491	0.179599	0.720224	0.794144	-2.38474	0.000770471	0.00188207	-2.15864	0.00126454	0.00234633	18	12936974	12937903	-	645	FD
VIT_18s0001g14870	5.21944	11.5085	6.88546	5.40647	5.12545	6.84069	0.0777006	0.15182	0.0262779	-0.44779	0.11943	0.192424	-6.11048	7.89e-33	1.36e-31	-6.51484	5.31e-30	4.36e-29	18	12908766	12912392	-	2344	CRSP
VIT_18s0001g14770	0.203729	0.268756	0.184636	2.71031	1.7987	1.79043	1.43106	1.31742	1.42401	3.24953	7.35e-15	7.09e-14	-0.62701	0.0318772	0.0572357	2.66754	2.88e-10	9.54e-10	18	12823491	12840711	+	2206	EXL3
VIT_18s0001g14760	0	0.0481543	0.0496231	1.5202	2.90054	0.746938	2.36686	2.1967	3.1218	5.72339	2.16e-06	9.35e-06	0.530489	0.281354	0.379	6.30049	1.19e-08	3.54e-08	18	12821158	12822999	+	1026	EXL3
VIT_18s0001g14730	17.255	17.308	16.9441	30.3211	27.9062	25.8144	37.7021	38.9582	32.4651	0.699211	4.53e-08	2.4e-07	0.3409	0.0107013	0.0212592	1.08573	2.49e-17	1.23e-16	18	12776655	12781411	+	1256	ptges2
VIT_18s0001g14670	115.747	131.317	117.69	165.139	143.403	135.4	62.3716	73.1084	74.8871	0.276713	0.0231108	0.046834	-1.11406	6.38e-18	5.44e-17	-0.791783	4.31e-11	1.51e-10	18	12719099	12724188	+	950	RAC1
VIT_18s0001g14660	15.7372	14.4792	21.0056	13.9635	15.6783	12.1761	2.94954	1.72585	2.01638	-0.298073	0.0941066	0.157581	-2.68045	3.89e-37	7.8e-36	-2.93378	5.96e-35	5.66e-34	18	12710695	12716340	+	3849	ABCB13
VIT_18s0001g14650	20.0871	19.4096	17.1306	3.17613	9.73754	8.08909	15.8622	15.3851	14.9357	-1.42982	4.79e-05	0.000169969	1.09341	0.00222963	0.00504152	-0.29185	0.0992075	0.136369	18	12699590	12707069	-	532	rpa12
VIT_18s0001g14630	205.05	187.127	182.559	570.15	335.075	374.382	135.974	166.564	134.076	1.14705	5.08e-09	2.98e-08	-1.58777	2.32e-15	1.69e-14	-0.394381	0.00157495	0.00288814	18	12682841	12691610	-	1873	SYT2
VIT_18s0001g14580	6.03395	9.77834	7.76959	1.18469	0.631472	0.736883	0.316198	0.27802	0.288729	-3.22516	3.87e-26	7.23e-25	-1.56249	0.002915	0.00646434	-4.73679	1.33e-37	1.36e-36	18	12620422	12628019	-	1920	KIN6
VIT_18s0001g14560	12.9628	22.007	17.722	3.64242	1.13797	2.60844	1.07451	0.174958	1.09019	-2.85839	9.31e-12	7.06e-11	-1.69325	0.0434877	0.0756379	-4.4985	5.22e-17	2.53e-16	18	12608249	12608970	-	339	KIN6
VIT_18s0001g14520	3.77974	4.89029	2.89028	7.94619	7.94166	6.09243	9.45557	7.68365	6.63474	0.91911	0.00216162	0.0056258	0.0773134	0.763426	0.8246	1.04253	0.000693209	0.00133147	18	12526253	12526939	+	687	-
VIT_18s0001g14500	515.137	309.337	417.715	318.382	205.113	237.836	85.091	154.286	120.06	-0.714371	0.00106255	0.00295662	-1.11975	7.45e-07	2.71e-06	-1.78799	3.61e-13	1.42e-12	18	12501841	12507813	-	2754	HSP90
VIT_18s0001g14490	3.38294	5.64501	4.27281	3.21986	3.3434	3.57638	0.184156	0.239882	0.0622805	-0.396642	0.172658	0.260725	-4.41112	1.05e-12	6.41e-12	-4.76302	3.6e-14	1.5e-13	18	12488747	12490747	+	989	NA
VIT_18s0001g14480	36.6035	43.4159	29.1512	142.831	70.4319	93.7868	3.97794	10.7871	5.31841	1.48394	3.59e-09	2.14e-08	-3.97111	9.94e-15	6.97e-14	-2.44029	1.88e-13	7.51e-13	18	12468330	12470542	+	1633	PR5K
VIT_18s0001g14450	35.2491	43.7576	39.6508	378.086	339.702	330.456	344.141	366.283	389.424	3.13689	1.16e-145	8.35e-143	0.0326074	0.748825	0.812504	3.21478	5.2e-163	5.75e-161	18	12453766	12456583	+	1207	PETH
VIT_18s0001g14440	117.707	67.3723	58.352	139.542	45.3885	38.7262	3.6794	1.2196	0.733279	-0.133512	0.838746	0.886771	-5.34575	7.16e-10	3.48e-09	-5.42941	3.42e-14	1.43e-13	18	12432955	12439459	+	924	ATJ11
VIT_18s0001g14400	603.674	502.531	537.542	943.506	814.582	849.847	1809.96	1329.3	1108.24	0.658895	3.03e-08	1.64e-07	0.667505	0.000193839	0.000519913	1.37251	5.44e-13	2.12e-12	18	12377314	12378089	+	776	PCKR1
VIT_18s0001g14390	1.08165	1.33772	1.65422	0.563077	0.656549	0.638455	2.1917	1.68083	1.7011	-1.1352	1.05e-05	4.12e-05	1.54573	3.19e-11	1.74e-10	0.455323	0.0548133	0.0793141	18	12362497	12370721	-	5540	CERBERUS
VIT_18s0001g14360	40.278	29.8428	34.5428	117.606	86.919	70.8919	6.96369	9.73436	5.93782	1.38789	8.79e-12	6.68e-11	-3.64067	6.51e-57	2.39e-55	-2.20655	8.25e-25	5.63e-24	18	12337145	12340985	-	1639	-
VIT_18s0001g14340	0.415442	0.739862	0.804786	0.162201	0.0916977	0.294263	1.01015	1.97374	2.15225	-1.84793	0.0170522	0.0357739	3.19722	1.66e-06	5.79e-06	1.39192	0.0059235	0.0100576	18	12313857	12316276	-	1202	-
VIT_18s0001g14330	4.61965	5.06034	4.82219	1.43146	3.39887	2.07756	5.54949	7.31587	8.81873	-1.06579	0.00251074	0.00644368	1.60383	8.25e-06	2.65e-05	0.582008	0.0222663	0.0347092	18	12310077	12311494	+	908	-
VIT_18s0001g14320	37.3983	47.7027	52.7238	7.9835	10.3332	12.1967	2.02803	1.66173	1.59299	-2.17798	3.47e-26	6.49e-25	-2.56844	1.17e-18	1.04e-17	-4.70276	6.5e-83	1.88e-81	18	12306644	12309420	+	928	-
VIT_18s0001g14310	86.9599	130.278	124.988	159.489	202.32	160.103	69.3344	63.9497	72.017	0.604013	0.000886791	0.00251172	-1.38308	1.74e-25	2.21e-24	-0.734547	2.15e-05	4.82e-05	18	12303077	12305027	+	1253	FHT
VIT_18s0001g14300	9.04325	15.3438	13.3855	1.49696	1.92602	2.24752	1.35018	1.27196	0.782786	-2.73658	1.7e-22	2.64e-21	-0.77384	0.0525642	0.0894187	-3.46707	1.64e-27	1.24e-26	18	12299065	12301674	+	1259	-
VIT_18s0001g14270	2.79878	3.35205	7.20897	11.8858	8.4535	15.3028	20.953	39.7155	24.3475	1.41187	0.0011825	0.00325393	1.21902	0.000187065	0.000502654	2.67312	1.41e-10	4.78e-10	18	12276091	12276597	-	339	SN2
VIT_18s0001g14250	17.0541	15.333	16.8119	40.5887	48.6795	41.4037	104.555	94.112	85.8089	1.4033	6.7e-30	1.48e-28	1.08556	7.9e-18	6.7e-17	2.53415	4.7e-101	1.86e-99	18	12262636	12268135	-	3625	-
VIT_18s0001g14230	26.501	30.2446	26.9294	20.6014	22.7729	22.063	10.9307	10.9238	11.8537	-0.360117	0.00305336	0.00768839	-0.994666	2.65e-15	1.93e-14	-1.30948	1.28e-25	9.06e-25	18	12252526	12257027	+	1694	HXK2
VIT_18s0001g14210	0.843775	1.36607	1.0167	3.19452	2.6243	3.44105	0	0	0	1.51276	0.000591219	0.00173431	-7.5314	3.09e-09	1.42e-08	-5.97203	3.14e-05	6.94e-05	18	12230572	12231893	-	651	At1g75720
VIT_18s0001g14190	12.2345	12.3973	14.2075	2.06847	4.52794	4.53802	4.94308	5.83889	5.06077	-1.80186	1.36e-10	9.34e-10	0.46725	0.138076	0.208206	-1.29085	1.04e-13	4.21e-13	18	12223875	12228196	+	1351	-
VIT_18s0001g14180	1.14209	2.1157	2.05635	0.189747	0.214541	0.0573729	0.0295426	0.0288617	0.0899204	-3.52847	9.86e-11	6.85e-10	-1.68023	0.157753	0.233704	-5.16901	2.12e-11	7.53e-11	18	12216225	12219253	-	2055	PUB15
VIT_18s0001g14170	40.2401	67.1828	60.6096	1.89483	1.60681	1.86506	0.0753226	0.11038	0.0382106	-4.97606	4.96e-99	1.03e-96	-4.61126	4.1e-11	2.22e-10	-9.54069	1.13e-51	1.69e-50	18	12212398	12215228	-	1612	CYCB2-4
VIT_18s0001g14130	21.8994	24.6342	26.7722	18.2894	16.7024	14.1613	7.80073	8.28364	8.51669	-0.58333	0.000152913	0.00049929	-1.03459	1.9e-10	9.72e-10	-1.57287	1.31e-26	9.6e-26	18	12179540	12181647	+	1432	-
VIT_18s0001g14110	3.1579	3.2412	3.06924	0.192046	0.227998	0.487771	0.466448	0.771181	0.655271	-3.38258	8.07e-17	8.96e-16	1.01957	0.0992454	0.156383	-2.31921	8.69e-13	3.35e-12	18	12151849	12158339	-	1692	E2FC
VIT_18s0001g14100	50.0551	54.7391	49.6607	47.5035	42.8198	37.429	15.0811	10.1676	10.9014	-0.280872	0.0318261	0.0618475	-1.85747	1.08e-23	1.26e-22	-2.09229	8.94e-33	8.01e-32	18	12146146	12150550	+	1260	HVA22I
VIT_18s0001g14090	55.7907	60.3585	54.1738	142.527	107.832	104.253	42.1082	35.9955	34.1051	1.05069	4.59e-12	3.57e-11	-1.69608	1.13e-25	1.44e-24	-0.599361	4.46e-06	1.07e-05	18	12141515	12144267	-	1015	LQY1
VIT_18s0001g14060	5.41572	6.69783	6.78032	4.24965	5.31766	4.84204	1.69446	2.36487	1.76829	-0.393744	0.0659076	0.11636	-1.34359	1.09e-06	3.88e-06	-1.69334	1.16e-10	3.95e-10	18	12117278	12118772	+	1254	LIMYB
VIT_18s0001g14040	82.1001	89.2708	77.7765	259.436	189.937	205.491	3.44497	6.25878	4.23105	1.38721	1.06e-21	1.57e-20	-5.59046	1.34e-153	3.88e-151	-4.15744	1.68e-91	5.57e-90	18	12086327	12090970	-	2009	At1g75680
VIT_18s0001g14010	23.237	22.0462	23.8953	63.3421	55.5267	52.453	69.884	84.195	81.9904	1.3015	2.51e-28	5.2e-27	0.425932	0.000684403	0.00168641	1.77289	4.34e-53	6.73e-52	18	12004532	12014082	-	2250	APS2
VIT_18s0001g14000	0.32356	0.533546	0.219928	3.22837	2.73766	3.05576	4.19594	0.896708	0.532142	3.05451	5.13e-06	2.1e-05	-0.71606	0.320437	0.422641	2.3883	0.0185161	0.0292045	18	12002927	12003389	+	463	SAUR23
VIT_18s0001g13980	8.69424	16.7629	10.7964	32.6393	24.2338	26.1857	3.25232	0.926732	1.09992	1.18853	1.42e-05	5.46e-05	-4.01243	1.86e-25	2.35e-24	-2.77635	6.7e-08	1.88e-07	18	11987475	11987922	-	448	SAUR50
VIT_18s0001g13970	85.4851	68.5414	64.4466	110.469	87.8931	87.0106	14.7195	21.8972	20.2193	0.377663	0.0170854	0.0358372	-2.3648	9.72e-43	2.36e-41	-1.94086	5.27e-26	3.78e-25	18	11974983	11980862	+	3811	FPP6
VIT_18s0001g13950	23.8775	27.2965	26.6466	11.3045	13.4714	15.0878	13.8633	12.3167	9.95911	-0.969215	6.97e-10	4.48e-09	-0.178981	0.353007	0.457343	-1.10358	3.16e-11	1.11e-10	18	11940712	11949407	+	1305	-
VIT_18s0001g13930	97.684	129.517	115.768	5.16085	6.15939	5.11484	1.2142	0.83733	0.652187	-4.38752	9.94e-187	1.64e-183	-2.64031	3.81e-27	5.14e-26	-6.98339	5.88e-233	1.73e-230	18	11920505	11928962	-	3400	ARF5
VIT_18s0001g13920	33.0087	25.4359	32.3961	43.8764	37.4018	36.4695	12.8194	16.545	17.2259	0.367066	0.017116	0.0358947	-1.37408	3.26e-18	2.83e-17	-0.961572	6.64e-08	1.86e-07	18	11917645	11919060	+	1416	-
VIT_18s0001g13870	65.9984	70.7548	72.4712	40.7669	42.9923	34.1273	18.0489	15.2186	15.3526	-0.833731	1.31e-11	9.84e-11	-1.31433	1.4e-21	1.45e-20	-2.10281	2.33e-74	5.64e-73	18	11862607	11871541	+	2997	IQD32
VIT_18s0001g13810	2.42745	1.17634	1.21222	0.322364	0.437383	0.643311	3.37278	2.41244	4.21636	-1.78173	0.00218162	0.00567627	2.78868	6.51e-09	2.89e-08	1.05542	0.0134188	0.0216322	18	11789356	11791909	+	1008	SMAX1
VIT_18s0001g13800	0.778732	1.92617	1.2902	0.92901	1.53979	1.6854	2.13018	2.92893	3.24187	0.0556181	0.900297	0.931339	0.955471	0.00549069	0.0115531	1.05703	0.0073959	0.0123668	18	11784344	11786071	-	1539	CYP83B1
VIT_18s0001g13790	6.25972	8.91164	11.9558	18.763	18.0054	23.1723	46.5226	60.421	71.7973	1.13955	1.36e-06	6.04e-06	1.53892	7.2e-17	5.76e-16	2.72205	2.23e-27	1.68e-26	18	11779263	11781156	-	1763	CYP71A1
VIT_18s0001g13780	0.31829	0.104971	0.252403	0.0920517	0	0	6.66435	5.1666	4.62402	-2.96575	0.0516719	0.0942598	7.57022	8.69e-13	5.34e-12	4.61151	2.03e-25	1.42e-24	18	11774368	11775896	-	1412	CYP71A1
VIT_18s0001g13670	6.30962	3.83479	10.3236	2.38526	2.15534	2.94399	1.02279	2.49805	0.630038	-1.45653	3.94e-05	0.000141583	-0.885341	0.0603648	0.101101	-2.29927	7.02e-06	1.65e-05	18	11698060	11699721	+	1662	GLOX1
VIT_18s0001g13610	43.4877	35.4014	29.3052	108.638	61.6194	74.872	42.1624	42.8719	48.1609	1.17123	3.49e-07	1.67e-06	-0.916236	5.97e-06	1.95e-05	0.302	0.0770592	0.108238	18	11613829	11620092	-	1270	NA
VIT_18s0001g13600	14.5647	6.63326	8.72126	24.6716	15.5636	17.4669	6.74556	6.86468	5.70328	0.936213	0.0135166	0.0291184	-1.61107	4e-06	1.33e-05	-0.629058	0.155201	0.203803	18	11612878	11613828	+	216	-
VIT_18s0001g13590	1.67601	2.79826	2.34961	0.136326	0.148634	0.141326	0.054579	0	0.0184583	-4.00348	1.47e-22	2.29e-21	-2.58766	0.022249	0.0413923	-6.55162	1.18e-16	5.63e-16	18	11608623	11612061	+	3337	At4g36180
VIT_18s0001g13580	0.884269	1.1225	0.663421	3.5393	4.16135	5.77098	0.425964	0.693578	0.617395	2.3287	3.66e-16	3.88e-15	-2.99256	1.18e-23	1.36e-22	-0.618259	0.107902	0.147049	18	11600569	11607735	+	2993	KIN7G
VIT_18s0001g13550	78.3322	74.9701	69.119	57.1313	60.5875	63.6619	33.3408	35.0639	33.1959	-0.300443	0.00886639	0.0200124	-0.873183	3.27e-15	2.36e-14	-1.128	4.28e-25	2.96e-24	18	11561321	11567816	-	976	GIS2
VIT_18s0001g13520	3.07826	1.4382	2.04874	3.72794	5.7092	6.46035	6.80909	6.95684	6.59198	1.27106	0.000367993	0.00112346	0.316365	0.204118	0.290265	1.6349	1.04e-07	2.88e-07	18	11546677	11548061	+	1168	BBX21
VIT_18s0001g13510	1.20783	1.79252	2.11658	2.60347	2.37437	2.76262	0.734211	1.0311	0.698361	0.591874	0.0663639	0.116987	-1.68588	3.17e-06	1.07e-05	-1.0504	0.0144541	0.0231884	18	11539928	11541250	+	1323	XIAO
VIT_18s0001g13500	22.8961	30.315	22.5121	20.3024	20.4125	18.9828	5.50495	6.10022	6.55229	-0.349227	0.0201991	0.0415791	-1.75408	8.27e-46	2.26e-44	-2.05775	9.3e-36	9.03e-35	18	11528060	11539323	+	3121	Mcrs1
VIT_18s0001g13420	4.45951	5.64351	8.30051	0.877311	0.343366	0.183647	0.189128	0.0615897	0.127924	-3.7453	6.09e-14	5.47e-13	-1.91946	0.0779069	0.126863	-5.60526	5.53e-16	2.55e-15	18	11486984	11488357	-	963	EOT1
VIT_18s0001g13410	0.728715	0.720984	0.586559	0.374358	0.402111	0.226385	0.209827	0.159438	0.236542	-1.02859	0.0204828	0.0420993	-0.765383	0.205743	0.292383	-1.74873	0.000331056	0.00065865	18	11429258	11475180	-	2604	VHA-a2
VIT_18s0001g13400	5.89059	5.12166	3.95841	15.1582	10.0469	11.6953	0	0.530034	0.22018	1.29158	9.46e-08	4.84e-07	-5.65305	4.77e-11	2.56e-10	-4.30903	7.45e-14	3.05e-13	18	11425591	11427332	+	1119	RD19C
VIT_18s0001g13390	3.02233	2.58859	1.28778	5.1075	4.77921	2.82239	0	0	0	0.871542	0.0257639	0.0514921	-8.75412	1.61e-12	9.66e-12	-7.8347	1.5e-09	4.74e-09	18	11419071	11420557	+	1107	RD19A
VIT_18s0001g13380	7.75102	5.72955	4.36011	23.5373	13.8636	19.8255	0	0	0	1.67184	8.22e-10	5.26e-09	-10.9428	1.04e-19	9.8e-19	-9.22367	6.25e-14	2.57e-13	18	11409762	11411534	+	1121	RD19A
VIT_18s0001g13370	37.0188	38.3818	33.4934	95.6029	65.6769	67.4279	71.9991	67.7418	65.2097	1.06286	8.3e-10	5.3e-09	-0.19415	0.240251	0.33281	0.91483	1.2e-16	5.72e-16	18	11397795	11406180	-	1210	tfg2
VIT_18s0001g13360	36.3953	43.0998	38.7911	50.1598	81.2804	72.1288	7.38799	18.0051	12.4657	0.778397	3.98e-05	0.000142862	-2.46426	9.59e-18	8.1e-17	-1.64183	4.43e-09	1.35e-08	18	11384285	11387145	-	1512	WAT1
VIT_18s0001g13340	27.4566	34.278	40.257	9.03218	12.8164	12.11	36.0361	33.8262	30.252	-1.58986	4.66e-16	4.9e-15	1.52112	2.94e-20	2.86e-19	-0.0241404	0.887064	0.910244	18	11355046	11359625	-	1806	PAP2
VIT_18s0001g13330	0.695974	1.08207	1.03905	0.938112	0.877815	0.733582	12.42	8.53202	9.7498	-0.150715	0.689576	0.769758	3.55554	1.8e-43	4.52e-42	3.44909	1.1e-39	1.19e-38	18	11348587	11353628	-	2009	PAP2
VIT_18s0001g13290	4.90516	4.77356	6.06697	0.418605	1.5974	1.61379	0.977617	0.573052	0.694313	-2.10417	5.18e-06	2.12e-05	-0.739853	0.310455	0.411534	-2.80872	4.94e-10	1.61e-09	18	11331768	11334686	+	621	Os03g0799700
VIT_18s0001g13280	14.1567	13.8854	14.1842	12.3712	16.1189	14.545	25.891	29.0739	30.5964	0.0233805	0.883183	0.919448	0.952452	6.7e-10	3.27e-09	1.02095	3.45e-15	1.52e-14	18	11318782	11330916	+	1224	GID8
VIT_18s0001g13260	43.5814	61.0075	49.9101	155.375	142.481	121.434	248.173	233.25	230.806	1.43418	6.44e-19	8.13e-18	0.728008	1.37e-09	6.48e-09	2.20751	4.45e-53	6.89e-52	18	11307834	11309051	+	1218	lon2
VIT_18s0001g13250	60.3321	50.9008	56.5301	272.327	205.046	204.964	152.315	170.44	117.163	2.01663	7.1e-38	2.15e-36	-0.669362	0.000183645	0.000494014	1.39321	3.79e-16	1.76e-15	18	11297040	11299715	-	562	-
VIT_18s0001g13240	7.74691	8.80407	8.64566	26.8401	37.4334	16.5606	12.7275	18.6512	6.84394	1.67658	4.2e-08	2.23e-07	-1.11662	0.00351771	0.00767819	0.604393	0.103222	0.141218	18	11293740	11296751	-	477	-
VIT_18s0001g13230	24.6913	20.1256	23.1908	35.2012	30.9155	33.1259	0.288454	0.338168	0.0975538	0.538286	2.01e-05	7.53e-05	-7.12752	2.31e-153	6.61e-151	-6.5441	2.22e-114	1.1e-112	18	11286706	11293739	+	3157	BGAL3
VIT_18s0001g13210	0.138904	0.137431	0.519283	0.813486	1.09863	2.13173	21.5314	39.2931	42.4914	2.34716	0.000148513	0.000485886	4.63429	9.2e-44	2.34e-42	7.02427	1.11e-26	8.18e-26	18	11268578	11271421	-	2157	JAL3
VIT_18s0001g13200	9.85401	8.24954	9.11007	20.208	42.2833	48.999	0.753988	1.71876	3.00327	2.02962	7.56e-13	6.28e-12	-4.38628	7.76e-12	4.44e-11	-2.31284	3.63e-09	1.12e-08	18	11256653	11261569	-	2174	CKX5
VIT_18s0001g13150	22.7974	26.2315	21.5759	30.0634	28.6583	26.6982	3.92786	4.41294	3.66136	0.268124	0.0327509	0.0634524	-2.86712	2.1e-98	2.14e-96	-2.55347	2.51e-64	4.93e-63	18	11201495	11206144	-	2473	BLH3
VIT_18s0001g13140	1.28951	1.75426	1.57769	0.377596	0.391358	0.304458	0	0	0.0795293	-2.11162	2.55e-06	1.09e-05	-3.81098	0.00422935	0.00908356	-5.88162	1.22e-07	3.34e-07	18	11199295	11200843	+	1549	-
VIT_18s0001g13130	22.1757	28.2414	32.9322	1.78516	2.01843	1.81209	0	0.0387906	0	-3.89441	2.63e-71	2.25e-69	-7.08174	1.14e-08	4.97e-08	-10.9333	6.21e-20	3.47e-19	18	11196526	11198302	-	1529	NA
VIT_18s0001g13120	8.36638	9.14212	8.86417	10.007	9.93239	9.07727	32.2406	28.3582	28.238	0.131497	0.322287	0.429813	1.57785	3.02e-37	6.08e-36	1.75471	3.56e-47	4.77e-46	18	11188323	11195903	-	2286	hflX
VIT_18s0001g13090	29.7423	30.4481	29.2061	18.892	22.9982	22.8491	10.6282	11.8009	8.83346	-0.470421	0.000327872	0.00100855	-1.08731	6.6e-11	3.51e-10	-1.51282	1.89e-25	1.32e-24	18	11169585	11174073	-	1548	RPT4B
VIT_18s0001g13080	5.19653	4.26001	6.3074	5.99002	7.91972	5.60878	0	0	0	0.304937	0.237212	0.336535	-9.24167	2.95e-14	2e-13	-8.89304	3.88e-13	1.52e-12	18	11166531	11167946	+	1009	-
VIT_18s0001g13070	5.05442	4.43679	5.5408	5.19315	4.57156	5.87712	12.2899	11.2844	11.3441	0.0506769	0.814892	0.86779	1.12301	6e-10	2.94e-09	1.21873	4.2e-12	1.56e-11	18	11161718	11165469	-	1314	-
VIT_18s0001g13060	35.9297	47.5988	35.391	68.8071	39.8969	47.154	24.4657	22.1922	22.3984	0.382846	0.0781513	0.134674	-1.21034	1.26e-09	6e-09	-0.781338	4.93e-07	1.29e-06	18	11153980	11161250	+	1804	-
VIT_18s0001g13040	73.6029	112.826	98.4324	66.9579	72.7456	64.3813	31.4956	32.9265	35.6134	-0.486232	0.00468221	0.0112915	-1.06593	6.89e-19	6.18e-18	-1.50721	4.93e-17	2.39e-16	18	11138196	11139020	+	825	BZIP11
VIT_18s0001g13030	46.6795	71.0664	64.7485	58.16	63.297	49.3391	22.4363	23.4235	21.6477	-0.100669	0.6239	0.714793	-1.376	2.08e-13	1.34e-12	-1.43192	6.57e-11	2.28e-10	18	11137920	11138195	+	276	-
VIT_18s0001g13020	21.1895	29.3213	27.7984	77.3305	76.3695	65.0731	33.8679	31.6794	32.1686	1.47627	3.22e-16	3.42e-15	-1.19925	4.47e-15	3.2e-14	0.32201	0.100185	0.137502	18	11137583	11137919	-	337	-
VIT_18s0001g12990	5.53791	4.10154	5.83987	2.42986	4.26075	5.9399	0.461673	0.300689	0.312271	-0.296115	0.364948	0.472338	-3.59431	6.21e-15	4.4e-14	-3.84659	7.56e-24	4.98e-23	18	11099778	11102242	-	1578	HHT1
VIT_18s0001g12970	9.26183	15.4755	12.5467	3.03448	3.53821	2.86725	0.590565	0.730808	0.758958	-1.98544	1.31e-16	1.43e-15	-2.22004	2.73e-11	1.5e-10	-4.16111	3.17e-40	3.5e-39	18	11056806	11060964	-	1542	BHLH110
VIT_18s0001g12960	27.0553	28.3268	29.0704	57.2493	72.0172	60.4849	338.789	249.592	262.169	1.16262	2.51e-18	3.08e-17	2.12744	6e-42	1.41e-40	3.33507	2.45e-111	1.17e-109	18	11043696	11049454	-	1268	NA
VIT_18s0001g12950	33.7058	22.3454	22.9832	56.7741	36.5586	40.5508	9.83993	16.0644	14.0086	0.751732	0.000639529	0.00186466	-1.78258	5.19e-16	3.94e-15	-0.984133	2.62e-05	5.84e-05	18	11035878	11042058	-	2326	SFH8
VIT_18s0001g12930	7.63896	10.3571	5.04806	2.76155	3.74688	3.84098	4.98751	3.69643	2.96635	-1.15762	0.00568929	0.0134546	0.130642	0.77331	0.831377	-0.981008	0.0228977	0.035629	18	11019643	11020221	+	353	HIPP02
VIT_18s0001g12900	48.3092	49.9016	23.6064	3.09469	6.39961	5.31886	5.27472	5.45045	4.11666	-3.04307	7.33e-21	1.03e-19	-0.0377797	0.901458	0.931129	-3.03378	7.82e-25	5.35e-24	18	10999096	11003121	-	1197	JMT
VIT_18s0001g12890	18.304	16.5274	8.57615	3.16077	4.70693	4.05592	4.53705	5.13605	4.82242	-1.8684	1.07e-08	6.07e-08	0.240284	0.390594	0.495347	-1.57998	5.52e-07	1.44e-06	18	10990319	10995000	-	843	JMT
VIT_18s0001g12880	4.01166	3.85061	2.7166	3.42865	4.65861	4.52379	1.49227	1.70679	1.66175	0.248773	0.324469	0.432193	-1.41469	5.98e-08	2.44e-07	-1.11984	6.47e-05	0.000138681	18	10974280	10990318	-	1668	JMT
VIT_18s0001g12870	2.08481	2.06269	1.34959	1.37815	2.51995	3.32061	1.28742	0.74679	0.938831	0.390012	0.314321	0.421638	-1.32036	0.00206666	0.0047017	-0.884983	0.0241766	0.0374331	18	10968173	10971522	-	1509	CYP707A4
VIT_18s0001g12860	0.98715	0.707248	0.937055	9.03726	6.6493	4.50066	2.64856	2.87053	2.05738	2.93111	6.2e-18	7.37e-17	-1.44781	1.93e-06	6.7e-06	1.52915	8.59e-06	2e-05	18	10961548	10963014	+	1467	-
VIT_18s0001g12850	49.311	53.4269	45.1766	171.167	148.341	154.434	234.764	239.657	212.259	1.67287	2.24e-41	7.74e-40	0.498719	5.3e-06	1.74e-05	2.21729	6.9e-81	1.89e-79	18	10951026	10951788	+	639	RPL31
VIT_18s0001g12840	38.0243	35.9294	33.5393	22.7514	28.6659	25.976	13.8114	16.1132	12.7204	-0.479408	0.000406119	0.00123072	-0.897078	4.34e-09	1.96e-08	-1.33118	1.35e-22	8.43e-22	18	10940330	10945165	-	1811	AGPS2
VIT_18s0001g12830	52.3387	26.8395	37.2393	32.2172	49.069	54.2475	1.92261	1.48096	2.4008	0.212687	0.422673	0.52947	-4.5844	1.28e-75	7.9e-74	-4.32543	3.04e-51	4.5e-50	18	10937041	10940329	+	1642	MAN7
VIT_18s0001g12800	78.9931	98.6405	100.514	218.244	238.607	201.993	31.0108	57.6989	58.8054	1.23857	2.7e-20	3.66e-19	-2.19639	2.89e-23	3.29e-22	-0.913405	0.000154596	0.00031838	18	10907364	10910253	-	1435	DFR
VIT_18s0001g12770	22.7886	20.7815	22.8085	25.7485	24.078	24.4628	4.51687	4.7615	5.0842	0.155819	0.119822	0.192841	-2.40761	4.07e-107	4.98e-105	-2.20636	1.3e-83	3.79e-82	18	10882084	10891361	+	4422	AUL1
VIT_18s0001g12690	4.50592	6.55604	5.02647	8.96869	15.3864	17.5851	0.386688	0.692589	1.04621	1.37887	2.22e-06	9.6e-06	-4.34325	3.8e-27	5.13e-26	-2.92004	3.5e-12	1.3e-11	18	10844451	10845908	+	942	TP7
VIT_18s0001g12680	1.69595	0.807902	1.28084	0	1.38642	0.889821	0.229094	0.223814	0.232436	-0.726286	0.411465	0.518523	-1.77771	0.124837	0.190889	-2.46336	0.00114117	0.00213037	18	10838362	10839539	+	795	-
VIT_18s0001g12660	31.7776	30.7907	27.0723	28.9457	29.6505	26.8295	16.2102	10.0038	13.594	-0.07618	0.536541	0.636814	-1.13839	6.27e-10	3.07e-09	-1.16844	1.93e-09	6.06e-09	18	10828053	10830740	-	1749	TULP5
VIT_18s0001g12650	4.70663	2.38513	3.97943	14.4917	14.6961	18.8371	5.58253	5.72656	7.64633	2.11155	2.45e-11	1.79e-10	-1.37958	2.94e-07	1.11e-06	0.777601	0.0464673	0.0681294	18	10825843	10826277	+	435	-
VIT_18s0001g12640	1.70465	4.66285	3.68048	5.08946	5.31184	5.80037	1.82862	1.31008	2.5974	0.685013	0.0993379	0.164906	-1.53819	0.000165177	0.000447949	-0.807536	0.14156	0.187642	18	10823527	10824330	-	498	CBSX3
VIT_18s0001g12620	2.71467	3.79181	3.81443	4.86894	5.16108	6.14013	33.8634	34.817	39.6473	0.643236	0.00258286	0.0066126	2.70596	4.16e-78	2.7e-76	3.39424	4.33e-91	1.43e-89	18	10804023	10809001	+	2189	PUB5
VIT_18s0001g12610	1.05287	0.297629	0.306707	0	0	0.0887811	10.606	11.6121	10.2041	-4.11411	0.0113447	0.0249443	8.35735	4.38e-12	2.55e-11	4.29112	2.64e-22	1.63e-21	18	10790010	10791984	-	664	RL1
VIT_18s0001g12580	23.8844	26.322	27.6015	2.04645	2.0168	1.25427	0	0	0	-3.87862	1.86e-71	1.6e-69	-7.58336	3.06e-09	1.4e-08	-11.416	7.93e-22	4.82e-21	18	10783056	10784230	+	1175	ZHD5
VIT_18s0001g12530	7.89182	3.43287	3.19075	0.0885402	0.976068	0.963771	7.85757	23.2718	19.4689	-2.82785	8.72e-06	3.46e-05	4.59127	8.5e-08	3.41e-07	1.80193	0.00010728	0.000224501	18	10722458	10723347	+	734	RL1
VIT_18s0001g12500	40.3461	41.116	39.8023	93.354	68.2598	63.0675	37.6862	33.5961	32.9784	0.882154	1.45e-07	7.25e-07	-1.14355	3.07e-11	1.68e-10	-0.215427	0.0598254	0.0859185	18	10682095	10684613	-	1031	-
VIT_18s0001g12490	17.7076	13.489	15.8744	24.4101	29.3358	31.1896	49.1369	49.3459	51.8437	0.845931	6.32e-07	2.93e-06	0.785647	2.1e-09	9.78e-09	1.67739	2.07e-33	1.89e-32	18	10678002	10680069	+	1238	MMAR_0356
VIT_18s0001g12450	1.83415	1.9903	2.35263	0.770006	1.9589	1.11755	12.7318	7.30844	9.04957	-0.676692	0.148595	0.230135	2.86749	1.07e-13	6.99e-13	2.23882	1.3e-12	4.96e-12	18	10655713	10656556	+	844	-
VIT_18s0001g12440	7.96084	11.8146	12.1749	1.88372	0.39935	0.427179	2.19964	1.28937	3.57075	-3.61548	5.08e-06	2.08e-05	1.37362	0.231249	0.321995	-2.18014	0.00038295	0.000756902	18	10650839	10654681	-	138	-
VIT_18s0001g12430	35.3235	29.9398	33.0037	16.1223	13.7141	13.9906	29.9354	17.9481	13.5775	-1.17302	9.81e-17	1.08e-15	0.452376	0.0930269	0.148	-0.673692	0.0132361	0.0213577	18	10646992	10650838	-	1302	At1g01500
VIT_18s0001g12400	1.19399	2.16826	1.81833	2.95045	3.73629	3.44355	0.110248	0.107707	0.0932135	0.963656	0.000155308	0.000506682	-5.06203	2e-34	3.69e-33	-4.05378	7.1e-17	3.42e-16	18	10597335	10602540	-	3304	-
VIT_18s0001g12390	15.9891	15.4948	18.5526	9.47264	8.42786	9.64903	1.84959	1.84239	0.993475	-0.867723	6.04e-09	3.53e-08	-2.58999	8.58e-25	1.05e-23	-3.41219	9.22e-46	1.19e-44	18	10590637	10594951	-	1674	At4g34480
VIT_18s0001g12380	3.10061	2.6237	2.70373	9.55713	9.095	8.86186	9.72154	11.4358	10.5678	1.6998	7.07e-17	7.88e-16	0.169459	0.300872	0.400712	1.91464	2.43e-21	1.44e-20	18	10583930	10587897	-	1224	LCV3
VIT_18s0001g12360	28.6023	43.8132	33.7592	3.50342	3.268	3.89297	2.04549	3.91675	1.99231	-3.32194	1.88e-44	7.22e-43	-0.457638	0.238347	0.330515	-3.73343	1.04e-35	1.01e-34	18	10552999	10554206	+	742	DUT
VIT_18s0001g12340	34.2451	28.5979	31.042	29.5923	22.6031	24.2432	13.5209	11.2475	13.4464	-0.305114	0.0575116	0.10337	-1.03578	3.71e-09	1.68e-08	-1.29484	3.21e-16	1.5e-15	18	10526608	10528822	+	907	-
VIT_18s0001g12300	16.5857	19.007	11.4966	0.85409	0.658427	1.33819	0.942928	0.354306	0.220772	-4.05594	2.56e-30	5.73e-29	-0.944065	0.207199	0.293977	-4.9515	1.21e-28	9.54e-28	18	10510992	10513631	+	837	-
VIT_18s0001g12280	9.35354	9.57342	8.74347	1.53088	2.03104	1.36626	1.24557	1.12673	1.24033	-2.49104	2.64e-37	7.84e-36	-0.487613	0.0872044	0.140032	-2.9354	2.53e-58	4.39e-57	18	10482378	10489364	-	2632	-
VIT_18s0001g12260	5.39695	5.15507	4.78547	8.6863	9.17185	9.47209	19.1257	16.8607	21.1751	0.827309	3.69e-10	2.43e-09	1.02716	4.73e-15	3.38e-14	1.90013	2.85e-42	3.34e-41	18	10446283	10469785	-	3479	IRE4
VIT_18s0001g12240	48.4997	52.5847	45.4812	73.6559	75.2002	79.2072	130.85	142.321	138.912	0.631659	3.41e-09	2.04e-08	0.816542	1.02e-19	9.57e-19	1.49371	4.2e-51	6.19e-50	18	10428996	10433265	+	1912	ERF1-3
VIT_18s0001g12220	30.466	24.4606	30.7527	28.5293	21.5649	25.9614	13.51	11.0359	12.2961	-0.179237	0.25952	0.36139	-1.08176	2.96e-12	1.75e-11	-1.21536	2.36e-15	1.05e-14	18	10395336	10398382	-	2139	ENY
VIT_18s0001g12200	18.0655	15.4558	13.7048	11.5191	9.2215	8.03164	6.5448	6.19783	4.68484	-0.724085	0.000185	0.000595145	-0.757922	0.000520793	0.00130856	-1.4353	6.06e-13	2.35e-12	18	10363578	10366849	-	1512	CYP734A1
VIT_18s0001g12190	0.415558	0.753772	0.564919	1.35205	0.305744	0.654099	5.30476	3.70179	4.35696	0.393274	0.612147	0.704889	2.5205	8.26e-07	2.99e-06	2.94758	1.34e-10	4.53e-10	18	10357647	10358808	-	721	CYP734A1
VIT_18s0001g12180	0.513747	0.559125	0.73332	0.735467	0.680374	0.303244	3.74753	3.41709	4.30915	-0.0793111	0.903122	0.933556	2.70577	5.02e-10	2.47e-09	2.67058	1.27e-11	4.59e-11	18	10356307	10357646	-	972	CYP734A6
VIT_18s0001g12170	4.61872	5.40057	4.80084	3.55192	3.17753	2.97409	12.7619	9.51111	9.35955	-0.619098	0.00255085	0.00653863	1.67001	1.66e-15	1.22e-14	1.09664	3.19e-08	9.14e-08	18	10346378	10348852	-	1665	CYP734A1
VIT_18s0001g12150	0.780253	0.514649	0	1.35393	3.44439	2.45628	0	0	0	2.47986	0.0258797	0.0516879	-5.42417	0.000549199	0.00137497	-2.8941	0.36514	0.429923	18	10333851	10334042	+	192	-
VIT_18s0001g12100	20.3136	19.2235	21.5572	69.4494	65.4435	56.757	224.175	232.744	231.628	1.64285	1.39e-41	4.82e-40	1.80854	1.64e-64	7.7e-63	3.49678	0	0	18	10298381	10306686	-	2768	JAC1
VIT_18s0001g12090	51.2614	64.1865	61.9681	23.8317	23.9986	21.5465	4.17427	5.0797	4.64381	-1.36039	9.76e-25	1.7e-23	-2.35594	5.93e-55	2.05e-53	-3.67147	3.3e-120	1.83e-118	18	10288371	10294959	-	1658	At4g17486
VIT_18s0001g12030	20.7118	27.0906	22.9281	5.10312	6.76858	6.29071	0.122235	0.477671	0.330714	-1.96404	1.6e-27	3.19e-26	-4.32099	8.43e-27	1.12e-25	-6.24097	9.21e-69	1.98e-67	18	10239618	10244192	-	1490	guaA
VIT_18s0001g12020	22.9948	38.6884	29.3162	15.8278	19.733	15.4983	3.67198	5.26145	3.0301	-0.838209	8.89e-05	0.000301663	-2.12951	1.04e-19	9.79e-19	-2.92346	1.25e-27	9.52e-27	18	10237475	10239038	+	1240	BZR1
VIT_18s0001g12000	16.3791	21.8107	18.7731	44.6648	60.4009	55.0492	103.141	50.7269	51.5162	1.48612	2.19e-18	2.69e-17	0.322958	0.22297	0.31254	1.85412	4.62e-11	1.61e-10	18	10227096	10228470	-	1375	GGPS1
VIT_18s0001g11970	95.7629	122.797	100.472	77.4136	64.3641	51.7962	10.3454	10.4521	10.2403	-0.727695	3.44e-05	0.000124629	-2.67689	1.16e-53	3.93e-52	-3.35893	2.56e-118	1.36e-116	18	10206774	10210490	-	1203	-
VIT_18s0001g11950	2.29282	1.53457	1.44386	2.80842	5.50731	5.05519	1.14779	2.04244	3.20247	1.33899	0.000101656	0.000342032	-1.10503	0.00609553	0.0127141	0.278771	0.524012	0.585644	18	10192993	10194992	-	1481	At2g23790
VIT_18s0001g11930	7.25214	6.45768	8.55597	4.31459	7.66056	6.72673	0.692749	0.43068	0.702853	-0.252604	0.348815	0.456096	-3.39846	4.39e-16	3.35e-15	-3.60835	5.42e-22	3.31e-21	18	10174236	10175399	+	964	-
VIT_18s0001g11910	0.995878	1.15422	0.899324	4.11038	2.95178	3.69491	6.95312	9.32752	9.33584	1.80891	1.89e-10	1.28e-09	1.21807	2.06e-08	8.76e-08	3.07174	7.26e-35	6.88e-34	18	10156800	10159997	+	1755	LPAT4
VIT_18s0001g11900	12.5073	7.08434	10.0499	6.7772	8.10748	9.82511	1.35665	2.26419	3.21168	-0.2681	0.30857	0.415541	-1.89377	6.24e-09	2.78e-08	-2.11668	3.18e-09	9.81e-09	18	10148092	10149165	+	1074	HOS3
VIT_18s0001g11860	24.9454	22.6651	25.1105	26.3371	24.4324	31.4261	13.7602	9.41015	13.0116	0.170395	0.25476	0.356223	-1.22093	2.14e-10	1.09e-09	-1.00502	4.22e-08	1.2e-07	18	10119124	10120226	-	1103	GATL1
VIT_18s0001g11830	38.2477	22.8868	36.8123	16.0878	22.8951	21.7453	69.1916	84.0237	141.836	-0.694567	0.00364333	0.00900247	2.24193	1.02e-17	8.56e-17	1.59201	5.45e-08	1.54e-07	18	10100593	10101408	-	816	CML41
VIT_18s0001g11810	67.6171	69.0242	72.7599	72.956	82.8924	70.9781	145.915	141.955	162.921	0.109703	0.331722	0.439367	0.953654	1e-16	7.94e-16	1.10846	4.25e-27	3.18e-26	18	10074527	10075891	-	1093	BLH2
VIT_18s0001g11800	69.66	74.8274	79.0939	77.866	90.164	73.7078	149.369	147.024	167.292	0.107042	0.383078	0.490313	0.902619	4.24e-14	2.85e-13	1.05464	2.51e-23	1.62e-22	18	10068405	10074526	-	1514	BLH4
VIT_18s0001g11780	5.7897	4.1172	5.90299	0.470931	2.19643	2.77666	2.85953	1.93405	0.669516	-1.52709	0.0123334	0.0268245	-0.0395171	0.963677	0.98066	-1.52787	0.0112646	0.0183596	18	10051706	10052113	-	276	-
VIT_18s0001g11770	5.40126	7.52859	8.06994	3.89047	3.749	3.64933	1.89977	1.53321	1.17325	-0.901095	6.55e-05	0.000227214	-1.3287	3.11e-06	1.05e-05	-2.18515	4.93e-14	2.04e-13	18	10047421	10049424	-	1470	At1g13570
VIT_18s0001g11760	119.502	107.439	96.5836	63.0861	32.9567	21.4478	15.0744	16.0911	15.101	-1.47022	0.00150956	0.00406196	-1.38024	9.47e-06	3.02e-05	-2.80345	1.66e-114	8.29e-113	18	10039534	10043859	-	1913	DTX33
VIT_18s0001g11720	17.0988	18.1285	18.0673	21.8988	20.1785	17.4329	8.64586	7.77734	6.95046	0.152331	0.235867	0.335431	-1.38426	3.65e-20	3.52e-19	-1.18633	3.33e-19	1.81e-18	18	10015414	10021694	-	2570	-
VIT_18s0001g11710	233.154	250.144	246.435	1218	944.944	817.254	1251.53	907.819	928.851	2.02316	3.18e-38	9.72e-37	0.0152118	0.933924	0.956365	2.08429	1.39e-43	1.68e-42	18	10013495	10014836	+	1127	PSBO
VIT_18s0001g11670	0.184721	0.731043	0.313892	1.76294	1.97065	2.68949	0.449149	0.585064	1.13925	2.37844	8.03e-05	0.000274568	-1.60455	0.00275803	0.00614726	0.821443	0.32332	0.387343	18	9943150	9945526	-	811	RAN1
VIT_18s0001g11620	0.742545	0.803542	0.402196	2.26493	1.48532	2.41062	1.89014	2.56315	2.06081	1.65023	1.17e-05	4.54e-05	0.0469959	0.871088	0.907624	1.74247	1.01e-06	2.57e-06	18	9901513	9904963	+	2152	WAKL14
VIT_18s0001g11610	2.6389	2.94564	2.96649	3.25823	3.06168	4.47322	1.06942	1.2055	1.41887	0.330216	0.314864	0.422152	-1.58461	0.000108783	0.000303547	-1.20932	0.002695	0.00479477	18	9896911	9897714	+	738	NA
VIT_18s0001g11600	1.34837	0.690033	0.829593	2.844	3.74586	4.199	10.401	9.99559	9.43431	1.90576	3.26e-09	1.95e-08	1.42729	1.99e-14	1.37e-13	3.38096	3.54e-41	4.02e-40	18	9890461	9892608	-	2148	JGB
VIT_18s0001g11590	28.1151	24.9506	22.9492	54.2746	33.5124	43.032	2.73651	2.6982	2.87925	0.775253	3.97e-05	0.000142425	-4.01228	4.16e-90	3.54e-88	-3.19066	2.29e-95	8.24e-94	18	9884669	9889963	+	2396	PERK2
VIT_18s0001g11580	1.18319	0.984402	1.91919	2.86971	1.8103	1.77773	126.03	67.8386	71.5463	0.651551	0.074908	0.129867	5.33027	1.24e-83	9.25e-82	6.02549	2.62e-85	7.84e-84	18	9865531	9867553	+	1857	CYP82A3
VIT_18s0001g11570	1.73516	1.82518	1.93672	0.213934	0.38299	0.668424	16.4987	14.3396	12.8868	-2.116	4.62e-08	2.44e-07	5.06166	1.05e-72	6.03e-71	2.99467	1.29e-67	2.71e-66	18	9846688	9857922	+	2734	CYP82A3
VIT_18s0001g11520	0	0	0	0	0	0	1.38728	1.09715	0.971854	NA	NA	NA	7.55855	2.79e-09	1.28e-08	7.84754	7.21e-10	2.33e-09	18	9804817	9807635	+	1838	CYP82A3
VIT_18s0001g11490	0	0	0	0	0	0.145557	17.3136	20.9419	15.9692	2.09185	0.6045	1	8.49352	4.07e-16	3.12e-15	10.6367	7.41e-19	3.94e-18	18	9789800	9791275	+	810	CYP82A3
VIT_18s0001g11470	0.102908	0.0763622	0.183613	0.50223	0.0851782	0	368.608	285.707	275.133	0.673453	0.591398	0.687024	10.605	1.61e-17	1.35e-16	11.3316	5.45e-161	5.91e-159	18	9754020	9758959	+	1941	CYP82A3
VIT_18s0001g11430	0.0266468	0.0790923	0.244514	0.173395	0.205855	0	473.921	322.95	325.398	0.113832	0.931276	0.952085	11.4909	7.3e-139	1.65e-136	11.6592	7.89e-148	6.94e-146	18	9725991	9731095	+	1874	CYP82A3
VIT_18s0001g11370	68.7576	88.2436	79.9573	270.657	241.868	238.705	179.966	135.237	131.662	1.65843	1.19e-36	3.47e-35	-0.785669	1.75e-07	6.78e-07	0.918271	9.9e-08	2.74e-07	18	9680018	9680699	+	589	-
VIT_18s0001g11360	20.8824	19.6264	18.6542	10.4913	10.6577	10.3285	6.12118	5.65332	6.10864	-0.916809	5.24e-13	4.42e-12	-0.852833	7.36e-09	3.26e-08	-1.72403	7.71e-37	7.71e-36	18	9669874	9676404	+	1815	Os01g0723500
VIT_18s0001g11350	30.1424	33.4404	33.6687	16.5916	17.6378	16.5002	7.80974	7.51237	6.75687	-0.944488	1.53e-19	1.99e-18	-1.23689	1.15e-25	1.47e-24	-2.13633	7.09e-75	1.73e-73	18	9656578	9660114	+	3537	FLACCA
VIT_18s0001g11340	26.6326	23.0563	14.4254	23.8291	45.9253	25.5453	7.08284	10.8737	6.15955	0.569597	0.21564	0.311606	-2.02134	0.000245984	0.000650365	-1.40659	0.0146208	0.0234407	18	9655098	9656551	+	60	-
VIT_18s0001g11310	25.7931	15.4234	16.248	17.8577	13.4182	15.686	1.10862	1.03149	0.482051	-0.300312	0.203358	0.297515	-4.19481	6.13e-45	1.62e-43	-4.44897	7.04e-37	7.05e-36	18	9622093	9623242	-	1150	DOF3.4
VIT_18s0001g11300	50.7416	71.942	57.7456	14.7587	14.7909	14.6045	0.0783355	0.191325	0.437129	-2.03651	5.22e-38	1.58e-36	-6.00921	9.15e-56	3.23e-54	-8.00038	3.98e-93	1.37e-91	18	9614158	9619675	+	1550	AATL1
VIT_18s0001g11290	110.886	87.7567	88.9545	146.757	111.999	110.671	50.1291	52.5789	50.065	0.35349	0.0288645	0.0568043	-1.31027	2.46e-21	2.52e-20	-0.910491	1.71e-12	6.49e-12	18	9603042	9606405	-	1859	TPP2
VIT_18s0001g11260	17.3551	11.7086	13.8327	26.5496	21.6124	23.6738	31.875	27.2001	30.1106	0.736007	4.05e-05	0.000144925	0.276209	0.0351686	0.0625486	1.05817	1.37e-09	4.34e-09	18	9571971	9578214	-	2017	NAT3
VIT_18s0001g11250	97.9255	97.859	86.2944	265.39	182.227	208.313	89.7093	108.003	126.035	1.21018	1.5e-14	1.41e-13	-1.05556	1.97e-09	9.18e-09	0.200782	0.172742	0.224174	18	9566593	9570177	+	2642	At4g33300
VIT_18s0001g11240	10	10.6526	10.1305	9.14745	12.4465	9.57995	4.23378	4.47772	6.69944	0.014208	0.935442	0.95504	-1.05525	7.96e-06	2.56e-05	-0.996837	4.4e-06	1.06e-05	18	9550551	9559415	+	1563	MAPKKK5
VIT_18s0001g11220	14.1523	16.0103	15.4498	10.4575	10.3562	9.46952	6.01692	5.41591	5.93319	-0.597119	3.13e-07	1.51e-06	-0.839015	3.68e-11	2e-10	-1.39085	3.12e-30	2.58e-29	18	9524223	9539291	-	3592	Tubgcp5
VIT_18s0001g11210	6.85398	6.78126	6.54441	1.27428	0.720396	0.256866	2.11625	3.87653	2.95229	-3.19302	4.57e-10	2.98e-09	1.96966	0.00311004	0.00685838	-1.17047	0.00110953	0.00207463	18	9520803	9521649	-	459	CTC1
VIT_18s0001g11200	8.94846	8.91543	8.80456	1.30303	1.03591	0.812603	5.24936	1.85811	2.85593	-3.09519	5.42e-22	8.16e-21	1.62817	0.00151957	0.00353156	-1.41772	0.000125735	0.000261122	18	9514594	9516841	-	798	CTC1
VIT_18s0001g11170	20.562	18.2301	35.9388	7.73259	9.50432	10.7183	0.405816	2.06161	1.56459	-1.42168	6.46e-07	2.99e-06	-2.83005	4.61e-11	2.48e-10	-4.20974	1.09e-20	6.3e-20	18	9482136	9483000	+	748	MYB73
VIT_18s0001g11160	7.04981	19.3557	15.8131	25.0015	21.0068	19.211	1.92844	2.44221	2.17396	0.622465	0.0521008	0.0949204	-3.3518	6.24e-45	1.65e-43	-2.68632	1.02e-11	3.7e-11	18	9477821	9478670	+	850	MIZ1
VIT_18s0001g11150	11.0626	13.921	14.1986	7.72141	8.34385	8.34162	31.5322	26.1809	28.8665	-0.68773	6.34e-06	2.56e-05	1.78922	1.38e-43	3.47e-42	1.14654	1.66e-14	7.04e-14	18	9460527	9471201	-	2424	dpf-6
VIT_18s0001g11120	46.8695	44.4356	53.9291	52.2795	51.6779	44.6238	20.598	19.865	18.4304	0.0266874	0.83384	0.883043	-1.37152	1.22e-31	2.02e-30	-1.29977	1.43e-25	1.01e-24	18	9433362	9437840	+	2296	-
VIT_18s0001g11090	40.8569	35.4035	34.2372	83.5815	82.776	79.1657	35.9959	38.1397	42.0381	1.14493	1.54e-22	2.39e-21	-1.11649	2.74e-26	3.56e-25	0.0743024	0.561001	0.620738	18	9408427	9419479	+	1496	UROS
VIT_18s0001g11050	14.9857	15.1615	13.4553	2.26485	2.45409	2.22563	0.646477	0.401913	0.298139	-2.65523	3.18e-35	8.82e-34	-2.40303	7.9e-07	2.86e-06	-5.01364	1.74e-44	2.16e-43	18	9351760	9355131	+	1033	-
VIT_18s0001g11040	14.5173	15.4449	15.916	24.0719	25.3353	18.6866	50.7689	41.9642	41.6929	0.563631	0.000622415	0.00181912	0.9447	7.59e-09	3.35e-08	1.55367	2.62e-28	2.04e-27	18	9346616	9349769	+	1142	HO2
VIT_18s0001g11030	2.40355	2.08079	2.59098	3.09547	3.30192	2.91133	5.41809	4.62413	5.06476	0.3904	0.0271933	0.05398	0.661146	1.74e-05	5.37e-05	1.09694	5.12e-11	1.78e-10	18	9336602	9346056	+	3989	SERAC1
VIT_18s0001g10830	25.0284	20.8247	23.1816	18.4448	8.28651	4.34298	3.15282	2.61455	3.1988	-1.16119	0.0476474	0.08808	-1.82802	1.69e-05	5.24e-05	-2.9433	4.08e-65	8.17e-64	18	9101815	9105297	-	1656	PLP2
VIT_18s0001g10810	1.67853	1.66072	2.68374	4.76615	3.8312	4.86377	0.324653	1.26868	1.17638	1.1545	8.11e-05	0.000277091	-2.31697	2.66e-08	1.12e-07	-1.11905	0.0346024	0.0520247	18	9083105	9084413	+	1309	CXE2
VIT_18s0001g10800	9.95231	12.0925	11.5712	44.5376	48.2215	38.9569	56.8361	51.9488	47.8119	1.96445	1.32e-38	4.11e-37	0.212913	0.112354	0.174248	2.22254	1.55e-54	2.48e-53	18	9077693	9078836	+	1144	CXE2
VIT_18s0001g10770	2.65458	3.9644	2.85973	4.36733	5.30651	6.62234	2.74017	1.72519	2.16233	0.777527	0.00788799	0.0180037	-1.33704	2.09e-05	6.4e-05	-0.514062	0.139164	0.184786	18	9063835	9064940	+	997	-
VIT_18s0001g10750	38.8111	31.176	35.9293	28.5045	26.0553	24.9234	14.9854	16.1416	17.3871	-0.421425	0.00195756	0.00513408	-0.748646	4.88e-09	2.2e-08	-1.1245	9.32e-16	4.23e-15	18	9046825	9060607	+	1580	-
VIT_18s0001g10740	5.63625	6.25397	5.26319	0.959746	0.232533	0.497474	0.0640401	0.0625642	0.389845	-3.38297	3.31e-15	3.26e-14	-1.74509	0.0999885	0.157386	-5.0651	3.3e-17	1.62e-16	18	9040293	9044410	-	948	ORC2
VIT_18s0001g10720	9.17451	9.6989	11.1907	9.75918	9.8015	9.05031	20.6781	20.6493	18.2926	-0.0771475	0.647286	0.734549	1.0228	4.75e-12	2.77e-11	0.990591	1.5e-10	5.04e-10	18	9027097	9030602	-	1192	NA
VIT_18s0001g10710	3.97046	6.34577	4.82665	0.198742	0.421333	0.721109	0	0.0906894	0.659279	-3.4863	8.39e-11	5.87e-10	-0.886978	0.502436	0.602162	-4.34611	2.3e-09	7.16e-09	18	9025103	9026342	-	654	At5g42700
VIT_18s0001g10690	9.25489	14.4915	15.5489	41.2659	45.1185	34.6769	56.0137	41.7231	39.8063	1.61849	1.8e-14	1.68e-13	0.147704	0.398973	0.503925	1.81066	6.09e-15	2.64e-14	18	9009180	9010420	-	1241	BKI1
VIT_18s0001g10640	0	0.154879	0.159603	16.9092	8.37884	9.79431	74.2223	76.1373	69.319	6.79434	3.69e-17	4.2e-16	2.61566	4.04e-28	5.74e-27	9.45303	7.11e-38	7.34e-37	18	8948470	8950674	+	638	-
VIT_18s0001g10630	0	0	1.21222	36.031	26.4305	19.8507	406.179	379.267	426.978	6.08871	5.34e-05	0.000188003	3.84809	1.25e-89	1.06e-87	9.9733	4.17e-13	1.63e-12	18	8944758	8945051	+	294	-
VIT_18s0001g10620	0.195063	0.28949	0.19888	23.9899	21.7427	16.4647	107.784	97.4227	92.7541	6.49822	3.09e-27	6.07e-26	2.22522	1.04e-39	2.29e-38	8.76824	2.25e-54	3.57e-53	18	8941786	8944739	+	512	-
VIT_18s0001g10610	1.58395	0.989777	1.61495	80.7203	49.4981	39.4645	372.672	364.281	430.037	5.33327	5.53e-54	2.93e-52	2.74652	1.39e-32	2.38e-31	8.12672	2.23e-247	7.86e-245	18	8933069	8933667	+	599	-
VIT_18s0001g10580	0.309813	0.445855	0.63175	1.90604	2.36231	2.12794	0.0342414	0	0.0347408	2.20316	7.33e-09	4.23e-08	-6.58724	9.48e-10	4.55e-09	-4.33905	0.000487567	0.000951764	18	8883524	8885782	-	1773	NA
VIT_18s0001g10570	6.4899	5.88595	5.33028	10.7923	6.9634	8.93837	9.64347	14.5601	21.3472	0.580246	0.101954	0.168462	0.737067	0.0488152	0.0837618	1.36412	0.000383715	0.000758283	18	8880424	8883523	-	277	-
VIT_18s0001g10560	16.4308	15.938	16.6898	28.2455	28.4686	28.643	56.8155	61.7867	64.6771	0.792856	6.29e-17	7.04e-16	1.06551	7.93e-29	1.16e-27	1.90365	2.14e-84	6.33e-83	18	8874254	8880423	-	3258	WEB1
VIT_18s0001g10550	11.1446	15.3202	11.1441	108.151	104.958	88.932	82.7923	85.2752	82.8102	2.99888	1.18e-70	9.91e-69	-0.304251	0.00827224	0.0168325	2.74006	4.06e-69	8.85e-68	18	8871577	8873781	+	932	LHCA5
VIT_18s0001g10540	36.3768	58.3068	51.6086	1.70663	1.99717	1.79577	0.446397	0.373808	0.258804	-4.73592	5.34e-103	1.25e-100	-2.38612	2.92e-09	1.34e-08	-7.07837	2.36e-105	1.02e-103	18	8866981	8871163	+	1904	CYPRO4
VIT_18s0001g10510	25.7585	31.1435	35.0799	28.8636	26.375	22.1751	69.7544	47.9899	51.5016	-0.25497	0.135433	0.213444	1.09259	2.54e-09	1.17e-08	0.88271	5.8e-06	1.38e-05	18	8851314	8854596	-	1074	At1g07700
VIT_18s0001g10500	16.4799	13.3584	16.7687	59.3036	47.4774	76.5304	40.232	49.6026	54.1665	1.96939	2.26e-23	3.68e-22	-0.385372	0.0472414	0.0813557	1.62931	7.88e-23	4.97e-22	18	8847866	8850585	+	1509	CYP707A1
VIT_18s0001g10480	0.402121	0.25318	0.260903	0.190303	0.201721	0.690491	2.93328	3.21303	3.60735	0.236552	0.768129	0.832226	3.12984	8.24e-11	4.33e-10	3.41379	2.63e-16	1.23e-15	18	8810898	8814686	+	1366	COR27
VIT_18s0001g10420	40.4393	51.3859	45.1956	25.8194	33.7753	26.5145	2.63808	2.91199	2.95464	-0.675084	2.02e-05	7.56e-05	-3.37734	1.89e-78	1.24e-76	-4.00751	6.24e-129	4e-127	18	8738657	8742739	-	1772	REM4.1
VIT_18s0001g10410	1.05739	1.14742	1.14764	1.86442	2.6727	2.33548	0.704966	0.931796	0.883541	1.03365	0.00139966	0.0037932	-1.48708	3.8e-05	0.000112426	-0.409086	0.302435	0.365473	18	8731499	8735239	+	1464	-
VIT_18s0001g10380	17.2429	23.4795	24.817	3.07914	3.40236	3.38554	0	0	0	-2.7352	1.07e-40	3.59e-39	-8.72221	8.68e-13	5.34e-12	-11.4138	1.54e-21	9.25e-21	18	8708588	8710123	+	1393	HSFB4
VIT_18s0001g10360	38.3308	28.2167	36.244	58.8422	43.5549	37.7734	1.60232	2.95685	2.07727	0.439583	0.0271933	0.05398	-4.43542	2.62e-71	1.45e-69	-3.94994	1.48e-60	2.72e-59	18	8683035	8684609	+	1364	-
VIT_18s0001g10350	0.272646	0.498006	0.427663	11.1908	12.2673	10.1511	0	0.12455	0	4.80376	1.1e-76	1.11e-74	-8.08481	1.36e-33	2.41e-32	-3.2491	0.00279828	0.00496668	18	8674915	8677295	+	2381	sbt3
VIT_18s0001g10330	0.0307236	0.0101326	0.0626497	16.9802	21.5875	14.0364	27.8898	41.7949	33.4632	8.99366	8.41e-73	7.47e-71	0.934398	2.16e-06	7.44e-06	9.97293	1.93e-90	6.26e-89	18	8646033	8662382	+	4876	sbt3
VIT_18s0001g10310	21.8883	21.9395	22.2289	59.3584	50.7154	43.934	12.9919	18.8175	15.231	1.21417	6.92e-18	8.21e-17	-1.74736	4.7e-23	5.3e-22	-0.487581	0.00269964	0.00480225	18	8634010	8637098	+	1743	At1g01540
VIT_18s0001g10300	3.79786	1.45094	1.3035	3.32772	1.61845	2.30831	1.05145	0.937897	0.788496	0.133026	0.782304	0.842874	-1.4159	0.000547981	0.00137235	-1.23597	0.0179314	0.0283536	18	8624970	8627770	+	1328	BHLH95
VIT_18s0001g10270	13.7755	11.1685	13.4924	4.85546	6.05298	6.96416	3.14017	3.71166	3.3433	-1.10859	1.25e-08	7.03e-08	-0.848311	0.000180022	0.000484828	-1.91201	1.53e-24	1.04e-23	18	8609001	8612922	+	1566	SPT
VIT_18s0001g10250	10.9832	12.6216	10.7808	10.2543	9.14741	11.0734	4.76889	4.49693	6.52138	-0.181238	0.260445	0.362548	-0.986192	1.79e-06	6.24e-06	-1.12157	3.28e-08	9.41e-08	18	8591160	8596211	+	1464	NAC072
VIT_18s0001g10240	1.37505	1.36046	1.66022	0.282559	0.599025	0.726204	1.18781	1.03149	0.937322	-1.44455	0.00197785	0.00518434	0.926686	0.0732633	0.120018	-0.474616	0.197363	0.252127	18	8572722	8574101	+	1380	At3g50280
VIT_18s0001g10230	0.847173	0.419092	0.911737	0.918782	2.12962	1.55572	2.51766	2.40374	2.148	1.08163	0.0428048	0.080226	0.572747	0.154335	0.22927	1.70263	9.29e-05	0.000195798	18	8563834	8564944	+	1061	At3g50280
VIT_18s0001g10210	4.66209	10.0453	6.44339	14.6966	20.4663	14.6765	24.813	16.8581	11.7568	1.23246	0.000118341	0.00039364	0.0629379	0.834448	0.878592	1.34062	0.000427066	0.000839593	18	8544586	8549116	+	482	PAB8
VIT_18s0001g10180	4.93	3.65041	4.41033	2.732	3.93144	3.45443	8.77782	8.46218	6.8265	-0.363168	0.139719	0.218899	1.20952	4.68e-08	1.93e-07	0.892319	2.06e-05	4.63e-05	18	8533149	8534718	+	1570	At3g50280
VIT_18s0001g10160	7.23541	10.4446	11.2469	6.40623	6.02155	9.03163	0.432613	0.633964	0.219461	-0.435475	0.102309	0.168964	-4.09132	1.24e-18	1.09e-17	-4.48246	6.29e-23	3.98e-22	18	8514173	8515534	+	842	WOX4
VIT_18s0001g10150	7.55445	2.02693	2.74149	32.5776	15.6146	15.9469	18.213	8.97267	10.3449	2.36761	2.92e-07	1.41e-06	-0.807549	0.0212005	0.0396282	1.60917	0.00112529	0.00210241	18	8500950	8501729	+	780	ERF010
VIT_18s0001g10120	1.03641	1.46044	1.15275	2.57502	2.87683	3.33683	4.27643	4.21517	4.1451	1.26295	2.01e-05	7.53e-05	0.485325	0.030579	0.0551552	1.79379	8.11e-12	2.96e-11	18	8476695	8478581	-	1590	-
VIT_18s0001g10090	36.3196	32.1906	30.4893	60.882	61.7137	54.6383	12.4158	14.851	15.5684	0.833257	2.17e-12	1.73e-11	-2.0857	1.05e-63	4.74e-62	-1.20664	4.05e-19	2.19e-18	18	8428536	8444610	-	3814	KIN4A
VIT_18s0001g10070	35.5541	47.0017	48.6397	8.77165	8.37854	7.54261	0	0	0	-2.41549	3.71e-50	1.75e-48	-10.5612	8.95e-19	7.96e-18	-12.9319	1.93e-27	1.46e-26	18	8418530	8421561	+	1993	At5g67200
VIT_18s0001g10050	0.767405	1.35583	0.838309	2.99618	1.51236	1.2942	0	0	0	0.956162	0.0627056	0.111439	-7.33837	2.83e-08	1.19e-07	-6.33316	5.57e-06	1.32e-05	18	8411528	8412438	+	911	At4g06744
VIT_18s0001g10040	52.0833	89.9815	63.2664	75.6469	72.5777	63.3683	0.372912	0.582908	0.416186	0.0376656	0.850658	0.895841	-7.30222	2.65e-159	8.83e-157	-7.22018	1.95e-107	8.72e-106	18	8406065	8407692	+	1628	At4g06744
VIT_18s0001g09990	134.487	188.096	178.242	228.019	231.104	215.896	644.319	655.482	695.572	0.4252	0.00323645	0.00810447	1.52685	3.23e-74	1.93e-72	1.99682	7.78e-43	9.26e-42	18	8369187	8372858	-	1685	RD21B
VIT_18s0001g09980	46.8223	50.9468	49.4421	81.7916	75.52	64.913	4.70907	5.00647	5.62088	0.587496	2.78e-06	1.18e-05	-3.89389	2.34e-137	5.13e-135	-3.26099	5.85e-121	3.3e-119	18	8362197	8364102	+	1315	RSS3
VIT_18s0001g09930	13.4816	11.0058	10.4169	15.5784	14.1445	16.7003	37.7784	35.328	31.3197	0.403865	0.0310468	0.0605061	1.13377	1.57e-13	1.01e-12	1.5834	1.29e-20	7.46e-20	18	8301299	8324715	-	826	DCL
VIT_18s0001g09920	74.8791	88.4637	92.3669	26.4732	32.0228	29.0894	0	0	0.0310148	-1.55056	4.22e-31	9.71e-30	-11.4219	6.5e-22	6.89e-21	-12.9279	1.21e-27	9.22e-27	18	8294435	8296759	-	1986	CYCD3-1
VIT_18s0001g09910	8.15109	7.17326	7.17336	2.17745	8.14345	9.72382	119.282	139.819	139.384	-0.169086	0.6942	0.773312	4.27443	3.97e-13	2.51e-12	4.14868	1.05e-208	2.07e-206	18	8278107	8279654	-	1164	NA
VIT_18s0001g09880	19.8089	28.8624	22.2096	25.1996	28.5393	27.9715	4.10412	4.76605	5.2639	0.200013	0.272545	0.375881	-2.56937	1.02e-41	2.37e-40	-2.32404	1.19e-23	7.75e-23	18	8266869	8269503	+	784	At4g34215
VIT_18s0001g09870	2.243	1.9856	1.56471	5.45412	4.55995	5.15644	0.0717613	0	0	1.37948	6.27e-06	2.54e-05	-7.65966	3.75e-10	1.87e-09	-6.23308	1.29e-06	3.27e-06	18	8258032	8260204	+	846	At4g34215
VIT_18s0001g09860	2.66326	2.14094	2.88509	0	0.183701	0.393004	0	0.197703	0.410636	-3.70819	0.000567242	0.00166991	0.021521	0.991946	0.998589	-3.66368	0.000726939	0.00139222	18	8244437	8245150	+	300	EB1C
VIT_18s0001g09850	121.856	102.641	165.878	16.9302	16.6739	14.4825	14.3142	32.3691	28.4365	-3.02708	4.14e-56	2.37e-54	0.606402	0.0251286	0.046224	-2.37665	4.61e-16	2.13e-15	18	8236522	8237734	-	1213	MYB44
VIT_18s0001g09840	0.0832269	0.0617579	0.0848555	0.297864	0.597028	0.245628	1.66953	2.00174	1.95052	2.31189	0.00246687	0.00634166	2.25139	1.5e-08	6.47e-08	4.61613	3.67e-18	1.88e-17	18	8224475	8226874	-	2400	PK1
VIT_18s0001g09800	0.129873	0.192743	0.176552	0.309871	0.955532	0.766589	3.13155	3.44502	2.99033	2.02734	0.000987879	0.00276918	2.18454	8.46e-10	4.08e-09	4.2629	3.27e-28	2.54e-27	18	8196678	8199086	-	2307	At2g19130
VIT_18s0001g09780	0.270971	0.229797	0.315742	0.705302	0.897145	1.32525	2.49429	3.63221	3.43789	1.84037	0.00179219	0.00474452	1.66649	7.15e-06	2.31e-05	3.55365	5.23e-15	2.28e-14	18	8181544	8184988	-	1290	PK1
VIT_18s0001g09770	0.133519	0.176137	0.0907546	1.73766	1.42442	1.73384	1.67737	4.33466	3.62326	3.6007	3.19e-08	1.71e-07	0.941523	0.0226506	0.0420767	4.58736	8.69e-12	3.17e-11	18	8172102	8173596	-	1122	PK1
VIT_18s0001g09740	0.746244	1.49716	1.01446	3.34519	3.20276	3.69512	5.41829	7.28767	8.61672	1.64649	1.1e-08	6.25e-08	1.02058	2.19e-06	7.54e-06	2.71204	1.7e-19	9.34e-19	18	8157249	8159657	-	2409	PK1
VIT_18s0001g09730	0.298381	0.822385	0.825739	3.55037	3.15185	3.34632	0.932805	1.21507	1.62993	2.3633	1.2e-11	9.04e-11	-1.44851	5.32e-08	2.18e-07	0.958836	0.0419193	0.0620134	18	8151295	8153700	+	2343	PK1
VIT_18s0001g09720	0.145284	0.102673	0.105805	1.13446	0.755877	0.931058	0.353259	0.369768	0.691221	2.98497	1.91e-08	1.05e-07	-1.03205	0.0189836	0.0358345	1.99962	0.00224243	0.00403532	18	8135122	8137527	+	2406	PK1
VIT_18s0001g09710	9.14827	12.4068	9.46378	3.8331	3.34897	3.63503	0.868061	1.37809	1.04586	-1.52793	9.79e-12	7.41e-11	-1.75046	2.84e-07	1.08e-06	-3.232	2.29e-27	1.73e-26	18	8092080	8128896	+	1119	MRG1
VIT_18s0001g09690	2.17114	1.96057	1.84469	2.37708	3.72727	3.47845	4.14789	4.52301	5.07982	0.677839	0.00471098	0.0113526	0.48057	0.0274067	0.0500266	1.20395	1.38e-10	4.67e-10	18	8069331	8072228	+	2898	PCMP-H60
VIT_18s0001g09680	6.13251	2.60033	3.90782	0	0.120856	0.517111	0	0.520271	0	-4.29244	6.76e-07	3.13e-06	-0.333058	0.881818	0.916389	-4.5807	2.54e-06	6.25e-06	18	8064947	8065402	-	456	-
VIT_18s0001g09650	6.64398	6.99419	8.58942	8.88879	14.2835	11.4199	58.3837	44.7278	50.7122	0.634726	0.00313704	0.0078786	2.11418	1.05e-28	1.54e-27	2.79374	2.68e-64	5.26e-63	18	8045625	8049254	+	1879	CYP81C13
VIT_18s0001g09600	0.599234	1.04459	0.69824	1.15122	1.5116	1.54956	0.659138	0.508379	0.351974	0.843383	0.0288876	0.0568402	-1.50913	0.000408138	0.00104115	-0.620664	0.219048	0.276252	18	8002639	8020875	-	1750	HOS15
VIT_18s0001g09590	1.11541	0.679125	2.09952	0.223328	0	0	1.669	2.03817	1.79918	-4.22724	0.00126738	0.00346478	4.69699	8.94e-05	0.000252257	0.503782	0.387959	0.452204	18	8000360	8000941	-	582	ZFP7
VIT_18s0001g09580	18.5817	24.0606	22.8816	0.93914	1.87152	1.66118	1.84236	1.67133	2.35879	-3.86526	7.12e-56	4.07e-54	0.348402	0.358314	0.463076	-3.47904	8.36e-58	1.44e-56	18	7996302	7998796	+	1384	CYCA3-1
VIT_18s0001g09570	13.0234	11.3164	12.2181	17.7949	19.3933	20.4072	53.062	52.5183	58.2287	0.650026	1.13e-06	5.09e-06	1.47037	4.33e-39	9.31e-38	2.16598	3.34e-79	8.91e-78	18	7983508	7990750	-	1921	-
VIT_18s0001g09550	0.893671	0.451117	0.892564	1.61403	1.731	2.17459	1.41908	2.2312	1.97969	1.2981	0.00013344	0.000439938	-0.00918163	0.973151	0.988005	1.33369	0.000241657	0.000488108	18	7977194	7980482	+	2738	XA21
VIT_18s0001g09530	61.2227	58.1443	61.505	77.1446	72.0267	58.986	22.3841	28.2687	29.3206	0.195892	0.136247	0.214478	-1.41681	1.31e-19	1.22e-18	-1.17544	2.31e-18	1.2e-17	18	7962323	7964682	-	1668	APD2
VIT_18s0001g09520	0.0317055	0.470537	0.581867	0.866513	1.67955	1.75916	0	0.150631	0	1.99094	0.00438498	0.0106425	-4.8542	1.04e-07	4.14e-07	-2.83523	0.0661078	0.0940622	18	7958765	7961599	-	1575	CYP81Q32
VIT_18s0001g09510	3.25984	3.28234	3.20598	3.22878	4.04333	4.59754	24.1297	19.4619	18.6103	0.28048	0.211715	0.307057	2.35027	1.4e-34	2.59e-33	2.67646	1.11e-52	1.71e-51	18	7956081	7958237	-	1731	CYP81Q32
VIT_18s0001g09500	0.401963	0.550659	1.10338	0.160962	0.307116	0.219012	0.0751827	0.036725	0.0381396	-1.57337	0.0191957	0.0397367	-2.2386	0.0502793	0.0859757	-3.77407	0.000127478	0.000264551	18	7942455	7953002	-	1615	CYP81Q32
VIT_18s0001g09480	0.221939	0.702668	0.271538	0.23107	0.146961	0.0524006	1.83479	2.37243	2.51857	-1.49419	0.133768	0.211397	3.94997	1.93e-09	9.02e-09	2.49106	3.1e-06	7.56e-06	18	7926705	7930669	-	1125	APUM7
VIT_18s0001g09460	21.4228	7.16467	15.6124	4.61399	4.57865	6.6787	0.183414	0.179187	0.558267	-1.48482	0.000140531	0.000461601	-4.15262	3.49e-12	2.05e-11	-5.59081	1.42e-18	7.44e-18	18	7914321	7915120	+	662	SN1
VIT_18s0001g09450	44.5802	47.2244	52.7603	18.1093	21.2386	17.0467	4.78786	5.51946	4.33953	-1.36312	1.96e-23	3.21e-22	-1.98158	2.24e-32	3.81e-31	-3.29997	3.66e-110	1.72e-108	18	7901902	7904564	-	1902	-
VIT_18s0001g09430	0.800337	1.5357	1.60727	3.8507	3.90777	2.20457	6.63417	4.95457	4.24796	1.33202	0.000160194	0.000521002	0.63292	0.025189	0.0463278	2.00935	4.68e-10	1.53e-09	18	7895461	7897711	-	2059	TTC1
VIT_18s0001g09400	124.503	198.961	162.458	519.908	529.133	381.088	2.66632	20.1376	17.4798	1.5517	4.89e-15	4.77e-14	-5.18757	1.74e-11	9.7e-11	-3.59161	4.03e-06	9.73e-06	18	7880335	7881000	-	592	CYTB5-D
VIT_18s0001g09390	9.69349	9.46148	9.4173	14.5268	20.3512	19.5732	39.9178	50.0847	67.6745	0.92587	1.23e-07	6.22e-07	1.49565	3.56e-12	2.09e-11	2.46601	1.3e-33	1.2e-32	18	7874538	7878731	+	1530	At4g33920
VIT_18s0001g09380	41.1876	13.455	26.5827	14.4294	14.865	13.958	7.52952	8.59056	8.38724	-0.917542	0.00543881	0.0129032	-0.856484	6.37e-08	2.6e-07	-1.72748	8.51e-07	2.18e-06	18	7867312	7871130	+	1153	-
VIT_18s0001g09360	5.50377	8.15901	11.1856	102.087	98.577	81.6589	12.2265	20.5449	17.6825	3.5015	4.95e-53	2.55e-51	-2.52121	5.15e-40	1.14e-38	1.02361	0.000285428	0.000572088	18	7848980	7853050	+	2731	SBT1.7
VIT_18s0001g09350	3.99899	7.55805	9.35676	8.80748	6.90293	5.02352	0.249323	0	0.189719	-0.0185588	0.956966	0.970069	-5.60779	1.89e-18	1.66e-17	-5.58117	5.88e-16	2.7e-15	18	7844208	7845181	-	974	-
VIT_18s0001g09290	212.702	204.467	200.536	160.198	148.139	141.533	43.5413	39.8576	37.4421	-0.464324	4.12e-06	1.71e-05	-1.93268	2.97e-60	1.22e-58	-2.35123	2.53e-105	1.09e-103	18	7787354	7789069	-	686	-
VIT_18s0001g09270	4.23188	2.93088	3.16411	0	0.311358	0	0	0	0	-4.96389	2.65e-05	9.74e-05	-1.77404	0.661118	0.736217	-6.77194	3.62e-07	9.61e-07	18	7770220	7773076	-	354	-
VIT_18s0001g09230	116.279	17.497	114.542	17.6939	22.6195	25.8852	3.72835	21.0654	19.1028	-1.91417	0.0124335	0.0270193	-0.630938	0.365681	0.470187	-2.50114	0.010935	0.0178562	18	7732627	7733603	+	977	ZAT10
VIT_18s0001g09160	4.23646	3.96856	6.20334	2.17019	2.33771	2.23459	3.50672	3.53296	3.66904	-1.09937	0.000197463	0.000631194	0.629347	0.0231437	0.0428987	-0.425511	0.124387	0.167034	18	7627007	7628513	-	1108	CYCD5-1
VIT_18s0001g09140	24.835	20.7542	29.4809	28.8004	32.6453	19.9469	127.782	97.3941	86.6494	0.110714	0.611003	0.703818	1.90143	2.61e-19	2.39e-18	2.05719	2.51e-25	1.75e-24	18	7601720	7603001	-	1126	DAD2
VIT_18s0001g09090	34.828	39.842	45.7787	7.15677	6.81426	5.17071	1.17291	1.65007	1.28522	-2.66004	3.64e-55	2e-53	-2.25541	2.84e-22	3.07e-21	-4.87028	5.67e-141	4.46e-139	18	7566258	7569958	-	2588	NPGR1
VIT_18s0001g09080	21.3742	29.5689	23.721	65.9732	56.3628	56.7177	32.4247	32.3514	51.0962	1.25442	1.09e-10	7.53e-10	-0.664775	0.00292442	0.00648401	0.635738	0.0162599	0.0258781	18	7559629	7560656	+	264	-
VIT_18s0001g09060	0.927607	0.267681	0.669912	0.251503	0.213275	0.501902	1.26871	0.780406	0.95349	-0.955037	0.193111	0.28527	1.59813	0.00845665	0.0171783	0.689412	0.237556	0.296262	18	7551663	7552954	+	1292	-
VIT_18s0001g09040	74.7859	84.0142	82.2335	108.848	107.243	96.2768	183.051	149.486	166.454	0.367829	0.000740395	0.00213324	0.639236	8.07e-08	3.25e-07	1.05245	2.19e-18	1.14e-17	18	7537388	7539335	-	1055	WLIM1
VIT_18s0001g09010	2.96483	2.43051	3.10921	0.606339	0.701149	0.850009	6.4366	5.18152	5.53784	-1.98105	1.57e-07	7.81e-07	2.95033	8.51e-19	7.58e-18	1.01518	2.98e-05	6.6e-05	18	7524945	7526375	+	1179	-
VIT_18s0001g08920	0.57873	1.88137	1.18011	2.90512	4.65335	2.14721	9.44825	9.52509	6.62865	1.41224	0.0106453	0.0235657	1.35777	0.000154858	0.000421893	2.81643	7.98e-11	2.75e-10	18	7472467	7473070	-	604	-
VIT_18s0001g08910	81.2445	67.4736	59.942	258.215	141.014	206.729	195.317	226.57	246.77	1.53002	2.79e-12	2.21e-11	0.105272	0.608992	0.701244	1.68208	5.5e-28	4.25e-27	18	7466180	7468170	-	1906	-
VIT_18s0001g08900	10.6847	3.52378	4.76603	20.5684	14.9854	18.3071	33.9182	40.4512	43.3822	1.49503	7.22e-05	0.000248837	1.09386	1.39e-09	6.58e-09	2.63484	3.37e-13	1.33e-12	18	7464764	7465436	+	673	-
VIT_18s0001g08870	4.171	6.24744	6.438	0.301571	0	0.957435	1.47901	2.40821	2.28661	-3.75575	3.76e-09	2.24e-08	2.26149	0.00576862	0.0120886	-1.44647	2.62e-05	5.83e-05	18	7435496	7436698	-	862	-
VIT_18s0001g08840	3.82946	4.21318	5.62233	21.5299	31.8152	30.5603	36.2025	24.0882	30.9111	2.61457	2e-33	5.1e-32	0.0828316	0.684014	0.755156	2.74169	9.21e-36	8.95e-35	18	7333925	7337286	+	1630	SCPL2
VIT_18s0001g08820	1.56689	0.337015	0.902965	3.45778	3.30812	3.6995	1.82213	2.83203	2.43693	1.89127	0.000239216	0.000753602	-0.597514	0.0894804	0.143173	1.33901	0.0246327	0.0380835	18	7322747	7323479	+	733	-
VIT_18s0001g08810	0.301729	0.149264	0.563995	0.327233	0.44399	0.712395	3.60714	2.09051	2.10901	0.549284	0.49782	0.602386	2.35266	5.26e-06	1.73e-05	2.95022	3.75e-07	9.94e-07	18	7309263	7310255	+	993	-
VIT_18s0001g08800	8.96379	10.2291	10.0265	22.7199	18.94	19.4379	8.97213	9.19949	9.4465	1.0573	1.1e-15	1.12e-14	-1.18155	9.11e-21	9.09e-20	-0.0789496	0.521347	0.583143	18	7296289	7303266	-	2869	LCAT1
VIT_18s0001g08790	23.7151	22.5761	23.8295	15.8266	17.7296	15.9755	7.88942	9.02352	8.42748	-0.506841	1.79e-05	6.8e-05	-1.00421	2.27e-13	1.45e-12	-1.46594	6.65e-33	5.99e-32	18	7290566	7292458	-	1893	PUB30
VIT_18s0001g08760	8.64064	3.44179	4.34765	8.76249	18.8242	18.6787	48.1587	36.6528	37.2341	1.48813	0.000464582	0.00139128	1.3587	2.16e-06	7.45e-06	2.89521	2.97e-18	1.53e-17	18	7260119	7260659	+	445	PSK3
VIT_18s0001g08750	4.21996	6.00183	6.27453	2.17391	3.10481	5.2931	0	0.313261	0.433771	-0.642601	0.109306	0.178515	-3.86406	9.08e-07	3.27e-06	-4.4645	8.03e-11	2.76e-10	18	7253742	7254309	-	568	-
VIT_18s0001g08720	9.44371	11.0576	11.5681	25.5975	20.4321	18.768	12.4724	16.6232	15.0846	1.00762	5.11e-09	3e-08	-0.588304	0.000976422	0.00234436	0.464525	0.00736943	0.0123296	18	7190095	7219926	-	1470	-
VIT_18s0001g08700	17.5163	31.5276	25.9107	0.566685	1.04847	0.584133	0.168438	0.0705242	0.170895	-5.08536	1.09e-67	8.59e-66	-2.46839	4.14e-05	0.000121913	-7.51754	3.54e-69	7.72e-68	18	7156842	7166217	-	2523	KIN7N
VIT_18s0001g08690	0.0908481	0.269653	0.432254	0.669985	0.668409	0.250245	9.35133	11.114	12.1398	0.999262	0.177271	0.266229	4.32478	6.58e-44	1.69e-42	5.36848	2.99e-48	4.12e-47	18	7151141	7152985	-	1649	-
VIT_18s0001g08650	59.7907	57.5759	63.0654	12.3133	11.0926	11.6045	1.1652	0.963217	0.545629	-2.37289	4.65e-102	1.06e-99	-3.74472	1.16e-53	3.91e-52	-6.07126	4.53e-189	7.2e-187	18	7086494	7089975	+	2032	GRF6
VIT_18s0001g08610	73.0528	73.2203	77.6712	3.86001	6.80448	5.79321	0.131123	0.128101	0.0665178	-3.76867	1.87e-86	2.64e-84	-5.69356	3.13e-35	5.9e-34	-9.41835	3.54e-130	2.33e-128	18	7050289	7054311	-	2778	CRL5
VIT_18s0001g08600	48.5087	37.5574	51.2093	19.6162	22.6422	19.4789	13.295	12.7875	13.7575	-1.15865	1.7e-13	1.48e-12	-0.669503	1.08e-07	4.3e-07	-1.78278	6.44e-31	5.44e-30	18	7033471	7036494	-	2064	BHLH74
VIT_18s0001g08590	3.33391	0.645366	3.9903	0.848906	0.239958	0.684478	0	0.172165	0.0893984	-2.18718	0.00395625	0.00968947	-2.78452	0.0319293	0.0573206	-4.92104	1.54e-05	3.5e-05	18	7031064	7031752	+	689	-
VIT_18s0001g08580	54.3211	25.163	41.2385	27.5065	24.5451	20.4371	3.07069	3.89572	3.8727	-0.744117	0.00345673	0.00859458	-2.7779	3.67e-60	1.5e-58	-3.47606	4.68e-38	4.85e-37	18	7027174	7030736	+	2847	CSLC12
VIT_18s0001g08550	31.0043	27.862	35.2223	89.5621	66.5343	61.4536	6.36819	3.11071	4.79965	1.20228	3.94e-12	3.09e-11	-3.96595	6.68e-60	2.72e-58	-2.71775	2.18e-28	1.7e-27	18	6993970	6998363	-	2002	SQE1
VIT_18s0001g08530	16.7555	11.1141	15.8322	21.8676	18.127	19.6688	1.2624	2.13026	3.55135	0.441635	0.0255476	0.0511218	-3.14144	5.61e-26	7.24e-25	-2.65383	5.22e-14	2.16e-13	18	6969548	6974640	-	1058	CGR2
VIT_18s0001g08510	1.01496	0.502097	0.206965	2.90599	1.23214	2.87564	2.83807	4.33982	4.63218	2.00883	0.00597967	0.0140679	0.722416	0.131414	0.199595	2.77516	9.64e-06	2.24e-05	18	6948810	6949301	+	492	-
VIT_18s0001g08500	0.451502	0.178685	0.460337	0.822639	1.79383	1.49242	1.75653	2.0378	3.45291	1.91689	0.0136498	0.0293532	0.770672	0.161828	0.238792	2.73574	9.05e-05	0.000190857	18	6948257	6948809	+	553	At5g67130
VIT_18s0001g08490	2.92573	2.97899	3.0409	4.47304	4.20067	3.08502	1.93388	1.48446	1.57668	0.387008	0.0936945	0.156975	-1.27106	2.97e-06	1e-05	-0.838372	0.000958798	0.00180721	18	6935594	6939798	-	1758	RXW8
VIT_18s0001g08430	3.1596	1.94032	2.5179	16.0699	12.9058	10.0752	69.3198	68.4986	61.5059	2.34961	2.02e-19	2.61e-18	2.31694	2.71e-40	6.03e-39	4.71237	1.85e-148	1.65e-146	18	6893297	6896731	+	1375	BCAT2
VIT_18s0001g08370	10.6287	12.1027	11.2535	15.0194	17.5083	19.0624	6.0213	6.44277	6.12852	0.597013	1.83e-05	6.92e-05	-1.50976	3.76e-27	5.08e-26	-0.867667	2.78e-12	1.04e-11	18	6851866	6857673	+	3176	XYN1
VIT_18s0001g08360	15.6687	12.5728	12.6733	7.94795	6.84198	6.4813	3.26237	3.91986	4.60349	-0.952421	5.28e-08	2.78e-07	-0.887903	2.43e-05	7.38e-05	-1.79404	2.76e-19	1.5e-18	18	6843147	6848958	-	1619	ROG1
VIT_18s0001g08350	4.48145	12.246	11.5317	0.277729	0	0.251926	0	0	0.263228	-5.7946	5.64e-07	2.63e-06	-0.952338	0.747487	0.811745	-6.66435	4.33e-07	1.14e-06	18	6840931	6841164	-	234	EPFL2
VIT_18s0001g08320	55.5931	48.3414	63.9798	40.6545	34.2264	31.529	9.06847	14.9838	13.8011	-0.664924	1.77e-05	6.7e-05	-1.52781	2.18e-14	1.49e-13	-2.14768	3.71e-25	2.58e-24	18	6826580	6829229	+	1995	-
VIT_18s0001g08300	3.72231	3.17288	2.91934	3.27924	3.22319	3.10978	0.765838	1.49637	1.76592	-0.0373669	0.897952	0.92952	-1.29213	0.00137466	0.00321806	-1.28366	0.00174159	0.0031754	18	6802513	6803784	-	872	-
VIT_18s0001g08290	31.2883	23.9231	30.2418	50.362	51.2153	55.7002	61.5317	80.9541	86.5733	0.873771	6.02e-10	3.89e-09	0.505188	0.000649178	0.00160495	1.42413	3.56e-16	1.66e-15	18	6793889	6799338	+	1995	SRO1
VIT_18s0001g08270	31.0857	22.5082	30.5973	52.2498	46.3259	49.4271	69.4716	63.3352	55.6913	0.807045	2.49e-07	1.21e-06	0.312686	0.0113148	0.0223508	1.16514	3.9e-12	1.45e-11	18	6771411	6775121	+	1857	AAP6
VIT_18s0001g08260	25.6323	27.5021	28.9679	26.5396	24.4603	17.569	13.0392	8.58985	8.67798	-0.266606	0.121416	0.195066	-1.21383	4.18e-08	1.73e-07	-1.43479	8.3e-14	3.39e-13	18	6751870	6760128	-	2030	XK2
VIT_18s0001g08240	1.11409	1.20894	1.72215	5.93994	3.23245	3.22436	6.57565	4.05508	4.29994	1.60751	3.01e-07	1.45e-06	0.23456	0.430736	0.53538	1.88753	5.02e-11	1.75e-10	18	6730344	6733236	+	2779	CEPR1
VIT_18s0001g08230	69.0574	56.755	50.4596	85.1401	60.0895	74.3858	18.8809	23.1301	22.9421	0.309376	0.0760451	0.131562	-1.79421	5.82e-30	8.99e-29	-1.43835	6.53e-20	3.65e-19	18	6719499	6723019	+	3254	RLK7
VIT_18s0001g08200	0.345671	0.841855	0.162662	0.93434	1.73137	2.07175	19.5255	16.2963	14.7921	1.80568	0.00192709	0.00506449	3.37261	1.03e-39	2.27e-38	5.2275	2.72e-42	3.19e-41	18	6688299	6690634	-	1878	DTX48
VIT_18s0001g08170	10.0964	8.58536	7.9013	12.2164	12.6483	11.8546	4.57813	4.21334	5.92394	0.459293	0.0131224	0.0283432	-1.35741	1.78e-10	9.12e-10	-0.852006	0.000376006	0.000743936	18	6644092	6650612	-	915	PPA6
VIT_18s0001g08110	89.9238	96.4529	88.2658	275.866	237.942	199.834	82.1048	78.1454	72.6742	1.37083	8.92e-23	1.41e-21	-1.65173	1.72e-32	2.93e-31	-0.235091	0.0153295	0.0245048	18	6555832	6559893	-	2324	HEMA1
VIT_18s0001g08030	62.6921	47.2546	48.5681	111.852	73.5727	82.6	28.4229	29.7548	27.5477	0.749515	0.000101167	0.000340584	-1.68063	9.1e-23	1.01e-21	-0.884625	5.61e-09	1.7e-08	18	6486587	6491915	-	1194	At5g64460
VIT_18s0001g07960	40.6106	45.2021	44.6909	37.2635	36.95	36.2255	16.2957	14.5652	14.88	-0.246885	0.0154072	0.0327241	-1.3084	3.96e-32	6.63e-31	-1.51003	3.14e-39	3.38e-38	18	6430717	6438835	+	1751	-
VIT_18s0001g07950	0.0221446	0.0657291	0	3.57365	3.54368	2.71879	0	0.0263019	0.0819452	6.78514	1.67e-18	2.06e-17	-6.5533	2.28e-17	1.88e-16	0.296445	0.884868	0.908788	18	6411750	6415993	-	2255	OPT4
VIT_18s0001g07850	5.097	5.28079	4.82904	8.1353	10.4542	10.5867	2.48452	2.22737	2.9656	0.935483	7.37e-08	3.81e-07	-1.9651	4.55e-22	4.87e-21	-0.984625	9.84e-07	2.51e-06	18	6286736	6292087	-	2077	rglB
VIT_18s0001g07800	14.8124	24.1371	21.4218	1.59265	1.99955	1.7824	0.850172	0.811702	0.784156	-3.49203	3.73e-58	2.21e-56	-1.17459	8.02e-06	2.58e-05	-4.62246	1.19e-81	3.33e-80	18	6227669	6234961	+	3142	KIN14R
VIT_18s0001g07770	29.0549	14.2154	25.9124	36.234	38.9014	50.3568	58.9244	72.2045	65.14	0.852683	0.00132811	0.00361625	0.607796	0.000228146	0.000605498	1.50592	3.55e-09	1.09e-08	18	6210914	6213248	-	782	-
VIT_18s0001g07700	5.76644	7.35213	6.95512	13.1911	11.2189	11.562	3.27039	4.13058	2.95145	0.834932	1.86e-08	1.03e-07	-1.83234	1.81e-27	2.51e-26	-0.952354	6.74e-07	1.75e-06	18	5939219	5949276	-	3360	CTR1
VIT_18s0001g07670	8.29532	6.20288	7.89938	5.5226	5.49895	7.88594	12.9142	12.9092	14.1156	-0.250195	0.255232	0.356732	1.04133	2.46e-08	1.04e-07	0.836636	4.63e-07	1.22e-06	18	5920503	5929008	+	1824	DRB1
VIT_18s0001g07650	8.0797	8.11418	7.95908	3.79495	4.05617	4.19539	7.01637	7.17935	7.75563	-1.00862	4.14e-09	2.45e-08	0.827608	4.12e-06	1.37e-05	-0.135805	0.364563	0.429418	18	5908466	5912901	+	1644	VIL2
VIT_18s0001g07640	10.4004	6.92936	10.9967	22.1945	28.4054	24.2252	80.6345	84.8902	86.2164	1.39606	1.63e-11	1.21e-10	1.71213	4.13e-42	9.72e-41	3.15395	4.39e-68	9.32e-67	18	5900268	5902103	-	1426	CER2
VIT_18s0001g07580	20.3302	27.0918	27.5942	2.64584	2.31379	2.25003	2.31718	2.71653	3.52646	-3.38788	1.78e-44	6.84e-43	0.212057	0.555008	0.65138	-3.1302	4.82e-36	4.73e-35	18	5831367	5832854	+	786	KIN4C
VIT_18s0001g07560	12.0659	23.2848	21.0718	1.08832	2.10949	2.25648	2.46907	3.40541	3.68394	-3.36269	6.48e-17	7.25e-16	0.763073	0.141444	0.21265	-2.5591	2.65e-12	9.93e-12	18	5822106	5822966	+	418	KIN4C
VIT_18s0001g07550	35.4256	51.2399	47.43	1.95244	2.33742	2.54495	0.980925	0.703764	0.824176	-4.29732	1.07e-121	4.18e-119	-1.4846	1.31e-09	6.23e-09	-5.73793	5.51e-164	6.18e-162	18	5807852	5821070	+	3961	KIN4C
VIT_18s0001g07490	13.7278	15.4053	14.4348	12.8298	11.4559	12.2905	6.53398	6.09158	6.70504	-0.259552	0.0541945	0.0982598	-0.956201	3.11e-10	1.56e-09	-1.17025	6.08e-16	2.79e-15	18	5743382	5750676	+	1626	OFUT31
VIT_18s0001g07440	5.31788	5.51811	6.47988	8.10246	10.5926	11.9433	23.9686	20.1811	18.7186	0.820951	0.00659905	0.0153561	0.996854	5.67e-05	0.000164012	1.86349	1.57e-13	6.3e-13	18	5684446	5685063	+	385	At5g64816
VIT_18s0001g07430	14.5304	14.0648	14.5184	8.13144	8.31198	7.71905	8.06719	5.8678	6.96011	-0.841451	3.81e-11	2.75e-10	-0.246599	0.153566	0.228212	-1.04268	7.1e-11	2.45e-10	18	5672890	5681066	-	2062	-
VIT_18s0001g07410	1.67097	0.699446	1.04841	2.34193	2.19874	2.65544	5.70377	3.20599	5.31132	1.06626	0.0214269	0.0437787	0.945693	0.00741396	0.0152298	2.05865	4.84e-06	1.16e-05	18	5667975	5668837	-	777	BHLH30
VIT_18s0001g07380	1.72045	0.76599	0.43853	2.29503	2.32593	1.57405	4.28788	2.9119	2.49353	1.07196	0.0406783	0.0767199	0.610182	0.0786256	0.127875	1.73052	0.00085725	0.00162557	18	5652118	5653470	-	1161	AHL17
VIT_18s0001g07360	15.1133	13.2572	14.6942	7.50257	5.58841	7.08144	5.20913	5.73677	4.99682	-1.10448	4.11e-07	1.95e-06	-0.372859	0.167108	0.245281	-1.43071	3.51e-11	1.24e-10	18	5624193	5628323	-	641	PHOS34
VIT_18s0001g07340	52.736	32.8507	32.8787	175.332	222.95	264.772	0.0400462	0.11737	0	2.47745	4.66e-28	9.52e-27	-12.0573	3.7e-59	1.47e-57	-9.5341	6.12e-36	5.98e-35	18	5617243	5618758	-	1516	AED3
VIT_18s0001g07320	126.691	22.9939	116.002	69.9135	86.2971	112.171	465.777	537.999	511.486	0.00753627	0.991477	0.994102	2.45978	6.1e-46	1.67e-44	2.51242	0.000232126	0.000469675	18	5605491	5606704	-	1214	PUMP5
VIT_18s0001g07310	4.11845	4.7369	5.07384	2.38961	2.4241	2.30941	0.605014	1.18214	0.952507	-0.972998	6.3e-08	3.29e-07	-1.41464	8.92e-07	3.21e-06	-2.34302	1.62e-18	8.46e-18	18	5555210	5604360	+	2910	REN1
VIT_18s0001g07290	36.0385	35.9791	33.2488	27.8739	23.3025	22.1736	4.15317	5.87154	4.02679	-0.528445	2.46e-05	9.08e-05	-2.42011	3.07e-42	7.28e-41	-2.9026	6.85e-69	1.48e-67	18	5518048	5535125	+	4283	-
VIT_18s0001g07270	5.58242	6.59154	5.27621	2.65151	2.58576	2.35706	2.32833	2.83124	2.26177	-1.20726	1.49e-10	1.02e-09	-0.0689324	0.752935	0.815794	-1.23053	4.52e-10	1.48e-09	18	5499153	5501603	-	2451	RPPL1
VIT_18s0001g07250	3.00854	3.81119	3.46876	3.58608	4.62356	3.61803	7.34947	8.01498	5.96533	0.197686	0.377195	0.484295	0.811998	0.000122329	0.000338205	1.05471	3.94e-07	1.04e-06	18	5481660	5483870	+	1776	At5g18475
VIT_18s0001g07220	10.7705	10.8076	15.6296	2.86714	2.76902	2.70913	3.49678	4.10669	3.81197	-2.16229	1.52e-22	2.35e-21	0.415909	0.0623661	0.1041	-1.70221	1.38e-14	5.88e-14	18	5462890	5465587	-	1632	CYCD4-2
VIT_18s0001g07160	3.62623	5.23214	3.23504	4.12938	4.5022	2.94307	0.459229	1.70485	0.559112	-0.0697509	0.841725	0.888785	-2.11985	0.000112866	0.000313796	-2.14455	0.000147606	0.000304635	18	5353836	5360143	-	661	VPS25
VIT_18s0001g07150	10.5047	11.6732	12.9526	12.5263	12.7639	9.52985	5.59916	4.94769	4.69147	-0.018766	0.913001	0.939512	-1.22855	2.35e-11	1.3e-10	-1.20229	6.22e-13	2.42e-12	18	5350342	5352271	-	1930	At1g28390
VIT_18s0001g07140	79.5263	74.0647	80.5281	64.1629	52.2098	46.0585	31.4568	34.8761	34.5426	-0.534856	0.000295418	0.000917021	-0.723297	2.23e-06	7.68e-06	-1.21245	3.02e-30	2.5e-29	18	5343590	5344691	+	1102	ZHD1
VIT_18s0001g07120	38.1305	44.2028	45.494	31.6387	31.4607	26.8828	16.9036	16.0156	16.3564	-0.512483	7.75e-05	0.000265515	-0.905336	2.34e-13	1.5e-12	-1.37277	1.63e-29	1.32e-28	18	5311507	5314031	-	1785	At5g49980
VIT_18s0001g07110	33.7069	33.8579	42.4527	36.6038	33.3904	29.9955	18.9272	16.136	15.7612	-0.144355	0.368972	0.475986	-1.01211	6.19e-10	3.03e-09	-1.11152	1.97e-10	6.59e-10	18	5310450	5311506	-	680	-
VIT_18s0001g06940	5.15932	5.47717	5.68263	2.98967	3.36647	3.20094	42.2589	29.2529	21.4609	-0.775882	0.000282306	0.000879157	3.24483	9.18e-36	1.76e-34	2.51359	9.2e-23	5.78e-22	18	5163243	5164681	+	1326	PUP1
VIT_18s0001g06910	0.700585	1.15525	1.26986	1.26634	1.07386	1.56222	8.23347	8.64468	6.19315	0.314507	0.45987	0.565575	2.52947	5.47e-19	4.94e-18	2.88746	4.51e-21	2.64e-20	18	5139237	5140617	+	1283	PUP1
VIT_18s0001g06880	0.27513	0.287334	0.405187	0.65645	1.06273	1.20897	2.67592	3.32228	3.45025	1.59704	7.04e-05	0.000243146	1.64705	1.11e-09	5.32e-09	3.29117	1.69e-29	1.37e-28	18_random	5118198	5121464	+	3267	At1g09620
VIT_18s0001g06850	0.290327	0.123106	0.718876	0.701703	0.68659	1.95849	1.41186	1.33006	1.02318	1.56362	0.0372307	0.0710119	0.131901	0.805499	0.856935	1.73912	0.00860141	0.0142542	18	5102796	5105019	+	1204	PNC1
VIT_18s0001g06840	9.72171	5.33894	5.93843	66.7163	44.1922	54.8555	103.874	182.765	213.26	2.9719	1.01e-32	2.49e-31	1.5555	5.15e-10	2.54e-09	4.5742	3.78e-53	5.87e-52	18	5092164	5094226	+	1166	PNC1
VIT_18s0001g06820	14.5871	17.4029	15.3346	13.4917	16.5675	15.5151	2.9959	3.39784	2.62034	-0.0590444	0.690508	0.7705	-2.37478	1.16e-38	2.45e-37	-2.38893	5.79e-41	6.55e-40	18	5077418	5081480	-	1763	DTX27
VIT_18s0001g06810	16.1888	18.3169	18.7486	23.3375	27.7155	24.4525	44.4097	35.7443	37.3771	0.498953	0.000439485	0.00132298	0.600876	2.99e-05	8.98e-05	1.1448	3.97e-15	1.74e-14	18_random	5073680	5079703	-	1203	Cag_1601
VIT_18s0001g06760	2.71837	2.94743	2.31597	0.726941	1.1918	0.967125	13.808	9.95148	8.72717	-1.46555	2.55e-05	9.4e-05	3.44646	1.66e-29	2.5e-28	2.02778	1.17e-15	5.27e-15	18	5054380	5055720	+	1341	At4g40080
VIT_18s0001g06720	31.15	31.1221	31.4032	140.78	122.853	106.606	104.052	95.7899	91.3962	1.97581	8.63e-49	3.84e-47	-0.382502	0.00426228	0.00915015	1.63901	1.7e-55	2.78e-54	18_random	5037397	5041259	+	1143	-
VIT_18s0001g06700	2.20754	3.31384	2.09552	1.88229	2.6043	2.2466	0.370183	0.452064	1.59622	-0.18029	0.658911	0.744487	-1.5209	0.017283	0.0328991	-1.65727	0.0106944	0.0174831	18_random	5033588	5035681	+	656	RPS4B
VIT_18s0001g06690	199.894	186.218	198.31	247.093	204.825	167.793	36.8174	37.3027	31.4442	0.077498	0.613846	0.706252	-2.58969	2.24e-57	8.38e-56	-2.46633	1.14e-109	5.28e-108	18	5029717	5032277	+	1334	DMR6
VIT_18s0001g06670	0.567027	0.673213	0.269791	0.541161	0.91781	0.401632	4.41193	3.77147	3.96337	0.298164	0.636257	0.725025	2.65826	1.16e-12	7.03e-12	3.00737	2.44e-15	1.08e-14	18	5020431	5021751	+	1321	ATL11
VIT_18s0001g06650	5.17687	4.07942	3.50321	0.178867	0.2528	0.648998	0	0.0544136	0.0565096	-3.55977	1.86e-13	1.62e-12	-3.32386	0.0214266	0.0400035	-6.84229	2.1e-10	7.01e-10	18	5009725	5011125	-	1090	NA
VIT_18s0001g06610	58.5189	26.5849	37.6381	10.8526	9.90263	15.3134	4.74297	4.05445	5.35351	-1.77468	1.24e-09	7.81e-09	-1.38745	1.98e-08	8.46e-08	-3.11539	1.18e-25	8.38e-25	18	4982073	4983574	-	1024	-
VIT_18s0001g06600	9.02301	14.1786	13.1229	0.575629	0.390507	0.156645	0.16132	0.26267	0.545575	-5.03864	1.99e-34	5.31e-33	-0.244291	0.780617	0.837412	-5.23027	1.3e-32	1.16e-31	18	4974906	4979125	-	1129	-
VIT_18s0001g06590	25.4831	26.4582	28.5099	30.3842	36.7963	39.5857	67.2958	47.1678	46.8201	0.403431	0.00533725	0.0126818	0.558181	0.00243103	0.00546877	1.00639	1.48e-08	4.35e-08	18	4970021	4973908	-	1309	-
VIT_18s0001g06580	2.73536	6.92318	4.73462	9.52061	12.3559	12.2407	0.850714	0.302221	0	1.24137	0.000164154	0.000532833	-4.92103	2.32e-23	2.65e-22	-3.63525	8.26e-07	2.12e-06	18	4966021	4966915	-	785	-
VIT_18s0001g06560	125.721	73.6566	136.942	29.6986	35.2115	40.9079	28.0859	38.4809	36.0538	-1.6738	2.66e-12	2.12e-11	-0.0821098	0.657366	0.734141	-1.71117	3.91e-12	1.45e-11	18	4962807	4963515	+	709	-
VIT_18s0001g06540	8.81226	5.81251	5.9898	3.82285	5.40297	4.04563	2.38079	1.16296	1.20775	-0.636794	0.311743	0.41888	-1.5226	0.0968715	0.153171	-2.11543	0.010407	0.017036	18_random	4928023	4928124	+	102	-
VIT_18s0001g06520	12.9238	14.4383	12.5911	20.2067	19.1955	19.7915	44.8888	41.9781	46.1855	0.560513	1.15e-06	5.15e-06	1.13194	5.68e-31	9.18e-30	1.73797	1.18e-57	2.02e-56	18	4900037	4954270	+	2782	ISA3
VIT_18s0001g06510	1.42167	0.52747	0.181186	2.54403	3.72632	2.09789	0.64815	0.633212	0.876804	1.9651	0.0183589	0.0381927	-1.99705	0.00939891	0.0189223	0.0181073	0.98728	0.990466	18_random	4867180	4867460	+	281	FQR1
VIT_18s0001g06460	11.5923	14.1161	8.74199	16.4703	9.95468	13.8874	3.58589	4.31796	4.90733	0.217981	0.373789	0.480884	-1.68941	1.32e-12	7.96e-12	-1.42509	4.13e-09	1.27e-08	18	4815751	4855137	-	1456	qtrt1
VIT_18s0001g06430	11.2622	7.88399	9.85769	0.921823	1.28982	2.13226	0.990306	0.462709	0.262108	-2.74033	6.86e-19	8.65e-18	-1.3784	0.0183605	0.0347577	-4.07609	4.03e-26	2.9e-25	18	4806981	4808947	-	1410	ATHB-6
VIT_18s0001g06380	0.178983	0.318751	0.109491	0.442574	0.13827	0.29581	2.04543	2.35968	2.5168	0.511616	0.46109	0.566563	2.96637	1.06e-14	7.43e-14	3.5092	4.08e-19	2.2e-18	18_random	4770893	4774668	+	2790	RPV1
VIT_18s0001g06370	53.4282	57.7751	55.7396	221.627	180.832	159.813	81.6071	85.2104	72.5553	1.74508	5.27e-34	1.37e-32	-1.2683	6.85e-18	5.83e-17	0.522456	1.63e-06	4.07e-06	18	4765814	4772318	-	1287	CLEB3J9
VIT_18s0001g06360	5.14494	8.1221	8.63984	6.44962	8.3083	6.92224	1.01183	0.943582	0.979928	-0.0181622	0.94102	0.959421	-2.92345	4.24e-25	5.26e-24	-2.89726	5.98e-19	3.2e-18	18	4760150	4762878	+	1320	At1g22430
VIT_18s0001g06340	9.80326	8.5811	7.35564	7.74731	4.7859	7.27575	3.3071	3.41818	4.08475	-0.386572	0.0690717	0.12115	-0.909661	2.33e-05	7.1e-05	-1.24982	5.88e-13	2.29e-12	18_random	4745006	4750995	+	3800	RUN1
VIT_18s0001g06320	1.63502	4.516	5.00104	5.14234	5.26292	5.95136	0.662592	1.0519	0.924352	0.549404	0.176441	0.265172	-2.66809	1.19e-11	6.71e-11	-2.07614	0.000211161	0.000428374	18	4738323	4739992	-	733	PCO3
VIT_18s0001g06300	0	0.051952	0.0535366	4.44191	3.53494	5.39296	24.5777	21.8908	21.3091	6.98114	9.92e-11	6.88e-10	2.30762	1.3e-29	1.98e-28	9.33251	2.09e-19	1.14e-18	18	4728333	4729667	+	951	PUP1
VIT_18s0001g06280	1.27551	0.978031	0.812793	1.41099	0.879794	1.2799	0.0775352	0	0.117999	0.20694	0.604392	0.698326	-4.23798	2.15e-07	8.24e-07	-3.98164	2.01e-06	4.99e-06	18_random	4716799	4722235	+	1566	RPP2B
VIT_18s0001g06250	118.437	107.789	114.883	162.351	197.486	190.169	48.3059	49.129	46.8048	0.683249	7.92e-09	4.55e-08	-1.96795	5.48e-69	2.92e-67	-1.23944	5.96e-43	7.11e-42	18	4700787	4704775	+	1899	DHAPS-1
VIT_18s0001g06220	39.7698	38.9047	33.4704	30.3668	22.3901	19.8265	1.52456	1.27665	0.994366	-0.636331	0.000607748	0.00177806	-4.29175	5.3e-55	1.83e-53	-4.88128	6.05e-99	2.32e-97	18	4684266	4686537	+	1115	FBW2
VIT_18s0001g06180	105.821	33.4429	63.2741	59.5337	26.8588	30.6458	4.60257	7.2265	5.72593	-0.801707	0.174084	0.262398	-2.77252	1.16e-19	1.09e-18	-3.52716	5.86e-22	3.58e-21	18	4659693	4663192	+	1108	EXL2
VIT_18s0001g06170	85.147	13.5407	115.118	11.9493	16.0599	17.5369	2.05351	3.39507	2.72452	-2.23651	0.0056247	0.0133128	-2.51568	4.29e-23	4.85e-22	-4.70908	1.24e-08	3.67e-08	18	4658419	4659571	+	1153	PHI-1
VIT_18s0001g06160	1.53729	1.09003	1.20165	1.56719	0.876562	1.17962	0.591837	0.578197	0.252829	-0.0932959	0.793957	0.851819	-1.37874	0.00377777	0.00819681	-1.42349	0.00160725	0.00294364	18_random	4656814	4659173	+	1949	CSA1
VIT_18s0001g06150	273.701	81.3016	386.598	31.1506	38.647	35.0719	10.605	20.5711	23.9625	-2.82773	3.92e-06	1.63e-05	-0.965277	0.000245555	0.000649303	-3.74957	4.94e-08	1.4e-07	18	4652464	4653648	+	1185	PHI-1
VIT_18s0001g06140	17.3712	14.6496	9.27491	10.8314	5.55375	4.2842	2.82372	1.60921	1.01465	-1.0109	0.00474956	0.011432	-1.95681	1.6e-05	4.97e-05	-2.91846	4.06e-14	1.69e-13	18	4643431	4644462	-	1032	PHI-1
VIT_18s0001g06120	1.47342	1.01411	1.66554	1.95924	3.67638	2.49567	8.76187	36.9028	28.0913	0.968357	0.0068959	0.0159825	3.14223	5.89e-07	2.16e-06	4.15128	1.65e-20	9.46e-20	18	4629508	4631173	-	1559	UGT85A23
VIT_18s0001g06090	0.41191	0	0.807635	2.06182	4.89559	4.82528	5.50859	31.6124	18.0175	3.26954	0.0138028	0.0296546	2.18755	0.00381075	0.00826232	5.49789	0.000161655	0.00033227	18	4613633	4615316	-	1576	UGT85A23
VIT_18s0001g06080	0.307826	0.23688	0.209233	0.311589	0	0.444149	2.41177	3.29053	2.53132	-0.0131132	0.989971	0.993498	3.43049	7.64e-09	3.37e-08	3.45072	1.13e-14	4.82e-14	18	4610459	4612060	-	1460	UGT85A24
VIT_18s0001g06070	5.38261	1.25306	2.58256	7.82923	10.0836	9.71831	193.348	179.168	167.77	1.57547	0.000245331	0.000771185	4.24905	1.8e-208	1.58e-205	5.87459	6.23e-25	4.28e-24	18_random	4609011	4611070	-	1104	-
VIT_18s0001g06060	0.289952	0.1275	0.164237	29.3496	37.0484	39.8202	63.961	55.4078	48.0047	7.50727	7.5e-85	1.01e-82	0.618851	0.000175671	0.00047374	8.17161	6.28e-103	2.59e-101	18	4605365	4607009	-	1550	UGT85A24
VIT_18s0001g06030	11.6032	4.13656	6.70542	18.7079	8.34691	8.26307	0.913792	0.836936	0.463559	0.642297	0.121339	0.194956	-4.02781	9.29e-21	9.26e-20	-3.33804	3.24e-12	1.21e-11	18	4597940	4599044	+	1063	EXL2
VIT_18s0001g06020	32.8575	4.08024	37.7965	1.92515	3.46295	3.17508	0.326984	0.319448	0.331753	-3.13085	0.000331541	0.00101902	-3.17082	5.51e-10	2.71e-09	-6.2549	2.43e-11	8.6e-11	18	4594155	4595268	+	1114	PHI-1
VIT_18s0001g06010	23.1925	19.9734	17.491	31.3921	30.2986	27.1534	6.5426	7.52742	8.18802	0.543188	0.000289547	0.000899886	-2.03376	2.11e-46	5.85e-45	-1.44443	2.5e-17	1.23e-16	18_random	4590096	4608875	+	1828	abhd11
VIT_18s0001g05990	0.164264	0.0650083	0.267965	5.51547	6.01863	6.47682	15.0577	10.9647	10.2929	5.18087	2.33e-31	5.38e-30	0.974397	2.04e-06	7.07e-06	6.20054	1.32e-43	1.6e-42	18	4574889	4586041	-	1520	UGT85A23
VIT_18s0001g05960	6.3426	7.35241	6.41846	28.3362	25.4918	21.6246	77.9736	74.8834	76.5419	1.90003	2.96e-27	5.84e-26	1.56855	8.7e-33	1.5e-31	3.51371	7.22e-166	8.34e-164	18_random	4564384	4570250	+	1055	-
VIT_18s0001g05950	22.2953	18.1888	21.1696	47.0445	34.8217	39.5954	0	0	0	0.970666	1.06e-09	6.69e-09	-12.4798	9.95e-26	1.27e-24	-11.4632	6.15e-22	3.75e-21	18	4564102	4565743	-	1532	UGT85A23
VIT_18s0001g05930	4.86084	4.80927	4.77241	7.49755	9.23886	8.34182	19.9722	18.0418	17.2101	0.79155	7.52e-07	3.46e-06	1.1005	1.17e-14	8.17e-14	1.93753	1.62e-46	2.14e-45	18_random	4556533	4558751	-	2219	PCMP-A3
VIT_18s0001g05910	14.9331	22.7529	24.8781	0.583031	0.626254	1.33979	0.580957	0.70946	0.773627	-4.61865	2.3e-47	9.81e-46	-0.343658	0.497769	0.597767	-4.91967	3.19e-60	5.8e-59	18	4550436	4552401	+	1672	UGT85A24
VIT_18s0001g05850	3.08594	0.832691	2.09755	0.243403	1.75445	0.441578	0	0	0	-1.29128	0.11843	0.191156	-5.32981	0.00209714	0.00476649	-6.58606	4.55e-06	1.09e-05	18_random	4529837	4530370	-	534	ERF022
VIT_18s0001g05840	11.1078	5.60846	7.85081	12.5798	9.76364	9.36093	0.358524	0.194589	0.161668	0.358964	0.175894	0.264487	-5.5062	3.17e-42	7.5e-41	-5.10078	1.68e-27	1.28e-26	18	4520619	4529938	+	1524	ARP1
VIT_18s0001g05830	10.507	10.2417	11.845	20.6703	18.7297	16.7569	22.1721	26.1728	25.8657	0.778183	2.77e-08	1.5e-07	0.365913	0.00669967	0.0138839	1.18926	2.64e-19	1.44e-18	18_random	4510480	4516064	-	2248	WDL7
VIT_18s0001g05800	24.8166	15.1515	16.4436	55.9719	51.5797	57.5205	65.9802	63.9649	57.019	1.54121	3.13e-15	3.08e-14	0.143152	0.18263	0.264851	1.73081	3.86e-18	1.98e-17	18	4494490	4503957	-	2638	QUA2
VIT_18s0001g05780	53.868	45.7296	45.5683	131.272	82.1711	103.291	187.697	168.415	176.233	1.11791	6.46e-10	4.17e-09	0.712694	2.57e-05	7.77e-05	1.87705	6.42e-62	1.21e-60	18	4483440	4486850	+	3010	pprA
VIT_18s0001g05720	162.258	190.849	167.368	229.899	222.229	224.603	358.577	364.275	371	0.372585	0.000352094	0.0010786	0.656045	1.45e-17	1.22e-16	1.07401	2.93e-27	2.21e-26	18	4453327	4457820	-	1079	TFT7
VIT_18s0001g05700	14.8818	16.6218	14.7157	16.3881	18.1994	15.9612	7.91788	8.69084	8.41499	0.123377	0.307116	0.413968	-1.05153	2e-18	1.75e-17	-0.882804	6.86e-14	2.81e-13	18_random	4445293	4458186	-	3228	NA
VIT_18s0001g05690	5.95182	7.18334	6.67081	8.51498	12.019	11.6606	13.4455	13.0353	19.8897	0.697538	0.000797236	0.0022796	0.487191	0.0337696	0.0603049	1.22912	4.45e-08	1.27e-07	18	4442502	4445540	+	1183	At1g22280
VIT_18s0001g05680	38.327	40.7314	38.1179	69.7145	71.9923	67.68	109.594	98.4864	97.4759	0.831285	1.72e-19	2.23e-18	0.508585	1.16e-07	4.57e-07	1.38535	1.04e-45	1.34e-44	18	4433417	4440032	+	2654	CRY1
VIT_18s0001g05660	11.2426	12.071	11.4112	9.12004	9.51425	8.00491	3.70818	3.59278	3.82445	-0.388468	0.00605097	0.0142182	-1.29678	2.05e-14	1.41e-13	-1.63997	8.24e-28	6.33e-27	18_random	4425069	4438499	-	1981	TFCE
VIT_18s0001g05600	5.64786	6.55975	5.88356	1.66637	1.35501	1.34591	1.25813	1.87495	1.40629	-2.06076	1.38e-26	2.62e-25	0.022066	0.936548	0.95828	-1.99139	2.7e-21	1.6e-20	18	4390485	4398813	-	2847	ZYP1A
VIT_18s0001g05570	5.95877	8.0268	6.18946	3.38596	4.04451	3.56676	11.972	9.86853	14.148	-0.879555	2.49e-05	9.18e-05	1.67122	7.76e-17	6.19e-16	0.837172	5.03e-05	0.000109281	18	4363673	4368991	+	1785	STP5
VIT_18s0001g05530	24.9681	19.4155	27.3297	29.4513	25.7581	30.954	11.472	6.84356	5.04712	0.258342	0.129463	0.205833	-1.91868	7.81e-13	4.83e-12	-1.61481	6.05e-08	1.7e-07	18	4338743	4341637	-	1196	ANN1
VIT_18s0001g05490	1.76765	3.71641	2.70336	4.60096	6.09627	4.69519	0	0	0.272546	0.907876	0.0889071	0.15028	-5.77935	1.25e-05	3.92e-05	-4.82719	0.000847453	0.0016087	18	4329359	4329584	+	226	-
VIT_18s0001g05480	85.5025	108.36	95.6827	59.5591	56.552	48.7027	5.02075	6.70688	5.24991	-0.819234	3.92e-09	2.33e-08	-3.31473	5.61e-88	4.58e-86	-4.08878	9.42e-130	6.11e-128	18	4326127	4329358	+	1185	-
VIT_18s0001g05440	9.06497	10.9575	9.84512	24.7746	17.5727	20.9375	35.3144	36.2325	42.6355	1.07543	2.2e-09	1.34e-08	0.815996	7.08e-07	2.58e-06	1.9368	6.45e-39	6.85e-38	18	4310333	4319306	-	1267	At1g78140
VIT_18s0001g05420	6.255	4.23703	5.16013	3.91823	3.46588	5.20874	10.3497	10.142	11.7813	-0.320822	0.189108	0.28036	1.3211	2.55e-11	1.4e-10	1.04595	6.13e-08	1.72e-07	18	4306846	4309947	+	1924	bmr
VIT_18s0001g05380	9.16907	3.18676	4.17087	4.98735	6.20121	8.13208	0	0.0279241	0.0289997	0.21718	0.55902	0.657839	-8.44318	1.12e-15	8.31e-15	-8.17871	1.86e-13	7.43e-13	18	4284177	4287720	-	2124	TTL1
VIT_18s0001g05370	2.99617	6.67837	4.95088	6.18511	4.02875	4.63474	0.460559	0.286328	0.382317	0.0142941	0.964316	0.974953	-3.75296	2.52e-21	2.59e-20	-3.69343	6.71e-16	3.07e-15	18	4279252	4280705	+	1450	-
VIT_18s0001g05310	2.13328	2.97213	2.08625	4.07949	5.57349	5.19095	11.4328	9.10088	10.4181	1.04158	0.000209489	0.000666313	1.01949	1.59e-06	5.56e-06	2.10742	1.63e-18	8.5e-18	18	4268207	4269413	+	1147	NA
VIT_18s0001g05300	0.064768	0.0961213	0.0330177	0.337165	0.643311	0.42053	1.53547	1.19237	0.998629	2.84818	0.00167058	0.00445618	1.36435	0.00465658	0.00992656	4.26216	1.68e-08	4.92e-08	18	4254678	4257480	+	1542	TPPJ
VIT_18s0001g05250	255.905	163.456	196.288	135.758	102.275	140.692	63.2025	78.5303	80.1704	-0.708587	0.00029584	0.000918087	-0.808168	4.13e-07	1.54e-06	-1.47059	4.5e-15	1.96e-14	18	4220268	4222313	+	2046	RAP2-4
VIT_18s0001g05230	1.33808	1.60557	1.36427	1.25975	1.16253	1.71407	0.103837	0.236702	0.280937	-0.0650182	0.841859	0.888854	-2.77229	2.35e-07	8.98e-07	-2.79185	5.63e-08	1.59e-07	18_random	4207807	4210084	+	1754	ValCS
VIT_18s0001g05180	111.62	90.5404	85.5773	53.9828	46.7065	42.2141	0.209345	0.249969	0.235998	-1.01741	2.97e-11	2.16e-10	-7.71892	2.68e-146	6.83e-144	-8.69004	1.83e-179	2.53e-177	18	4185500	4189977	-	2610	BXL7
VIT_18s0001g05160	7.19781	6.08598	5.57477	2.00136	1.72072	2.06756	0.0519333	0	0	-1.71262	1.42e-16	1.54e-15	-6.84072	1.64e-10	8.42e-10	-8.50634	3.63e-16	1.69e-15	18	4181102	4184913	-	2338	BXL7
VIT_18s0001g05060	11.5626	12.9103	10.5463	8.85855	13.9416	10.2813	0.722739	0.670777	0.586623	-0.086241	0.673799	0.756733	-4.09999	6.02e-43	1.48e-41	-4.14134	4.05e-56	6.72e-55	18	4143615	4147853	+	1680	gpmA
VIT_18s0001g05040	325.903	357.544	333.515	575.44	505.899	496.582	62.8752	69.2101	49.3818	0.627223	2.46e-09	1.49e-08	-3.15649	2.34e-102	2.63e-100	-2.48371	8.59e-65	1.71e-63	18	4138118	4140727	+	701	MGS1
VIT_18s0001g05020	37.9232	62.4571	48.872	217.037	191.846	192.98	204.753	289.7	281.175	2.00597	3.27e-28	6.7e-27	0.329013	0.0312482	0.0562042	2.3799	2.41e-29	1.94e-28	18	4122072	4123281	-	848	FLZ6
VIT_18s0001g04980	68.4267	74.0088	67.1681	138.198	166.403	127.746	75.0793	77.3342	81.1311	1.03839	1.5e-15	1.52e-14	-0.925297	7.47e-14	4.92e-13	0.158412	0.0659421	0.0938496	18	4097931	4113803	-	7605	NA
VIT_18s0001g04930	2.39694	0.90343	3.14208	2.74809	2.51933	2.76226	0.48568	0.338919	0.351974	0.312226	0.501153	0.605388	-2.80726	4.64e-08	1.91e-07	-2.45095	0.000234921	0.000475123	18	4070013	4071952	+	875	SULTR1;3
VIT_18s0001g04910	8.02179	7.18564	10.3542	39.6766	37.5629	44.54	86.75	99.4443	104.996	2.24678	2.71e-42	9.66e-41	1.22071	1.88e-23	2.17e-22	3.51206	1.85e-101	7.36e-100	18	4062087	4068935	+	2434	SULTR1;3
VIT_18s0001g04890	7.79061	9.28726	9.30334	43.7804	43.4888	35.6629	41.2457	32.0607	27.4182	2.21423	6.55e-53	3.34e-51	-0.32362	0.0636527	0.105935	1.9359	3.32e-25	2.31e-24	18	4048925	4052950	-	2096	ST3
VIT_18s0001g04880	22.3415	23.4821	22.6497	48.9267	43.0964	43.4845	82.4087	72.1653	72.0565	0.977522	2.74e-14	2.53e-13	0.706166	1.18e-08	5.12e-08	1.72928	4.85e-45	6.12e-44	18	4041678	4046983	-	789	-
VIT_18s0001g04860	6.55089	8.92612	9.1105	5.75847	7.67359	5.96969	4.15679	3.34434	4.43005	-0.344986	0.0998265	0.165575	-0.740673	0.000632525	0.00156623	-1.04109	2.3e-06	5.67e-06	18	4035264	4040608	+	1738	-
VIT_18s0001g04790	34.4926	38.2884	37.7714	11.1442	10.644	10.499	1.86294	1.89138	2.63133	-1.78229	2.29e-50	1.09e-48	-2.376	2.62e-31	4.27e-30	-4.11307	1.39e-120	7.78e-119	18	3994178	4000375	+	1662	At5g10080
VIT_18s0001g04680	27.6142	32.8465	28.767	34.1739	29.8484	26.5623	2.26972	2.98868	2.55313	0.0151806	0.91031	0.938048	-3.57184	2.67e-121	4.36e-119	-3.51113	5.82e-132	3.94e-130	18	3938582	3956444	+	6152	DDB_G0290503
VIT_18s0001g04660	5.76658	4.97705	8.13112	10.6984	7.98896	11.1528	2.23747	2.33163	3.32948	0.653873	0.0387496	0.0735567	-1.95417	8.51e-08	3.41e-07	-1.25552	0.00256239	0.00457354	18	3935472	3935878	+	407	-
VIT_18s0001g04640	7.57652	1.95922	3.07236	2.68918	2.56548	3.15081	1.46541	1.0226	1.38059	-0.594525	0.258835	0.360633	-1.15737	0.0127798	0.0250072	-1.70357	0.00495714	0.00850706	18	3931182	3931761	+	580	-
VIT_18s0001g04630	1.87837	2.66493	3.10756	0.737982	1.25162	1.38068	0.301611	0.210471	0.30601	-1.18023	0.00163444	0.00436695	-2.0855	0.000303025	0.000787227	-3.22469	4.13e-11	1.45e-10	18	3924182	3930381	+	1409	ALD1
VIT_18s0001g04600	14.0817	14.9135	12.4699	24.6073	15.103	17.014	7.36772	9.50125	9.64977	0.443702	0.0269461	0.0535446	-1.13284	9.41e-08	3.76e-07	-0.642823	7.14e-05	0.000152248	18	3913481	3917327	+	2266	iml1
VIT_18s0001g04590	4.1388	5.43309	4.27495	4.78789	6.38874	7.18521	9.30712	10.2814	10.3104	0.403227	0.0739888	0.128525	0.66403	0.000485461	0.00122431	1.11265	2.71e-10	8.99e-10	18	3906073	3907918	+	1846	PCMP-A2
VIT_18s0001g04580	17.4396	17.3048	19.1248	19.3316	26.2683	29.3257	77.0432	72.7386	73.7582	0.4713	0.00760313	0.0174189	1.53925	1.22e-21	1.27e-20	2.05552	6.43e-95	2.29e-93	18	3900400	3905806	-	1970	At4g37920
VIT_18s0001g04540	14.3081	18.8154	15.1949	19.2945	19.6455	17.4408	42.8745	37.0923	35.0424	0.216539	0.152269	0.234972	0.991944	1.88e-14	1.29e-13	1.25395	7.56e-16	3.45e-15	18	3883733	3898683	-	1930	-
VIT_18s0001g04520	89.1579	122.844	117.447	54.4515	54.4147	50.8807	33.9505	44.8574	43.5952	-1.04976	1.51e-12	1.23e-11	-0.421033	0.00290397	0.00644229	-1.42618	3.7e-16	1.72e-15	18	3879307	3882849	+	1030	-
VIT_18s0001g04440	12.0975	12.6441	12.4733	17.5197	17.1655	17.2879	28.3092	30.0876	30.7977	0.475517	0.000556337	0.00164032	0.742544	1.63e-09	7.67e-09	1.26334	4.7e-24	3.12e-23	18	3852065	3861217	-	1098	dnaJ
VIT_18s0001g04340	31.9782	18.3026	25.8979	59.3851	58.0951	61.9391	114.502	116.026	107.579	1.22862	4.2e-10	2.75e-09	0.877446	5.54e-23	6.21e-22	2.15192	1.31e-27	1e-26	18	3822948	3829597	+	2308	SHM7
VIT_18s0001g04150	20.5556	11.8458	13.9079	19.0834	13.1837	15.8811	7.16352	8.56428	8.72824	0.0472158	0.84149	0.888617	-1.01287	3.24e-08	1.36e-07	-0.919462	8.34e-05	0.000176399	18	3732776	3738425	-	1856	B3GALT7
VIT_18s0001g04130	11.1446	10.3902	6.84671	7.34491	6.54386	7.67455	0.434263	0.509106	0.264358	-0.40492	0.123855	0.198419	-4.19002	3.64e-18	3.16e-17	-4.54828	8.29e-20	4.61e-19	18	3720073	3720771	-	699	-
VIT_18s0001g03910	51.1796	153.074	77.1814	147.066	155.323	121.503	210.167	224.976	226.014	0.586163	0.0634922	0.11269	0.604566	4.44e-07	1.65e-06	1.23571	0.00839906	0.0139438	18	3577992	3582255	-	3012	-
VIT_18s0001g03900	2.9462	2.82269	3.00385	7.57148	7.20262	8.01271	14.8261	16.3448	17.6184	1.37075	8e-19	1e-17	1.06167	8.15e-16	6.12e-15	2.4777	1.04e-66	2.15e-65	18_random	3572096	3579471	-	2678	RUN1
VIT_18s0001g03890	2.40243	1.74026	1.3122	6.14153	5.01864	6.53319	10.2227	12.6876	14.6051	1.68833	1.61e-08	8.99e-08	1.04867	9.18e-07	3.3e-06	2.78282	1.66e-23	1.08e-22	18_random	3570551	3572070	-	1164	-
VIT_18s0001g03880	0.636129	1.57345	1.72954	157.297	115.018	82.9815	530.021	494.761	473.409	6.48955	4.5e-76	4.36e-74	2.04042	5.25e-23	5.9e-22	8.57542	1.24e-226	3.26e-224	18	3565751	3567556	-	471	CML29
VIT_18s0001g03860	6.6735	4.25001	6.41305	9.58356	6.85704	13.4925	0.0932566	1.63993	0.28385	0.780859	0.016606	0.0349426	-3.92093	5.21e-10	2.57e-09	-3.09695	1.83e-05	4.14e-05	18_random	3564037	3564877	+	651	-
VIT_18s0001g03850	133.289	149.044	145.246	354.034	323.804	289.475	306.314	295.204	298.724	1.17137	2.3e-23	3.75e-22	-0.140142	0.195026	0.2797	1.07661	3.11e-32	2.75e-31	18	3562597	3563546	-	659	RPS13
VIT_18s0001g03830	58.737	64.3663	63.9579	156.063	137.99	133.417	251.702	245.624	260.92	1.18582	4.2e-27	8.2e-26	0.790372	4.44e-15	3.18e-14	2.02156	1.77e-114	8.84e-113	18_random	3547499	3554001	-	1288	slr0305
VIT_18s0001g03820	38.9233	40.9334	43.9584	75.3422	63.6907	60.0955	26.6581	30.4363	33.4335	0.67897	4.93e-08	2.6e-07	-1.17396	9.62e-18	8.12e-17	-0.449692	0.000279489	0.000560669	18	3536802	3542078	+	3038	PIP5K1
VIT_18s0001g03810	1.10674	0.700799	0.767311	1.44035	1.70998	1.93367	1.77609	2.52387	3.44017	0.976679	0.0206239	0.0423516	0.566293	0.131199	0.199344	1.5889	0.000229565	0.000464776	18_random	3520951	3524104	+	1128	ZED1
VIT_18s0001g03790	14.539	12.086	11.1087	34.9568	26.5742	28.3013	15.9425	19.7145	22.7753	1.2434	4.14e-14	3.77e-13	-0.657099	0.000117336	0.000325386	0.632675	0.000412023	0.000811256	18	3515123	3530220	+	2837	ORP1C
VIT_18s0001g03730	9.64896	11.604	9.61162	7.5417	7.25216	6.77556	4.17992	5.23622	4.24089	-0.523834	0.00105694	0.00294312	-0.695086	0.000138764	0.000380495	-1.17345	1.24e-10	4.2e-10	18	3445960	3490992	-	1801	ASHR1
VIT_18s0001g03710	6.59898	4.73446	5.31167	3.59094	4.24826	4.48736	2.43966	2.7272	3.05835	-0.439185	0.0152307	0.0323761	-0.621904	0.000206308	0.000551177	-1.01523	4.16e-08	1.19e-07	18_random	3445599	3453010	-	5176	RPV1
VIT_18s0001g03700	14.4022	16.4273	17.4413	10.9678	6.80203	8.3897	8.18133	6.0506	6.12852	-0.894432	5.65e-05	0.000197758	-0.39477	0.140587	0.211522	-1.2427	4.26e-09	1.3e-08	18_random	3439304	3443720	+	794	-
VIT_18s0001g03680	15.0813	20.2141	18.5596	0.974234	1.10825	1.01305	0.621529	0.910806	1.01345	-4.12353	5.99e-94	1.03e-91	-0.320725	0.334867	0.438161	-4.40091	1.68e-84	5e-83	18	3433101	3445210	+	2735	MPS1
VIT_18s0001g03670	43.7949	58.1522	49.3322	21.9588	16.4989	11.9366	0.150832	0.0736781	0.19129	-1.59348	4.36e-13	3.7e-12	-6.96372	2.51e-43	6.26e-42	-8.51188	9.17e-75	2.23e-73	18	3422279	3424214	-	1610	-
VIT_18s0001g03660	50.0024	55.4163	55.7228	37.2009	39.9125	38.1216	25.3747	19.8555	19.3545	-0.489401	8.24e-07	3.77e-06	-0.871937	1.94e-10	9.89e-10	-1.31622	2.22e-20	1.27e-19	18_random	3420460	3434033	+	3017	-
VIT_18s0001g03620	2.25785	0.93079	1.38122	3.91792	3.53005	4.88664	5.94748	4.11198	6.45197	1.42476	8.57e-05	0.000291382	0.383651	0.144382	0.216559	1.85512	6.26e-07	1.62e-06	18_random	3406211	3409478	-	1327	Os11g0242200
VIT_18s0001g03610	23.9733	14.7271	17.2048	48.3338	39.3064	44.0173	3.8821	4.90124	4.42348	1.22775	3.79e-10	2.5e-09	-3.35345	3.62e-109	4.56e-107	-2.07978	1.33e-20	7.65e-20	18	3401893	3411144	+	2033	OFUT11
VIT_18s0001g03580	47.1255	42.9177	47.379	113.273	94.5044	87.0435	232.247	208.756	171.15	1.09389	6.23e-14	5.59e-13	1.01826	2.07e-10	1.05e-09	2.15797	2.51e-46	3.3e-45	18	3389546	3393993	+	533	Os01g0962400
VIT_18s0001g03570	2.09777	2.79744	1.62737	11.5733	14.1928	13.6744	0.443544	0.270826	0.112503	2.58956	1.04e-25	1.9e-24	-5.61019	3.86e-39	8.3e-38	-2.97443	4.92e-07	1.29e-06	18	3387900	3389335	+	1095	-
VIT_18s0001g03560	39.8377	44.5989	43.3032	61.4838	67.9995	61.024	99.321	84.2381	80.1896	0.570958	1.4e-07	7.02e-07	0.432593	0.000453592	0.00114884	1.04872	7.54e-17	3.63e-16	18_random	3384733	3387880	-	1706	-
VIT_18s0001g03540	17.1067	20.2938	19.5017	11.3838	11.8835	12.777	0.302877	0.591793	0.307294	-0.663997	1.11e-06	4.98e-06	-4.9379	2.15e-61	8.97e-60	-5.55703	3.66e-80	9.89e-79	18	3380455	3383288	-	1804	LAX3
VIT_18s0001g03520	13.7868	12.5308	10.6973	21.7743	18.1036	20.91	32.1874	21.0655	25.9122	0.707933	3.89e-06	1.62e-05	0.344936	0.0518458	0.0883296	1.09954	1.29e-08	3.81e-08	18	3359393	3369207	-	2137	-
VIT_18s0001g03510	2.87437	3.15719	2.93062	0.0317017	0.268831	0.201295	0	0	0	-4.12193	4.62e-20	6.17e-19	-4.98908	0.00554975	0.011667	-9.10096	5.46e-14	2.25e-13	18	3354104	3359003	+	2050	FL
VIT_18s0001g03430	19.1616	15.6344	19.7057	18.1903	20.4604	19.3891	4.6894	7.88184	8.59472	0.0854305	0.578326	0.675327	-1.49296	4.71e-11	2.53e-10	-1.36313	3.27e-08	9.38e-08	18	3309917	3311940	-	1204	NA
VIT_18s0001g03400	2.28807	1.15176	0.57298	0.940348	0.443009	0.426492	0.488023	0.19071	0.148542	-1.16894	0.0655874	0.115874	-1.15777	0.135312	0.204637	-2.27534	0.00254479	0.00454456	18_random	3300681	3302016	-	1244	RPP2B
VIT_18s0001g03380	0.796249	2.13832	0.695854	2.51664	1.7575	1.47712	4.28704	10.2679	7.43635	0.651192	0.328667	0.436547	1.90517	5.27e-05	0.000153053	2.59881	5.2e-06	1.24e-05	18_random	3294183	3295634	-	439	LOS1
VIT_18s0001g03370	18.4495	17.2644	18.4919	45.2886	28.5415	36.3591	20.105	14.49	15.2485	1.01616	5.11e-09	3e-08	-1.1806	2.06e-09	9.6e-09	-0.118281	0.448983	0.512953	18	3282634	3291512	-	3995	SOV
VIT_18s0001g03270	1.29575	1.03546	2.03247	1.03774	1.70501	2.23565	1.15119	0.355155	0.553253	0.190889	0.683572	0.764621	-1.31412	0.0248004	0.0456804	-1.08057	0.0731684	0.103248	18	3233803	3234804	-	1002	RZF1
VIT_18s0001g03230	9.34964	9.48899	10.6798	8.96032	9.31317	8.9185	21.1703	20.0142	20.8182	-0.123855	0.383135	0.49034	1.1519	2.84e-21	2.9e-20	1.07325	6.16e-18	3.13e-17	18	3208995	3214247	+	1864	Acy1
VIT_18s0001g03220	67.717	74.1432	63.5548	123.593	106.913	115.247	233.398	203.664	202.349	0.744218	6.83e-10	4.4e-09	0.850819	1.44e-13	9.3e-13	1.64084	1.97e-43	2.38e-42	18	3206237	3206969	-	733	-
VIT_18s0001g03170	0	0	0.0372991	0.76177	0.807477	1.25243	16.901	13.774	19.0427	6.15605	3.02e-06	1.28e-05	4.09932	1.67e-51	5.33e-50	10.3023	7.45e-18	3.77e-17	18	3180624	3188491	-	1365	At4g08290
VIT_18s0001g03080	78.3302	88.7098	81.4668	20.1593	20.5671	20.5839	2.78754	2.75496	2.76242	-2.02495	1.2e-82	1.52e-80	-2.92102	4.59e-84	3.46e-82	-4.90072	4.49e-269	1.93e-266	18	3098022	3101041	+	1873	LYM1
VIT_18s0001g03060	8.63875	9.6728	7.30402	4.55194	4.51114	4.12903	3.27885	4.10421	3.06678	-0.964436	4.44e-06	1.83e-05	-0.371824	0.133531	0.202395	-1.29042	2.67e-08	7.69e-08	18	3084053	3095775	-	1185	-
VIT_18s0001g03020	9.17046	12.3381	8.4205	4.31833	4.50701	4.4552	4.34435	3.33475	3.44071	-1.17815	4.38e-10	2.87e-09	-0.293283	0.108513	0.168988	-1.42551	1.36e-11	4.9e-11	18	3069509	3079236	-	2739	Atad5
VIT_18s0001g03000	13.8863	26.4003	21.82	0.141742	0.600985	0.321432	0	0.0646792	0	-5.83387	1.6e-37	4.81e-36	-3.95225	0.0174047	0.0331228	-9.7709	8.73e-16	3.97e-15	18	3064354	3065865	-	917	-
VIT_18s0001g02970	42.4071	33.5849	37.3649	85.0462	69.4915	77.0689	38.1785	49.2601	51.991	1.0235	3.27e-13	2.8e-12	-0.768922	3.55e-07	1.33e-06	0.300395	0.0656009	0.0934327	18	3057427	3063862	+	1552	UDP-GALT1
VIT_18s0001g02830	19.2964	25.4976	22.3249	11.1797	10.3525	10.8633	9.607	10.0214	9.93577	-1.05726	1.23e-12	1.01e-11	-0.168031	0.200155	0.285691	-1.18033	2.52e-15	1.12e-14	18	2960201	2973823	-	1959	pds5b-a
VIT_18s0001g02820	5.32872	5.56206	3.79003	1.62054	1.05088	1.14572	0.77919	0.565487	0.790554	-1.9567	6.43e-14	5.75e-13	-0.871607	0.0113012	0.0223295	-2.78035	8.59e-24	5.64e-23	18	2950570	2959607	+	2727	NEDD1
VIT_18s0001g02790	15.2757	20.8052	22.9677	33.2807	28.3821	25.8515	7.28756	7.52151	6.73794	0.561549	0.00326912	0.00817651	-2.05746	8.28e-34	1.48e-32	-1.4516	4.45e-12	1.65e-11	18	2925094	2926968	-	1033	-
VIT_18s0001g02770	4.5529	5.26136	4.27063	12.135	9.32574	5.0738	1.06276	1.68718	0.943475	0.905035	0.00335139	0.00835784	-2.87849	1.58e-14	1.09e-13	-1.92654	6.29e-10	2.04e-09	18	2914955	2920663	+	1371	-
VIT_18s0001g02760	0.685622	0.423967	0.786419	2.15637	1.73402	1.07919	1.04193	0.47503	0.634278	1.3821	0.00125927	0.00344451	-1.24274	0.00567796	0.011912	0.185148	0.722592	0.769002	18	2910928	2914749	+	1748	-
VIT_18s0001g02740	676.581	719.438	676.968	2715.21	2752.44	2799	2795.99	3071.8	3113.7	1.98942	6.31e-132	3.17e-129	0.0827448	0.330165	0.433089	2.11752	1.46e-132	1e-130	18	2905882	2907423	+	1022	PSBS
VIT_18s0001g02730	40.0981	50.39	46.0986	30.2974	28.7323	25.5021	8.234	7.67523	8.04752	-0.698449	1.55e-07	7.75e-07	-1.85557	6.45e-49	1.93e-47	-2.5088	7.38e-79	1.95e-77	18	2898842	2905274	+	2411	FPP
VIT_18s0001g02720	2.50726	3.37644	3.37292	2.94578	3.15136	3.78205	0	0	0	0.089684	0.727097	0.799776	-8.76582	7.34e-13	4.55e-12	-8.63184	2.1e-12	7.91e-12	18_random	2886408	2887841	-	1434	KCS11
VIT_18s0001g02700	34.836	38.8485	33.9266	97.3036	83.9318	77.6437	75.9991	76.8642	83.4766	1.25961	8.45e-23	1.33e-21	-0.16793	0.158135	0.234167	1.13737	4.95e-28	3.84e-27	18	2881700	2884919	-	2176	CAO
VIT_18s0001g02680	21.0842	23.232	22.6281	26.1687	30.078	24.4711	52.1836	48.3449	52.5067	0.264632	0.0580899	0.104295	0.885316	4.45e-12	2.6e-11	1.19521	1.25e-26	9.18e-26	18	2877451	2880061	+	1125	At1g21780
VIT_18s0001g02650	56.9651	63.2546	53.593	105.557	95.0434	99.7182	164.742	146.571	146.487	0.782107	3.63e-11	2.63e-10	0.571957	8.16e-08	3.28e-07	1.39978	9.56e-33	8.56e-32	18	2866342	2870749	-	817	VHA-c3
VIT_18s0001g02640	4.9773	4.44011	3.41086	3.18571	3.15173	2.60076	11.6063	9.98205	9.76268	-0.529344	0.122465	0.196532	1.77454	1.53e-10	7.88e-10	1.29109	9.49e-07	2.43e-06	18	2861119	2864695	-	612	At1g77540
VIT_18s0001g02610	15.3353	13.5715	17.2854	5.516	7.10141	4.4122	4.07544	2.37976	2.9467	-1.44347	2.63e-11	1.92e-10	-0.895039	0.00261443	0.00585415	-2.29455	6.02e-22	3.67e-21	18	2845415	2847110	+	1296	COMT1
VIT_18s0001g02570	17.2934	25.5788	12.0405	15.1426	11.56	13.5302	3.77453	4.72143	4.72435	-0.456266	0.081105	0.138973	-1.6412	9.89e-19	8.78e-18	-2.05167	3.36e-13	1.32e-12	18	2822064	2827157	-	1721	ILL6
VIT_18s0001g02550	148.822	163.842	137.345	413.649	331.497	291.918	215.205	213.644	226.296	1.19745	7.21e-15	6.96e-14	-0.699132	8.31e-07	3e-06	0.544329	1.07e-07	2.96e-07	18	2813209	2821688	+	1518	HEMB1
VIT_18s0001g02540	23.6995	28.1833	24.6924	8.25489	9.6093	16.2012	3.64541	3.56139	3.34294	-1.1728	4.39e-06	1.81e-05	-1.72895	2.14e-08	9.1e-08	-2.85693	1.33e-48	1.85e-47	18	2802829	2805078	-	866	RR4
VIT_18s0001g02520	16.2835	20.1922	18.0041	10.5489	9.18505	15.293	26.9236	26.0452	24.4596	-0.64325	0.00624463	0.0146183	1.10793	4.02e-07	1.5e-06	0.509713	0.00116645	0.00217441	18_random	2791944	2794288	+	690	hprT
VIT_18s0001g02500	3.1734	3.08049	3.60178	0.467543	0.264318	0.141368	0.0727938	0	0	-3.52548	2.83e-10	1.89e-09	-3.51478	0.0431306	0.0750829	-6.97873	1.98e-08	5.78e-08	18_random	2790344	2791511	-	834	MRNIP
VIT_18s0001g02490	8.63168	10.1968	9.57292	1.99765	2.90402	2.58865	0.775537	0.78134	0.762259	-1.92366	3.47e-24	5.87e-23	-1.73106	2.06e-09	9.58e-09	-3.6117	9.86e-64	1.91e-62	18_random	2785205	2790286	+	2505	PAB3
VIT_18s0001g02480	10.256	6.33325	8.43748	2.53142	3.47367	3.50698	2.42926	3.59141	3.14085	-1.40019	2.03e-09	1.24e-08	-0.0931757	0.691517	0.762092	-1.44802	2.02e-09	6.35e-09	18	2777880	2785087	+	2824	APSR1
VIT_18s0001g02470	83.4915	81.8203	87.2222	129.836	129.294	113.684	189.894	197.646	196.046	0.555629	8.63e-08	4.44e-07	0.609811	2.88e-10	1.45e-09	1.21077	1.35e-50	1.97e-49	18	2761252	2772231	+	1384	NA
VIT_18s0001g02460	24.3023	35.9019	34.8926	51.9908	54.2285	53.4486	97.6217	97.0325	101.674	0.742564	1.8e-05	6.8e-05	0.854909	7.11e-18	6.03e-17	1.64232	3.78e-22	2.33e-21	18_random	2753245	2761724	+	750	-
VIT_18s0001g02440	8.49618	11.2173	11.3587	11.7529	11.8604	12.4212	54.4509	39.5294	43.8976	0.208487	0.20339	0.297515	1.89925	5.61e-35	1.05e-33	2.15269	4.9e-32	4.29e-31	18	2745381	2754460	-	1775	ALDH3H1
VIT_18s0001g02420	106.101	44.9118	58.8082	53.0299	38.6266	48.55	26.694	21.2963	26.0645	-0.590803	0.0375043	0.0714513	-0.957158	4.83e-09	2.18e-08	-1.50068	2.37e-07	6.37e-07	18	2734882	2737586	-	1451	ASP1
VIT_18s0001g02410	46.4755	61.776	47.2607	39.583	15.7074	9.60933	0	0	0	-1.26942	0.0411535	0.0775084	-11.9948	8.84e-16	6.62e-15	-13.217	1.23e-28	9.72e-28	18_random	2728393	2732165	-	2049	LAC21
VIT_18s0001g02400	385.857	445.418	355.849	195.939	71.9476	39.8806	0	0	0	-1.95664	0.00364833	0.00901274	-14.4301	2.46e-20	2.4e-19	-16.3392	3.46e-43	4.15e-42	18_random	2720702	2724707	-	2337	LAC16
VIT_18s0001g02380	15.6572	16.9823	14.7317	9.49944	7.65688	7.74931	4.40674	4.26079	3.97935	-0.935436	1.36e-11	1.02e-10	-1.01308	1.29e-11	7.24e-11	-1.90259	1.24e-52	1.9e-51	18	2688559	2734881	+	4009	KIN7E
VIT_18s0001g02370	21.6284	29.1088	22.4975	10.2967	10.6184	13.1888	31.7568	28.5693	28.0514	-1.10793	2.09e-09	1.28e-08	1.33639	4.37e-18	3.77e-17	0.273898	0.0870128	0.12091	18	2677244	2684335	-	1256	RFC3
VIT_18s0001g02360	18.1087	28.5941	9.69778	18.8062	6.86356	4.31873	0	0	0	-0.925869	0.0908558	0.153059	-7.96957	3.39e-09	1.55e-08	-8.84552	4.55e-12	1.68e-11	18_random	2669883	2677720	-	273	-
VIT_18s0001g02350	79.2772	108.834	72.3717	38.883	15.6924	7.26059	0	0	0	-2.0837	0.00231361	0.00598363	-11.7137	1.12e-13	7.32e-13	-13.7498	1.15e-30	9.66e-30	18_random	2665468	2668026	-	1770	LAC14
VIT_18s0001g02340	15.9928	18.0388	14.08	33.0121	23.7664	24.8738	11.3954	12.1031	12.0915	0.755823	5.01e-06	2.05e-05	-1.2344	6.03e-17	4.84e-16	-0.432465	0.00053448	0.0010395	18	2663270	2675579	+	7091	CSI3
VIT_18s0001g02290	10.0881	12.6982	5.61894	7.07507	2.32977	1.85255	1.38545	1.13163	0.898699	-1.34595	0.0457003	0.0849703	-1.75389	0.000185265	0.000498155	-3.05226	1.44e-20	8.26e-20	18_random	2632545	2645773	-	2673	LAC14
VIT_18s0001g02280	0.854171	1.30017	1.00487	2.22329	1.88535	3.80077	0.399408	0.390203	0.24314	1.31785	0.005633	0.0133283	-2.97169	1.77e-06	6.18e-06	-1.60869	0.0216468	0.0338048	18	2629486	2630245	+	760	BBR
VIT_18s0001g02250	8.95673	6.57481	7.65909	5.45227	6.00527	6.99222	3.27846	2.97412	3.26688	-0.335184	0.135017	0.212919	-0.992998	5.57e-05	0.000161268	-1.28265	1.21e-07	3.32e-07	18_random	2618215	2632517	+	1037	NA
VIT_18s0001g02140	0.773422	0.665405	0.445706	1.13785	0.779338	1.34971	0	0	0	0.782787	0.0928755	0.155813	-7.21752	3.07e-08	1.29e-07	-6.38649	3.82e-06	9.25e-06	18	2521402	2529629	+	1485	NRAMP5
VIT_18s0001g02090	8.30416	14.3047	11.2637	3.66676	4.70504	4.94538	10.9521	7.83766	9.14558	-1.34964	8.34e-08	4.29e-07	1.02922	3.71e-06	1.24e-05	-0.275024	0.265863	0.326669	18	2496692	2503378	+	1347	RFC4
VIT_18s0001g02080	1.25626	1.33171	1.92126	0.0583904	0.0990302	0.105931	0	0	0.110684	-4.08675	3.8e-07	1.81e-06	-1.30482	0.518052	0.617663	-5.36841	3.27e-06	7.96e-06	18	2485740	2489654	-	1113	CYCA1-1
VIT_18s0001g02060	31.6025	50.8157	49.3534	1.02993	0.553141	0.716252	0	0.0626633	0.0650771	-5.85969	7.36e-99	1.5e-96	-4.20142	4.51e-06	1.49e-05	-10.0065	5.16e-40	5.67e-39	18	2479868	2484109	-	1893	CYCA1-1
VIT_18s0001g02050	12.6907	16.6083	17.9579	25.9003	28.8602	23.9253	113.051	88.4296	89.6775	0.730496	7.02e-06	2.82e-05	1.85095	3.07e-39	6.64e-38	2.62614	4.17e-52	6.31e-51	18	2477226	2479822	+	2597	CT0636
VIT_18s0001g02010	16.0988	16.0755	15.7299	5.72287	6.66259	5.63111	0.090612	0.0885236	1.01127	-1.41455	2.11e-12	1.69e-11	-3.96921	2.66e-10	1.34e-09	-5.34376	6.02e-26	4.31e-25	18	2442718	2443387	+	670	-
VIT_18s0001g02000	13.2333	11.0856	12.1759	4.08053	4.2236	4.08246	0.336344	0.383357	0.682498	-1.56478	8.56e-16	8.81e-15	-3.18374	1.94e-14	1.33e-13	-4.70399	1.36e-39	1.48e-38	18	2438485	2442668	+	1083	-
VIT_18s0001g01980	14.3563	13.5648	11.7098	21.2373	16.5833	17.3152	6.92333	7.1048	6.93576	0.468182	0.00295368	0.00746026	-1.43063	3.64e-21	3.71e-20	-0.91643	2.91e-10	9.64e-10	18	2418945	2426660	+	2087	At4g12770
VIT_18s0001g01960	6.03512	2.04075	4.33581	0.961074	1.23654	1.38283	0.154794	0.423433	0.596794	-1.79875	7.41e-06	2.97e-05	-1.64779	0.00119534	0.00282566	-3.40137	1.28e-10	4.34e-10	18	2415255	2417215	-	1961	At1g11050
VIT_18s0001g01940	160.553	152.145	156.723	72.8539	72.4249	87.345	65.6826	66.7791	66.7912	-1.01898	3.05e-17	3.48e-16	-0.260387	0.0322704	0.0578715	-1.23398	5.58e-45	7.04e-44	18_random	2411588	2414567	+	818	P23-1
VIT_18s0001g01930	4.49824	4.39418	3.77351	4.37209	6.05355	5.48951	19.706	17.8316	19.174	0.325146	0.0914224	0.153844	1.79345	4.49e-31	7.28e-30	2.16478	1.67e-57	2.84e-56	18	2406583	2411640	-	2631	pof1
VIT_18s0001g01870	18.1305	19.8149	18.3504	15.4434	13.6802	14.8418	4.23683	4.92511	5.11482	-0.364126	0.00903046	0.020324	-1.65879	6.62e-20	6.29e-19	-1.97719	1.64e-31	1.42e-30	18_random	2367087	2382942	+	1132	GL1-9
VIT_18s0001g01830	13.6587	13.6064	12.032	22.5093	26.065	17.9487	59.059	32.8351	32.0974	0.752944	4.95e-06	2.03e-05	0.862307	0.000435998	0.00110793	1.66123	6.9e-12	2.53e-11	18	2336971	2345138	+	3199	NADK2
VIT_18s0001g01810	14.17	20.6114	17.2804	7.1058	7.42456	7.38562	8.33701	7.50795	8.21807	-1.25349	3.97e-14	3.62e-13	0.0974831	0.447736	0.552227	-1.11073	5.89e-11	2.05e-10	18	2324024	2335447	+	3073	topbp1-A
VIT_18s0001g01800	11.8591	11.3882	10.3723	9.15438	10.2329	9.98524	23.4642	22.302	23.8781	-0.200323	0.171048	0.258729	1.20734	8.24e-22	8.67e-21	1.05285	7.1e-18	3.6e-17	18_random	2318221	2332606	-	1718	CSTF64
VIT_18s0001g01790	16.9299	15.765	17.9865	8.14671	8.63552	9.40523	20.0637	15.3769	20.1809	-0.95722	7.16e-05	0.000247083	1.04837	4.12e-05	0.00012141	0.1362	0.539048	0.60031	18_random	2308489	2312627	-	351	-
VIT_18s0001g01730	8.91871	13.0869	11.114	11.6632	13.1238	9.91836	1.4143	1.68875	1.1692	0.0623281	0.76281	0.828018	-3.05738	1.3e-31	2.14e-30	-2.95037	6.5e-26	4.65e-25	18_random	2278719	2289266	-	1159	SK3
VIT_18s0001g01680	10.3063	12.084	9.94708	30.8355	34.4262	35.418	5.72989	5.77208	6.53731	1.63263	5.19e-35	1.43e-33	-2.5181	4.95e-88	4.05e-86	-0.839946	1.63e-08	4.76e-08	18	2245944	2250220	-	2723	PERK9
VIT_18s0001g01660	9.26035	13.2998	10.4568	61.8784	59.8906	52.1916	118.757	108.628	113.549	2.39107	3.01e-45	1.2e-43	0.934329	1.2e-16	9.47e-16	3.37065	2.8e-105	1.2e-103	18	2227558	2229622	-	1003	ndhM
VIT_18s0001g01650	3.98042	6.2295	4.79618	1.17733	2.75552	1.9223	1.27579	1.89107	1.47294	-1.355	8.26e-05	0.000281666	-0.378141	0.35291	0.45726	-1.69011	3.5e-08	1e-07	18	2222531	2227556	+	1380	-
VIT_18s0001g01630	2.25382	2.57833	3.87774	138.868	147.609	145.423	2277.53	1576.88	1433.64	5.6287	3.88e-194	8.96e-191	3.5776	1.02e-91	9.17e-90	9.25039	7.97e-293	4.63e-290	18	2200625	2201333	-	709	CML44
VIT_18s0001g01620	10.7055	13.1267	10.0521	30.0977	26.1288	25.7892	48.9184	44.3405	49.5755	1.2682	3.44e-17	3.92e-16	0.764267	3.77e-11	2.04e-10	2.07808	3.61e-50	5.2e-49	18_random	2184680	2256721	+	2183	At1g71810
VIT_18s0001g01600	17.1558	17.1745	15.5166	20.5985	19.4627	18.9461	3.8126	3.4399	3.59515	0.23641	0.0366156	0.0700181	-2.48011	2.32e-79	1.58e-77	-2.1979	2.93e-59	5.2e-58	18	2177493	2197513	-	2707	At1g77260
VIT_18s0001g01570	0	0	0	0.275765	0.389748	0.166763	26.7055	19.2949	18.4699	4.40807	0.0219929	0.0448161	6.22685	1.47e-33	2.61e-32	10.6906	7.19e-19	3.83e-18	18_random	2135300	2136089	+	707	HSP17.4A
VIT_18s0001g01500	7.85943	6.92258	6.25423	7.48428	5.07734	4.29966	3.49578	1.59377	1.30048	-0.331995	0.290029	0.394971	-1.43292	0.00256809	0.005758	-1.71574	7.7e-05	0.000163535	18	2060078	2060598	-	521	-
VIT_18s0001g01470	3.47204	5.45592	5.72645	4.65153	2.1413	3.13439	1.11736	1.57677	1.88943	-0.575968	0.169457	0.256714	-1.14579	0.0279232	0.0508717	-1.675	0.000247088	0.000498341	18	2040472	2040960	-	489	-
VIT_18s0001g01460	5.82955	8.16184	6.28006	3.57866	3.52026	5.19389	0.267445	0.130641	0.94971	-0.727004	0.0343577	0.06621	-3.23653	3.49e-06	1.17e-05	-3.91949	5.05e-10	1.65e-09	18	2028167	2028620	-	454	-
VIT_18s0001g01430	2.92993	2.18463	2.29456	18.126	15.6052	13.8354	1.91009	4.33736	2.04271	2.67453	1.48e-34	3.97e-33	-2.55489	4.04e-17	3.29e-16	0.164776	0.68344	0.734298	18_random	2000895	2020916	+	1176	At4g09670
VIT_18s0001g01410	7.27547	13.1423	11.9135	0.932506	0.912422	0.715736	0	0	0	-3.66441	2.03e-23	3.31e-22	-6.15424	1.11e-05	3.52e-05	-9.77356	1.33e-15	5.99e-15	18	1996714	1997619	-	906	-
VIT_18s0001g01390	2.56792	6.01944	5.63913	3.29056	3.57519	1.5857	10.0383	11.9185	9.59993	-0.755966	0.0640409	0.113524	1.86424	1.85e-10	9.44e-10	1.15226	0.000283392	0.000568105	18	1982983	1985445	-	1264	GA20OX2
VIT_18s0001g01380	0.0405326	0.200513	0.206629	1.10776	1.11831	1.67473	2.75955	1.92568	2.09985	3.1204	3.55e-06	1.49e-05	0.760713	0.0407897	0.0713798	3.926	8.71e-11	2.99e-10	18_random	1977137	1983379	-	1232	At4g09670
VIT_18s0001g01320	1.01629	2.2717	1.61183	1.15934	1.717	2.26619	4.78969	5.46912	7.15003	0.0672081	0.848037	0.893733	1.71911	5.84e-11	3.12e-10	1.83136	8.68e-10	2.79e-09	18	1885028	1894797	-	3980	WAK2
VIT_18s0001g01310	0.100374	0.248273	0	0	0.166162	0.0592469	1.52538	1.13257	1.73334	-0.611445	0.7396	0.809357	4.18014	4.87e-06	1.6e-05	3.64791	7.32e-06	1.72e-05	18	1877900	1880259	-	995	WAKL17
VIT_18s0001g01270	113.276	88.0367	101.406	205.684	158.459	172.785	70.9193	97.8853	89.6377	0.819465	3.39e-08	1.82e-07	-1.09174	2.75e-12	1.63e-11	-0.226465	0.157833	0.206804	18	1856972	1863925	+	2783	At5g64030
VIT_18s0001g01250	7.13374	5.84495	6.7051	10.0094	10.8252	9.86897	1.35513	2.25063	1.92486	0.636082	0.0132546	0.0285992	-2.50913	3.13e-12	1.85e-11	-1.82838	4.08e-06	9.84e-06	18	1835240	1837419	-	448	SGRL
VIT_18s0001g01210	32.6421	42.613	35.6768	68.2857	67.6722	62.4183	12.2313	13.2141	14.3572	0.832495	7.61e-10	4.88e-09	-2.35425	7.95e-86	6.18e-84	-1.47642	1.26e-21	7.6e-21	18	1811017	1814479	-	1360	SGRL
VIT_18s0001g01200	11.6231	12.0676	7.75404	38.657	36.8986	60.814	0	0.170433	0	2.10963	5.75e-14	5.18e-13	-9.54782	2.89e-15	2.1e-14	-7.39174	2.66e-09	8.27e-09	18	1806150	1806890	-	348	-
VIT_18s0001g01160	3.18523	1.21991	4.50468	8.29071	6.91714	6.79267	9.61867	7.93252	6.7172	1.29851	0.00365881	0.0090367	0.107681	0.701794	0.771232	1.44916	0.00195445	0.00354433	18	1784960	1786659	-	486	CAD6
VIT_18s0001g01110	4.57898	6.52806	4.99943	6.71	9.1121	10.6835	51.3296	43.8087	44.6067	0.714701	0.00343121	0.00853295	2.3592	1.99e-38	4.15e-37	3.11952	1.51e-73	3.59e-72	18	1762014	1765427	+	1385	MO2
VIT_18s0001g01080	26.5726	27.5717	27.3795	68.139	68.9034	76.6957	86.6504	84.7871	96.8722	1.38462	3.44e-32	8.32e-31	0.290927	0.0108997	0.0216171	1.72083	7.6e-53	1.17e-51	18	1743072	1745139	+	887	-
VIT_18s0001g01060	0.801115	1.90228	1.47022	0.625558	1.11989	1.82842	3.31146	4.12321	3.55739	-0.222838	0.690291	0.77037	1.57638	0.000186957	0.000502419	1.39961	0.000391807	0.000773418	18	1727361	1728295	-	935	ATL23
VIT_18s0001g01030	66.9364	37.8524	50.7856	42.1712	41.9115	42.3188	25.8826	20.7495	24.0589	-0.307086	0.128142	0.204125	-0.875272	1.37e-12	8.26e-12	-1.13597	1.89e-07	5.11e-07	18	1712005	1715268	-	1595	Os01g0794400
VIT_18s0001g00990	3.10842	3.67344	3.87352	6.14301	7.43275	7.44103	1.08473	2.66642	2.44962	0.976141	6.24e-07	2.9e-06	-1.79866	6.11e-09	2.72e-08	-0.779231	0.0268036	0.0411575	18	1691089	1697199	-	1735	CPK29
VIT_18s0001g00980	7.80253	9.09214	8.13199	3.38482	3.54007	3.27504	1.89719	1.23564	1.71099	-1.30033	2.81e-06	1.19e-05	-1.11275	0.00853519	0.0173215	-2.36843	5.35e-12	1.97e-11	18	1684391	1687018	-	576	CPK19
VIT_18s0001g00840	0.428841	0.188574	0.534396	0.496095	0.578448	0.675008	1.33238	1.30167	1.35181	0.601327	0.386785	0.493869	1.14772	0.0211647	0.0395644	1.79557	0.00161358	0.00295385	18	1575161	1576208	-	1048	At1g76070
VIT_18s0001g00820	98.9094	93.9583	104.585	441.074	456.014	449.573	2089.67	1983.29	1954.26	2.17259	3.53e-124	1.48e-121	2.12536	2.68e-159	8.83e-157	4.34319	0	0	18	1569336	1570424	+	1089	CDSP32
VIT_18s0001g00810	137.875	132.648	130.877	264.759	207.353	199.129	69.0526	63.5631	61.1815	0.734655	7.19e-08	3.73e-07	-1.8286	3.41e-39	7.37e-38	-1.04798	1.04e-27	7.93e-27	18	1565565	1566903	+	1339	SMT2
VIT_18s0001g00800	6.745	6.12925	5.19464	9.1549	8.46622	8.78279	0.492719	0.171915	0.107123	0.539505	0.00179522	0.00475147	-5.13235	3.89e-42	9.18e-41	-4.54602	1.08e-26	7.95e-26	18	1550512	1554616	-	1725	Mfsd14a
VIT_18s0001g00760	489.187	538.714	487.113	4364.14	3567.36	3479.34	4240.6	3364.7	3354.64	2.90635	2.62e-121	9.91e-119	-0.0945233	0.510697	0.610305	2.85773	1.86e-106	8.2e-105	18	1535465	1536264	+	800	PETE
VIT_18s0001g00750	11.7896	13.6188	12.0203	47.5565	46.1864	34.1025	158.867	144.868	133.241	1.76533	2.05e-22	3.16e-21	1.73703	1.62e-28	2.34e-27	3.54781	5.42e-151	4.95e-149	18	1529511	1530722	+	809	ZIM17
VIT_18s0001g00720	3.40546	3.21188	3.08271	1.98818	1.82647	2.51733	6.57789	5.59465	8.95077	-0.622243	0.0154614	0.0328242	1.70098	2.36e-10	1.2e-09	1.12437	3.25e-06	7.91e-06	18	1477309	1491529	-	1569	STY17
VIT_18s0001g00700	3.19541	4.13269	3.93934	2.60933	3.31907	4.0188	6.77941	7.24331	7.0071	-0.182958	0.426912	0.533478	1.04056	1.43e-07	5.58e-07	0.902776	1.07e-07	2.96e-07	18	1464149	1468615	-	2391	MSL4
VIT_18s0001g00660	1.07754	0.731043	0.753341	18.4708	21.6772	21.8067	45.0647	32.3248	37.8991	4.58985	1.4e-89	2.19e-87	0.858626	8.43e-08	3.38e-07	5.4943	1.55e-114	7.74e-113	18	1453088	1456023	+	1622	HMGB9
VIT_18s0001g00610	7.26887	10.6891	7.8172	7.77529	9.72535	8.6986	40.6146	13.4233	13.7561	0.0193046	0.931538	0.952146	1.3355	0.00056295	0.00140717	1.39987	0.000782439	0.00149383	18	1443027	1444396	-	1003	GA15091
VIT_18s0001g00560	5.24157	5.77598	4.96013	9.55833	9.83742	9.96714	17.4384	20.8762	20.0931	0.871711	7.3e-08	3.78e-07	0.954981	9.23e-12	5.26e-11	1.8721	8.13e-34	7.5e-33	18	1420077	1429082	-	1591	AMY2
VIT_18s0001g00550	4.01757	5.14548	5.17677	2.59826	3.83542	3.31707	1.19862	1.31737	1.1857	-0.558006	0.0142736	0.0305637	-1.43676	1.71e-07	6.64e-07	-1.9508	1.37e-15	6.17e-15	18	1404490	1409074	+	2026	ROPGEF1
VIT_18s0001g00500	15.655	14.6523	15.6352	7.10858	7.69274	8.17485	4.08438	4.20741	4.17214	-1.00483	3.84e-14	3.51e-13	-0.919964	9.61e-09	4.21e-08	-1.87971	1.48e-43	1.8e-42	18	1372388	1382789	+	2185	PUS10
VIT_18s0001g00470	264.565	177.999	218	322.827	231.738	256.192	2.09984	5.46046	3.54033	0.287808	0.118199	0.190827	-6.22685	1.89e-119	3.01e-117	-5.89332	2.31e-91	7.65e-90	18	1351342	1356940	+	1966	Bp10
VIT_18s0001g00360	411.107	251.972	272.49	1674.12	903.697	1228.34	524.275	622.098	507.094	2.0157	4.51e-16	4.75e-15	-1.23943	2.06e-09	9.58e-09	0.823406	4.08e-05	8.94e-05	18	1297681	1298847	+	980	-
VIT_18s0001g00290	118.223	77.0516	73.2289	109.163	64.867	58.9507	41.3962	33.1873	32.0865	-0.214013	0.412607	0.519523	-1.16291	4.24e-07	1.58e-06	-1.32931	3.52e-10	1.16e-09	18	1253932	1257727	+	1864	4CLL5
VIT_18s0001g00280	6.47868	3.95134	4.46396	6.23705	7.60705	7.4736	2.33777	1.79197	1.42312	0.511178	0.0315855	0.0614419	-1.97795	7.17e-16	5.4e-15	-1.42063	4.49e-06	1.08e-05	18	1249442	1253931	+	1688	4CLL5
VIT_18s0001g00210	25.7097	34.1442	31.1529	14.4133	10.9675	11.8485	1.92349	2.2315	2.1345	-1.29775	3.79e-13	3.23e-12	-2.60011	1.76e-26	2.31e-25	-3.85214	1.76e-67	3.7e-66	18	1227119	1228794	-	1010	LOG5
VIT_18s0001g00190	97.4713	125.012	115.832	429.591	450.768	433.313	1188.66	1285.67	1286.16	1.95154	1.15e-59	7.34e-58	1.48043	5.24e-73	3e-71	3.47692	1.29e-182	1.84e-180	18	1214938	1217846	-	2163	FTSH
VIT_18s0001g00170	16.0154	18.2497	20.2262	4.69752	5.15973	4.22754	0.967491	1.35028	1.15689	-1.95684	3.63e-39	1.15e-37	-2.05573	3.62e-23	4.11e-22	-3.96804	2.26e-102	9.24e-101	18	1193267	1200055	+	3514	APSR1
VIT_18s0001g00160	1.84753	2.97692	2.15278	4.60278	4.19444	4.05052	0	0.0626964	0	0.873253	0.00406775	0.00994358	-7.58145	5.86e-10	2.87e-09	-6.66208	1.6e-07	4.35e-07	18	1181544	1182489	+	946	-
VIT_18s0001g00110	27.0473	20.8396	23.3367	15.5321	15.5592	17.6014	5.34347	6.98719	5.75503	-0.555186	0.000332044	0.00102043	-1.4653	5.98e-18	5.11e-17	-1.97504	6.97e-28	5.35e-27	18	1145341	1156506	-	1477	-
VIT_18s0001g00060	43.8828	46.8614	47.469	59.9448	53.5774	47.9581	97.4029	93.4472	97.5967	0.217881	0.0662983	0.116913	0.800543	1.22e-12	7.37e-12	1.06384	1.02e-36	1.02e-35	18	1101792	1110665	-	2912	SBEII
VIT_18s0001g00040	20.9159	33.6098	27.609	0.82104	1.4996	1.26036	0.176997	0.230557	0	-4.51144	5.26e-54	2.79e-52	-3.16635	0.000122202	0.000338012	-7.63864	1.46e-37	1.49e-36	18	1093021	1094144	+	1029	-
VIT_18s0001g00030	0.0334917	0.0662728	0.170736	0.261523	0.258734	2.49087	18.6894	5.44976	13.3023	3.4795	0.00111106	0.00307935	3.59808	0.00114274	0.00271049	7.12334	3.81e-26	2.74e-25	18	1084854	1087799	-	1491	CYP87A3
VIT_17s0119g00370	0.57897	1.3366	1.13141	0.502327	0.532467	0.170871	0.058657	0.171915	0	-1.34325	0.0439308	0.0820567	-2.4113	0.0504687	0.086244	-3.70709	0.000231163	0.00046789	17	14092751	14094317	-	1035	-
VIT_17s0119g00300	0.642679	0.540481	0.753543	0.710942	0.319172	1.06217	1.60174	1.7175	1.42692	0.101628	0.855219	0.89921	1.15063	0.0149	0.028802	1.29681	0.000644452	0.00124214	17	13861905	13863458	-	1554	PCMP-H33
VIT_17s0119g00120	5.28897	5.91245	5.18237	5.27417	4.69992	4.21655	0	0.489498	0	-0.215882	0.404986	0.512063	-4.87041	3.24e-11	1.77e-10	-5.03938	3.25e-12	1.21e-11	17	13472842	13473568	-	727	KTI5
VIT_17s0119g00070	43.1206	43.9131	39.5239	93.156	81.4547	78.3785	157.515	182.632	178.266	0.992202	4.85e-17	5.46e-16	0.998517	7.56e-18	6.41e-17	2.03646	1.08e-80	2.96e-79	17	13300012	13308117	-	1502	At3g17800
VIT_17s0053g00990	121.462	83.2531	82.3086	71.356	59.9528	77.2409	0.519293	0.830167	0.287382	-0.468544	0.0132543	0.0285992	-7.02245	1.87e-127	3.52e-125	-7.44555	3.53e-115	1.78e-113	17	16772040	16773916	-	1286	EXPA15
VIT_17s0053g00980	11.793	8.47747	9.95722	14.9881	14.5402	14.2482	19.714	27.248	29.2067	0.527314	0.015161	0.0322398	0.762244	0.000232048	0.000615439	1.33506	1.79e-08	5.23e-08	17	16741964	16749089	+	542	TIM14-3
VIT_17s0053g00930	0.838257	0.710883	0.732566	4.05204	3.96477	2.54463	4.51322	3.41357	1.92024	2.20304	0.00010686	0.00035803	-0.135414	0.778285	0.835553	2.11326	0.000659152	0.00126921	17	16591694	16601380	-	417	CNGC20
VIT_17s0053g00810	3.50705	4.03951	3.30883	8.3109	12.0157	9.70152	8.14558	9.38777	9.1683	1.464	1.43e-09	8.94e-09	-0.209068	0.321679	0.424006	1.30043	2.91e-09	9.02e-09	17	16330057	16349135	-	954	CNGC20
VIT_17s0053g00780	42.8488	31.7154	42.4356	10.6104	9.15097	10.0347	6.72992	6.68485	5.37103	-1.98076	3.11e-34	8.22e-33	-0.70084	1.65e-05	5.11e-05	-2.6363	1.09e-49	1.55e-48	17	16227040	16230509	-	2156	HDG11
VIT_17s0053g00770	3.59018	3.71355	2.07979	7.7519	7.83431	8.47657	8.43195	8.43144	10.6685	1.35056	1.44e-05	5.52e-05	0.156512	0.504021	0.603574	1.55372	1.03e-06	2.62e-06	17	16194126	16197787	+	612	-
VIT_17s0053g00740	1.42305	1.79194	1.5828	10.5227	7.28141	7.6361	0.0786399	0.0768275	0	2.39703	1.09e-14	1.04e-13	-7.37702	4.15e-12	2.42e-11	-4.93428	2.2e-05	4.94e-05	17	16114324	16117507	+	772	NAC086
VIT_17s0053g00720	1.35881	4.03317	3.94838	0	0.07498	0	0	0	0	-6.74876	2.68e-07	1.3e-06	NA	NA	NA	-7.68019	8.67e-09	2.59e-08	17	16041714	16047360	+	735	At4g15970
VIT_17s0053g00710	3.27604	4.44518	3.14928	9.86705	9.24531	9.33708	21.8488	16.7315	16.0483	1.38052	4.55e-10	2.97e-09	0.905402	8.57e-07	3.09e-06	2.33167	4.4e-24	2.92e-23	17	16030713	16034229	+	1067	At4g15970
VIT_17s0053g00700	3.37716	2.83664	2.7797	6.13488	8.73534	11.3582	0.277996	0.229806	0.195266	1.53902	3.05e-10	2.03e-09	-5.25846	2.78e-49	8.39e-48	-3.67415	6.72e-27	4.99e-26	17	15994838	15999374	+	2839	SUS6
VIT_17s0053g00600	10.0537	10.1262	10.4966	18.5064	19.6251	19.5314	20.4814	21.9816	21.5249	0.904945	4.17e-13	3.54e-12	0.112862	0.321943	0.424297	1.06306	2.78e-19	1.51e-18	17	15578479	15596491	-	1654	SGTB
VIT_17s0053g00590	53.3249	65.0317	64.9943	5.90805	6.77412	4.5666	0.62187	0.455653	0.433771	-3.41459	2.5e-85	3.45e-83	-3.54975	5.19e-25	6.41e-24	-6.9202	2.77e-141	2.19e-139	17	15569452	15573868	+	1562	At1g48405
VIT_17s0053g00400	0	0	0	0	0	0	2.97598	2.13209	2.21422	NA	NA	NA	7.05487	6.53e-08	2.66e-07	7.34391	1.97e-08	5.74e-08	17	15065870	15066668	-	612	At1g67520
VIT_17s0053g00380	3.85129	3.29376	4.25942	8.6085	7.6362	7.11518	24.4163	16.6432	18.5457	1.02755	7.86e-09	4.52e-08	1.31575	4.6e-13	2.89e-12	2.38882	1.3e-32	1.16e-31	17	14981224	14986219	-	2295	YSL7
VIT_17s0053g00320	18.2171	22.095	19.098	28.6173	25.1189	27.5272	40.9076	43.0195	44.9938	0.444965	0.0015405	0.00413606	0.629836	8.38e-08	3.36e-07	1.11997	2.62e-18	1.36e-17	17	14868182	14869346	-	1165	RING1
VIT_17s0053g00240	7.6083	10.1781	5.79057	21.7558	15.8472	17.7105	12.3765	13.364	14.6719	1.22069	8.52e-06	3.38e-05	-0.487066	0.0252915	0.0464984	0.779028	0.00530979	0.00907403	17	14710697	14720813	-	466	-
VIT_17s0053g00120	27.5016	25.1815	26.344	26.7807	28.6437	33.4252	65.3656	71.5773	67.9411	0.163299	0.236536	0.335926	1.16797	1.46e-20	1.44e-19	1.37667	1.09e-40	1.23e-39	17	14593550	14610634	+	1291	SCOA
VIT_17s0053g00040	16.9362	15.2735	18.1345	22.1287	19.4318	19.8351	31.8238	35.8735	33.9161	0.279434	0.0296951	0.0581812	0.690883	1.31e-09	6.21e-09	1.01545	2.51e-17	1.24e-16	17	14425937	14430726	+	2232	YSL5
VIT_17s0000g10370	2.669	3.0666	1.49229	1.12049	4.37082	2.94753	0	0.10226	0	0.224578	0.686342	0.766778	-6.2752	3.75e-06	1.25e-05	-6.00756	6.02e-06	1.43e-05	17	12697439	12698018	-	580	-
VIT_17s0000g10280	50.7638	44.0563	45.4563	108.865	110.708	112.56	59.3013	50.7911	53.7684	1.23698	9.54e-29	2e-27	-1.05613	9.08e-23	1.01e-21	0.226588	0.0718413	0.101542	17	12530668	12532972	-	905	NDPK2
VIT_17s0000g10270	8.81973	12.7439	9.38047	3.79857	4.83178	4.56924	4.55132	3.91889	4.93077	-1.23187	1.59e-06	7e-06	-0.0185999	0.946879	0.966973	-1.20547	3.08e-06	7.52e-06	17	12527607	12530299	+	787	-
VIT_17s0000g10180	2.69776	2.75085	2.63829	4.54991	3.82795	4.64716	12.0818	11.1167	11.2733	0.679682	0.00110214	0.00305646	1.36945	8.16e-17	6.5e-16	2.09408	1.25e-37	1.28e-36	17	12376344	12378242	-	1814	hemW
VIT_17s0000g10120	4.7288	4.67863	2.5071	1.72318	2.50501	1.78638	0.689887	1.57264	0.699948	-0.988137	0.0875844	0.148446	-1.05882	0.189587	0.273154	-2.002	0.00482696	0.00829776	17	12311238	12313131	+	264	-
VIT_17s0000g10100	1.90556	2.35022	1.99608	0.305748	0.6914	0.73958	2.38016	1.58121	2.09289	-1.84111	1.35e-06	6e-06	1.75335	1.67e-05	5.18e-05	-0.0443804	0.87367	0.899476	17	12269629	12273519	+	1913	RR26
VIT_17s0000g10060	39.3158	35.093	39.981	48.9075	56.9135	47.7392	9.9735	9.13718	9.19523	0.41906	0.00102978	0.00287546	-2.47675	2.36e-75	1.44e-73	-2.01246	5.65e-54	8.94e-53	17	12208651	12210316	+	1467	At3g48460
VIT_17s0000g10000	15.6145	18.7326	14.4588	41.9186	24.0587	34.1949	28.3375	23.5631	22.1446	1.02876	9.3e-06	3.67e-05	-0.470862	0.0365057	0.0646508	0.603992	0.00133917	0.00247749	17	12001582	12004866	-	662	NOI4
VIT_17s0000g09980	28.4902	33.9185	33.6026	21.0934	23.389	21.3655	14.6541	13.3296	12.729	-0.549465	3.33e-06	1.4e-05	-0.73057	7.48e-11	3.96e-10	-1.23504	1.69e-23	1.1e-22	17	11978970	11993228	+	4147	REF6
VIT_17s0000g09920	1.39486	1.51807	1.23254	1.93634	2.56566	2.30533	3.5612	2.76121	3.44109	0.712212	0.0420911	0.0790422	0.47914	0.11616	0.179098	1.2374	0.000131686	0.000272919	17	11874604	11876146	-	1074	APM1
VIT_17s0000g09910	31.7662	33.2392	31.0313	348.102	300.009	261.13	299.506	292.653	300.438	3.23613	4.61e-126	2.05e-123	-0.0631391	0.61505	0.706642	3.21868	0	0	17	11856734	11860169	-	1201	CBBY
VIT_17s0000g09890	15.5539	17.1517	16.4965	13.2546	12.6483	12.5917	7.31799	8.06444	7.39502	-0.360631	0.00239413	0.00617459	-0.793205	2.29e-09	1.06e-08	-1.10851	3.78e-18	1.94e-17	17	11826668	11853074	+	2074	SPY
VIT_17s0000g09860	7.83517	7.50398	7.32811	9.78906	12.9359	13.3194	17.5526	20.0267	17.6797	0.664389	7e-05	0.000241607	0.578268	0.000247913	0.000655172	1.28794	4.75e-25	3.28e-24	17	11776048	11781111	+	2390	EMB1006
VIT_17s0000g09820	17.6869	26.9573	25.4851	1.1376	1.8678	1.27342	0.27133	0.220897	0.38999	-4.03322	3.53e-64	2.58e-62	-2.32055	2.93e-08	1.23e-07	-6.31372	3.12e-91	1.03e-89	17	11694437	11701083	+	2685	At4g24790
VIT_17s0000g09810	9.07213	14.5956	13.9951	17.6588	19.676	14.8075	0.527496	0.515339	0.53519	0.464466	0.0332811	0.0643609	-5.08354	3.34e-59	1.33e-57	-4.57451	8.05e-38	8.28e-37	17	11675130	11676755	-	1266	At1g67750
VIT_17s0000g09800	5.34143	3.68704	5.5726	3.71825	3.70144	3.22616	0.15102	0.295079	0.153223	-0.461904	0.229889	0.328633	-4.18166	2.13e-06	7.36e-06	-4.59855	8.8e-08	2.44e-07	17	11674728	11675129	-	402	-
VIT_17s0000g09790	16.9426	13.3696	14.3019	11.1587	14.4589	9.71714	205.522	193.331	200.016	-0.341991	0.0840547	0.143337	4.04458	1.18e-156	3.74e-154	3.74897	2.61e-206	5.1e-204	17	11642875	11645632	-	1456	BT1
VIT_17s0000g09780	63.2443	54.963	61.9923	196.396	202.251	173.609	1241.66	985.88	927.622	1.6606	2.67e-43	9.77e-42	2.42659	2.92e-66	1.45e-64	4.13275	3.82e-174	4.99e-172	17	11635523	11636943	-	818	E4
VIT_17s0000g09770	0.270343	0.0382106	0.0787522	0.201047	0.0426221	0.0911843	2.34764	1.28438	0.571652	-0.240364	0.854169	0.898515	3.64959	1.51e-05	4.71e-05	3.44347	5.12e-05	0.000111013	17	11633097	11634949	+	1293	-
VIT_17s0000g09760	0.319569	0.17871	0.552482	0.307402	0.444685	0.377258	3.32773	2.09585	2.19372	0.103962	0.841143	0.888414	2.71053	4.54e-17	3.68e-16	2.86251	1.83e-12	6.92e-12	17	11622796	11629569	-	3594	Os02g0190300
VIT_17s0000g09710	9.07514	6.91553	10.3509	14.316	28.2507	24.2133	85.5903	96.9551	124.265	1.33767	2.64e-07	1.29e-06	2.16176	1.16e-19	1.09e-18	3.54375	3.28e-71	7.42e-70	17	11534291	11536469	+	2179	SOBIR1
VIT_17s0000g09700	5.98226	7.20639	5.5215	17.8657	18.4859	14.5952	0.331749	0.149586	0.673174	1.43849	1.25e-17	1.46e-16	-5.5083	1.18e-69	6.42e-68	-4.02176	2.05e-25	1.44e-24	17	11508745	11511752	+	2379	SEOB
VIT_17s0000g09690	33.3541	39.4405	34.2006	63.7518	55.0579	52.4442	75.7287	71.2182	76.1885	0.67161	8.08e-07	3.7e-06	0.345736	0.00347607	0.00759638	1.0628	4.35e-20	2.45e-19	17	11466372	11469645	-	1051	PIMT1
VIT_17s0000g09680	91.5695	94.6464	92.9563	295.214	321.06	303.336	418.064	348.41	340.711	1.71384	1.56e-81	1.87e-79	0.231186	0.0464229	0.0801321	1.99039	3.06e-65	6.15e-64	17	11462842	11466152	+	1257	-
VIT_17s0000g09670	9.29684	9.95501	9.79872	6.22828	8.26871	6.41372	17.9316	13.2087	13.1126	-0.478311	0.0032646	0.00816697	1.04372	4.26e-08	1.76e-07	0.610093	0.000282299	0.000566013	17	11457728	11462408	+	2546	RFS2
VIT_17s0000g09640	37.7675	34.8445	36.0145	27.6372	31.5869	27.0863	20.5775	14.0785	12.935	-0.337579	0.00427626	0.0104103	-0.895326	3.13e-06	1.06e-05	-1.18763	6.42e-10	2.08e-09	17	11401567	11406230	+	1900	RGLG2
VIT_17s0000g09620	27.1268	27.1792	25.1256	43.6074	35.7563	30.2646	13.0989	13.7046	12.0646	0.457151	0.00461271	0.0111378	-1.53167	1.86e-19	1.72e-18	-1.02848	7.32e-16	3.34e-15	17	11352580	11359966	-	1307	STR11
VIT_17s0000g09610	2.60589	4.34704	4.81947	3.94348	4.41418	4.29252	71.0985	83.4599	73.5931	0.100111	0.709365	0.785659	4.1338	4.9e-190	2.98e-187	4.27924	3.26e-91	1.08e-89	17	11349860	11351636	+	1648	CYP71AP13
VIT_17s0000g09570	1.09992	0.839504	0.640822	6.46204	8.04631	8.82961	22.6564	23.7393	24.925	3.17051	2e-29	4.31e-28	1.57232	1.14e-23	1.33e-22	4.7894	8.1e-106	3.54e-104	17	11284888	11286905	+	1589	CYP736A117
VIT_17s0000g09550	0.316302	0.782365	0.685294	22.6405	21.0754	24.6911	33.5515	37.803	39.308	5.25497	2.31e-79	2.57e-77	0.65728	4.99e-07	1.85e-06	5.95707	3.54e-109	1.63e-107	17	11202641	11204433	+	1263	NA
VIT_17s0000g09540	0.102749	0.406637	0.10476	11.7675	13.9477	13.8279	23.8593	25.7502	31.9384	5.99524	3.37e-20	4.54e-19	1.00486	7.86e-07	2.85e-06	7.04609	1.27e-28	1e-27	17	11202155	11202640	+	486	CYP736A117
VIT_17s0000g09490	11.6479	11.821	13.1928	15.6092	15.2731	17.7805	25.5459	25.5872	29.048	0.4028	0.00261249	0.00667735	0.68339	5.71e-08	2.34e-07	1.13125	5.22e-20	2.93e-19	17	11153678	11159384	-	2165	QS
VIT_17s0000g09480	24.2321	9.18667	16.3939	18.4699	15.6625	18.4917	7.52566	8.51781	9.77706	0.0707538	0.815049	0.867837	-1.06365	2.8e-10	1.41e-09	-0.946803	0.00378365	0.00660304	17	11137807	11139129	-	1323	Os07g0688000
VIT_17s0000g09470	5.22345	7.02852	9.26665	12.0324	13.3164	13.3811	53.2165	84.1271	76.8655	0.844063	0.000358818	0.00109774	2.42962	1.16e-36	2.29e-35	3.3175	2.22e-40	2.47e-39	17	11135878	11137487	+	956	NRT3.2
VIT_17s0000g09400	3.0997	3.15882	3.5712	13.2317	12.8967	8.63585	3.39162	4.71247	3.93813	1.81588	4.1e-16	4.33e-15	-1.56544	1.71e-11	9.51e-11	0.295633	0.199278	0.254234	17	11012092	11013702	+	1611	-
VIT_17s0000g09380	11.8137	9.26609	10.3213	22.5816	22.4087	20.6442	28.2054	35.448	36.0226	1.05678	2.55e-14	2.36e-13	0.565906	2.18e-05	6.65e-05	1.66827	1.91e-26	1.39e-25	17	10966252	10980394	-	2570	WNK3
VIT_17s0000g09370	136.692	148.652	137.902	568.558	655.361	689.748	649.586	707.316	645.616	2.17095	4.51e-80	5.21e-78	0.0285249	0.795508	0.849506	2.24463	3.77e-141	2.97e-139	17	10957599	10959197	-	1599	TUFB1
VIT_17s0000g09360	54.7911	46.6615	43.842	153.445	151.553	133.458	93.5946	76.6098	95.8152	1.58616	1.12e-13	9.94e-13	-0.75797	0.000127576	0.000351891	0.874283	0.000323268	0.000643928	17	10957439	10957598	-	72	-
VIT_17s0000g09340	33.5729	36.8454	50.9133	30.1077	24.9086	28.6427	2.05797	0	0	-0.543229	0.0293436	0.0576097	-5.38436	5.89e-15	4.19e-14	-5.87732	1.05e-05	2.42e-05	17	10911781	10912037	+	177	-
VIT_17s0000g09320	22.3918	29.6438	24.4189	1.86273	0.772246	0.638319	0	0.0755552	0.117698	-4.57031	3.99e-49	1.81e-47	-4.11664	5.64e-06	1.84e-05	-8.62907	6.68e-38	6.9e-37	17	10885567	10892759	+	1570	PCH2
VIT_17s0000g09310	8.25334	11.3223	11.5969	73.7439	63.5299	75.3258	603.053	665.188	733.927	2.76403	7.47e-58	4.4e-56	3.19888	8.17e-148	2.13e-145	6.0076	0	0	17	10881836	10883746	+	720	-
VIT_17s0000g09290	8.39343	9.65733	8.36536	8.7756	8.69067	5.84497	0.286639	0	0.232655	-0.187491	0.398621	0.50587	-5.53604	1.72e-22	1.89e-21	-5.67832	7.68e-26	5.48e-25	17	10875253	10877438	+	1059	STY13
VIT_17s0000g09280	77.3527	77.0261	77.6182	73.6886	85.1188	73.3841	182.091	165.267	165.612	-0.00477322	0.96358	0.974593	1.10675	3.72e-25	4.63e-24	1.14728	2.25e-40	2.5e-39	17	10869064	10874126	+	3100	JOKA2
VIT_17s0000g09270	0.913912	1.2659	2.04995	0.237879	0.0403443	0.0431557	0	0	0	-3.77538	1.18e-06	5.29e-06	-3.74099	0.099238	0.156381	-7.43177	1.56e-08	4.57e-08	17	10859665	10862639	+	1366	DTX16
VIT_17s0000g09210	1.60089	1.52665	1.63222	0.70285	0.808881	0.592011	1.33661	2.01597	1.42747	-1.18188	6.88e-05	0.000237932	1.1462	0.000575902	0.00143773	0.00920388	0.973013	0.979309	17	10798222	10803874	+	2589	At5g50170
VIT_17s0000g09190	26.6775	5.10144	29.428	7.95033	7.79338	8.99808	128.915	107.239	112.407	-1.31359	0.0604758	0.108067	3.7797	1.42e-145	3.59e-143	2.51083	0.000303122	0.000606035	17	10769971	10771002	+	891	-
VIT_17s0000g09160	4.4107	5.32878	4.85857	18.9514	26.7846	26.4532	50.8207	70.6307	71.1916	2.30125	4.86e-36	1.39e-34	1.3782	1.47e-13	9.54e-13	3.724	1.02e-100	4.04e-99	17	10745415	10748454	+	2253	NA
VIT_17s0000g09100	10.1868	12.333	12.3444	2.94066	4.23925	3.0898	7.73755	8.00652	8.33815	-1.76547	2.52e-20	3.42e-19	1.18925	1.95e-10	9.95e-10	-0.531401	0.000148862	0.000307173	17	10672866	10682320	-	2652	maoI
VIT_17s0000g09080	2.14192	1.24659	1.15615	2.13167	0.880653	2.33026	0	0	0	0.220476	0.644789	0.732399	-7.60533	7.04e-09	3.12e-08	-7.33591	2.07e-08	6.03e-08	17	10650213	10651994	+	1189	MYB86
VIT_17s0000g09070	14.1477	14.1849	16.2172	9.15331	9.82194	9.93156	25.0273	24.2256	24.3913	-0.629001	5.04e-06	2.06e-05	1.31146	2.81e-28	4.02e-27	0.727662	7.15e-10	2.31e-09	17	10614563	10630685	-	1846	HDA6
VIT_17s0000g09060	2.0562	2.53259	2.182	4.96971	6.06677	4.9043	5.1527	6.6787	6.57363	1.23081	1.16e-06	5.19e-06	0.168584	0.450651	0.555534	1.44466	8.1e-09	2.43e-08	17	10612774	10614033	-	1190	-
VIT_17s0000g09050	6.61051	3.80049	5.37368	7.09177	7.29546	12.5494	4.01837	2.86475	4.95849	0.765432	0.028321	0.05593	-1.2248	0.000714707	0.00175561	-0.413634	0.27261	0.333634	17	10607225	10607910	-	559	-
VIT_17s0000g09000	2.55552	5.0568	4.64769	0	0	0	0.503818	0.0820344	0.170389	-8.08022	1.63e-10	1.11e-09	4.02039	0.0561061	0.094697	-4.01891	4.19e-09	1.28e-08	17	10568632	10569354	-	723	MATP6-A
VIT_17s0000g08990	11.3171	14.2312	16.0488	5.75713	8.38635	7.04845	6.66491	5.54427	5.62393	-0.975618	1.84e-06	8.02e-06	-0.288033	0.155444	0.230716	-1.21923	1.83e-10	6.14e-10	17	10559960	10564744	+	1840	TAR2
VIT_17s0000g08960	2.7261	1.19177	1.31431	6.35309	3.6849	4.7899	12.6404	52.1825	51.1949	1.49207	2.33e-05	8.65e-05	2.93062	3.5e-06	1.18e-05	4.47079	1.61e-10	5.42e-10	17	10494444	10498141	+	2363	RFS
VIT_17s0000g08920	7.07359	11.9558	10.5604	3.39738	3.20625	2.88292	9.77708	7.90144	8.77709	-1.6473	2.42e-10	1.62e-09	1.44404	3.31e-11	1.8e-10	-0.158726	0.509691	0.572235	17	10401072	10403551	-	1186	TIC32B
VIT_17s0000g08910	14.1561	24.3987	19.2441	1.81562	1.26794	1.93757	1.94551	1.46206	1.2147	-3.53518	1.43e-36	4.13e-35	-0.15247	0.695077	0.765482	-3.6408	2.12e-35	2.03e-34	17	10382198	10392963	+	1217	SPC25
VIT_17s0000g08900	15.0791	21.1928	17.0607	21.6056	21.2848	19.5417	1.53014	2.43451	2.08472	0.221353	0.142372	0.222226	-3.40373	4.32e-89	3.64e-87	-3.13753	9.68e-51	1.41e-49	17	10369954	10374428	-	4166	RCH2
VIT_17s0000g08870	39.8427	47.7742	50.7708	30.966	25.0866	24.7883	4.24902	4.44997	5.51807	-0.782224	1.72e-07	8.55e-07	-2.54417	4.41e-50	1.36e-48	-3.28129	2.79e-85	8.35e-84	17	10327169	10330608	+	1786	-
VIT_17s0000g08860	27.5196	32.3125	27.8723	18.8799	15.2861	14.501	5.84943	7.22986	8.40756	-0.8577	3.16e-08	1.7e-07	-1.21562	5.72e-10	2.81e-09	-2.02731	2.75e-31	2.35e-30	17	10309360	10310984	-	1370	PUX10
VIT_17s0000g08850	32.9336	39.1748	36.8552	70.5053	74.3372	74.7332	68.8651	72.5894	74.9258	1.00522	5.4e-18	6.44e-17	-0.0583054	0.548513	0.645034	0.992072	5.13e-18	2.62e-17	17	10303532	10307730	-	1072	CSR1
VIT_17s0000g08830	17.3521	22.081	22.4132	17.6449	17.3028	13.3709	39.3428	31.5441	30.1439	-0.362231	0.0519478	0.0947236	1.02816	1.31e-08	5.7e-08	0.710967	7.21e-05	0.000153789	17	10241732	10248968	-	895	HEBP2
VIT_17s0000g08770	1.99108	0.925876	1.38043	2.53942	2.92252	2.51504	7.69768	9.7669	10.1186	0.885848	0.00420879	0.010259	1.75117	4.66e-21	4.72e-20	2.68401	4.8e-22	2.94e-21	17	10170749	10178342	-	2508	NA
VIT_17s0000g08760	1.89781	3.09523	3.23499	6.50271	6.82334	6.28364	4.10982	5.89939	6.91303	1.24828	8.97e-09	5.13e-08	-0.250094	0.21733	0.306117	1.0423	0.000161125	0.000331209	17	10163873	10167240	-	3368	GSO1
VIT_17s0000g08750	15.1419	19.6138	18.1536	8.66513	10.0265	8.16435	5.01347	4.69385	5.27204	-0.983089	5.5e-10	3.58e-09	-0.880169	4.1e-08	1.7e-07	-1.81825	1.82e-30	1.52e-29	17	10124363	10159485	+	2325	MORC6
VIT_17s0000g08720	0.124965	0	0.0764464	0.162634	0.137914	0.236039	7.17096	5.31363	6.10405	1.40732	0.204303	0.298595	5.0805	2.4e-35	4.55e-34	6.53634	1.01e-30	8.52e-30	17	10011463	10014827	+	1998	CRK1
VIT_17s0000g08660	12.1283	14.5595	12.9921	27.275	24.3071	24.2064	27.5633	25.9677	27.4866	0.926671	1e-11	7.58e-11	0.0602621	0.602647	0.695431	1.0322	5.16e-16	2.38e-15	17	9936623	9941289	+	1544	PAT1
VIT_17s0000g08640	1.86066	2.38822	1.99962	5.7593	5.49438	4.45247	0.30569	0.119458	0	1.32236	2.31e-06	9.96e-06	-5.23869	1.39e-16	1.09e-15	-3.8705	1.41e-07	3.84e-07	17	9922861	9924779	+	993	-
VIT_17s0000g08620	20.9499	17.2272	18.3968	8.18934	11.7695	14.2007	20.6771	26.3237	25.031	-0.732624	0.000549976	0.00162373	1.03788	6.88e-07	2.51e-06	0.350441	0.0186472	0.0293952	17	9907475	9915573	+	1976	MPHOSPH10
VIT_17s0000g08600	0.739795	0.518462	0.62856	0.962793	1.22467	1.0189	1.94872	1.83058	2.47142	0.761564	0.0667727	0.117608	0.921822	0.00544556	0.0114642	1.72994	2e-06	4.95e-06	17	9893134	9898415	-	1620	Srprb
VIT_17s0000g08590	12.4678	8.17031	8.7497	12.6437	8.75618	9.71042	0.787419	0.576954	1.11846	0.0726489	0.752471	0.819954	-3.68593	1.76e-35	3.35e-34	-3.56604	8.44e-29	6.69e-28	17	9888261	9891920	+	1542	-
VIT_17s0000g08580	18.1553	16.1341	19.3234	49.5195	43.9123	40.1703	75.9536	82.2949	80.5479	1.3105	9.84e-21	1.37e-19	0.80169	8.27e-12	4.72e-11	2.15748	1.15e-76	2.92e-75	17	9881482	9885639	+	1378	apaG
VIT_17s0000g08570	38.1359	34.4172	42.3912	23.8358	20.6197	21.9115	16.2142	15.7676	20.0138	-0.799331	2.1e-09	1.29e-08	-0.388602	0.00816317	0.0166275	-1.14261	6.7e-14	2.75e-13	17	9862812	9868286	-	1625	BRG2
VIT_17s0000g08540	37.814	35.8614	33.4503	38.5379	27.7548	29.3329	9.23848	10.888	10.4147	-0.172552	0.300753	0.40696	-1.68185	5.73e-19	5.17e-18	-1.80811	3.74e-33	3.39e-32	17	9828427	9839943	+	828	At5g62930
VIT_17s0000g08530	8.04128	7.64274	8.75813	16.563	19.1931	15.8464	27.6864	33.7666	30.9539	1.07275	3.94e-14	3.59e-13	0.803164	2.7e-09	1.24e-08	1.92091	2.3e-47	3.1e-46	17	9807359	9812612	+	2366	BOR2
VIT_17s0000g08510	18.8872	26.9191	20.2847	6.37761	6.07016	4.4744	3.98734	3.41041	3.49455	-1.9721	2.06e-24	3.54e-23	-0.671677	0.000297413	0.000774258	-2.59826	1.47e-48	2.04e-47	17	9722879	9726791	-	3913	ATM
VIT_17s0000g08480	16.6217	23.7544	18.0333	23.296	22.1068	15.2618	0.777227	0.590577	1.13903	0.0477708	0.833823	0.883043	-4.63726	3.85e-37	7.73e-36	-4.54386	2.41e-36	2.38e-35	17	9703427	9704324	-	703	WER
VIT_17s0000g08460	1.90596	0.942869	4.08084	0	0	0	0	0	0	-7.37691	7.25e-08	3.76e-07	NA	NA	NA	-7.34737	1.36e-07	3.73e-07	17	9687660	9689418	+	786	-
VIT_17s0000g08380	31.7736	12.6947	24.7053	45.7515	36.4053	37.1	52.9105	53.2871	52.3989	0.777466	0.00690811	0.0160028	0.375697	0.00367124	0.00797953	1.19864	2.98e-05	6.61e-05	17	9575041	9576192	+	1152	-
VIT_17s0000g08370	2.36332	0.974271	0.691636	2.07895	1.61805	1.16248	4.33643	3.32681	2.6452	0.258114	0.585386	0.681549	1.05214	0.000515242	0.00129542	1.35745	0.00257279	0.00459104	17	9558506	9562151	+	2282	SRO2
VIT_17s0000g08360	7.18904	7.61886	6.82227	3.11268	2.76162	2.88878	6.72315	5.32024	5.78097	-1.3116	3.36e-19	4.3e-18	0.98889	2.8e-09	1.29e-08	-0.276717	0.0607795	0.0871755	17	9517812	9557124	+	3612	ATM
VIT_17s0000g08350	3.98939	4.93383	3.75188	1.47701	1.48024	1.62399	5.35185	3.83968	3.94516	-1.47434	4.46e-08	2.36e-07	1.48289	1.45e-07	5.66e-07	0.0541871	0.82582	0.858821	17	9468816	9484795	+	1452	ATM
VIT_17s0000g08330	3.01828	4.22807	2.58985	1.90571	1.28624	1.44643	3.4515	3.76239	2.76461	-1.09652	0.00043613	0.00131408	1.07488	0.000200056	0.000535318	0.0235571	0.932538	0.946672	17	9433026	9452907	+	1671	ATM
VIT_17s0000g08320	6.23285	5.36868	2.9905	2.48121	1.69944	1.81786	5.61635	5.13853	5.06512	-1.2965	0.00149683	0.00403355	1.36983	5.46e-05	0.000158439	0.118492	0.729919	0.775698	17	9406972	9411665	+	681	ATM
VIT_17s0000g08290	8.71493	6.80338	10.91	30.4843	27.3117	17.0167	2.99527	3.71239	3.12967	1.49454	5.09e-09	2.99e-08	-2.96261	8.56e-33	1.47e-31	-1.42316	1.79e-08	5.23e-08	17	9361008	9362865	-	1358	DOF5.6
VIT_17s0000g08260	18.2844	12.6327	17.2941	24.0379	25.5373	24.6827	40.6408	37.5693	39.7045	0.616762	0.000182656	0.000588094	0.629986	1.1e-10	5.74e-10	1.29245	2.4e-15	1.07e-14	17	9346519	9349115	+	2417	KLCR3
VIT_17s0000g08240	9.12994	2.85129	7.06169	6.49255	6.54802	7.20445	1.88431	1.58201	0.86628	0.0807144	0.818657	0.870757	-2.2595	5.97e-17	4.8e-16	-2.13344	1.68e-06	4.2e-06	17	9308934	9314042	+	2062	HT1
VIT_17s0000g08230	11.2398	7.69035	10.1485	24.4526	22.8958	18.814	18.8997	21.7185	26.4867	1.17882	8.19e-09	4.7e-08	-0.016186	0.930218	0.953076	1.20823	2.79e-08	8.04e-08	17	9301409	9306409	+	893	At2g36330
VIT_17s0000g08220	36.8385	33.4682	33.6478	60.7472	58.9573	62.5544	83.7051	77.3417	81.0842	0.803442	1.37e-15	1.4e-14	0.373085	2.68e-05	8.08e-05	1.2222	2.6e-37	2.64e-36	17	9281680	9297644	+	2421	EX2
VIT_17s0000g08210	37.3635	40.029	37.0099	34.9906	30.2057	30.1794	15.9124	15.9668	17.0988	-0.269695	0.0222509	0.045282	-0.997626	1.85e-15	1.36e-14	-1.22171	4.91e-29	3.92e-28	17	9272873	9280391	+	1549	SIS3
VIT_17s0000g08200	4.19632	6.45835	5.79965	17.3545	17.8041	15.1918	34.238	37.8238	37.3829	1.60791	5.76e-15	5.61e-14	1.08328	3.35e-16	2.58e-15	2.73604	2.48e-50	3.6e-49	17	9257950	9260120	+	1071	-
VIT_17s0000g08160	5.3978	8.20429	8.5343	2.95248	2.76271	2.37034	0.0317024	0.247774	0.128659	-1.4591	1.27e-09	7.96e-09	-4.3372	3.46e-17	2.83e-16	-5.75136	2.28e-31	1.96e-30	17	9221624	9223628	-	1915	PGL3
VIT_17s0000g08150	1.41496	1.6916	1.08198	7.82624	6.11614	6.75114	62.0002	46.7064	56.0686	2.2945	1.87e-13	1.63e-12	2.96018	6.04e-60	2.46e-58	5.29855	9.47e-104	3.98e-102	17	9199418	9201483	-	847	BHLH162
VIT_17s0000g08100	1.39111	1.37635	1.2227	1.99773	2.11759	1.47235	0	0	0.177509	0.479177	0.205537	0.300057	-5.03493	2.42e-07	9.24e-07	-4.50917	9.27e-06	2.16e-05	17	9097091	9098131	-	1041	UGT90A1
VIT_17s0000g08090	10.1409	14.2898	11.5926	9.79827	5.25668	5.4416	1.868	4.56237	3.41144	-0.828307	0.0178501	0.0372213	-1.08925	0.0258911	0.0474977	-1.86842	3.58e-06	8.69e-06	17	9093270	9096733	+	325	-
VIT_17s0000g08070	39.4868	48.7713	49.3951	182.536	173.265	147.665	270.433	236.816	243.722	1.86493	2.04e-41	7.05e-40	0.540406	5.79e-06	1.89e-05	2.45042	3.8e-81	1.05e-79	17	9063859	9068388	+	1945	ALDH2B4
VIT_17s0000g08060	0.955475	1.3185	0.897264	0.425403	0.221995	0.0890493	0.091707	0.0597289	0.155074	-2.13087	0.000142086	0.000466512	-1.29606	0.17567	0.25609	-3.37452	1.03e-07	2.85e-07	17	9032365	9039270	+	1986	CNGC18
VIT_17s0000g08010	13.6097	6.89391	8.53749	4.50757	2.20351	2.23681	2.40264	1.06474	0.980099	-1.7111	3.55e-07	1.69e-06	-1.04195	0.0136427	0.0265686	-2.70401	1.81e-12	6.85e-12	17	8993307	8996192	-	2451	TPS9
VIT_17s0000g07990	5.72709	3.72784	5.83915	4.57666	4.15822	4.21076	15.941	10.2034	13.323	-0.247633	0.360396	0.468125	1.57261	2.99e-11	1.64e-10	1.37037	3.57e-07	9.48e-07	17	8986938	8987931	-	994	-
VIT_17s0000g07980	8.91717	10.3449	10.1256	5.21091	6.3099	5.32537	4.86786	4.21572	3.7311	-0.806931	9.64e-08	4.94e-07	-0.43225	0.0160586	0.0307883	-1.19451	1.91e-13	7.63e-13	17	8980053	8986870	+	2856	RDR2
VIT_17s0000g07920	8.52359	9.45535	11.5872	15.7989	13.2075	14.7377	21.5625	19.0204	19.4344	0.558285	0.00942826	0.0211226	0.421565	0.019198	0.0362075	1.02436	4.37e-07	1.15e-06	17	8898899	8901368	+	580	ATL48
VIT_17s0000g07850	107.47	106.548	111.754	106.97	109.841	96.7998	59.1856	49.7031	51.3447	-0.0611314	0.529608	0.630756	-1.00539	3.14e-18	2.73e-17	-1.02112	4.7e-21	2.75e-20	17	8799713	8806242	-	2031	NAT6
VIT_17s0000g07840	53.4991	73.1456	65.5573	127.514	128.468	114.747	172.587	177.073	190.349	0.942013	6.17e-11	4.36e-10	0.505824	5.19e-07	1.91e-06	1.49285	3.83e-26	2.76e-25	17	8792560	8793901	-	897	-
VIT_17s0000g07830	1.57149	1.59573	1.62332	1.23788	1.55176	1.53784	3.82109	3.11904	3.69828	-0.149397	0.564519	0.662968	1.25704	7.33e-08	2.96e-07	1.15323	7.34e-08	2.05e-07	17	8786988	8791406	+	2415	DOT4
VIT_17s0000g07800	14.2162	16.5534	15.4885	53.5671	56.8095	63.3735	174.144	167.509	155.413	1.90364	1.51e-43	5.59e-42	1.47933	1.03e-38	2.19e-37	3.42818	2.68e-187	4.12e-185	17	8770935	8775610	-	973	At5g50100
VIT_17s0000g07790	1.66899	2.47692	2.65457	2.8237	3.27862	2.64017	29.7057	23.5499	25.4452	0.358782	0.209966	0.305037	3.13112	6.41e-66	3.14e-64	3.53586	2.24e-63	4.32e-62	17	8768694	8770513	+	1496	UGT74B1
VIT_17s0000g07770	378.464	398.797	472.105	11.1942	17.4033	9.59006	0	0.567568	0	-5.02861	1.05e-120	3.84e-118	-6.08456	5.91e-08	2.41e-07	-11.0729	7.24e-27	5.36e-26	17	8741587	8741991	+	209	-
VIT_17s0000g07750	3.50579	2.7495	2.74618	1.83615	1.4155	1.21131	1.29944	1.87885	1.58208	-1.02441	0.00190565	0.00501159	0.0608713	0.875726	0.911336	-0.91644	0.00470928	0.00810928	17	8730739	8731906	-	1168	NA
VIT_17s0000g07740	8.68109	7.13122	7.22693	4.3533	3.38397	4.60699	2.51748	3.12162	3.3401	-0.909634	3.97e-05	0.000142398	-0.49433	0.0637562	0.10607	-1.3576	2.5e-09	7.77e-09	17	8704610	8728921	+	1254	At3g47830
VIT_17s0000g07710	1.36438	2.42982	2.50393	3.31453	3.71417	2.89921	6.74556	6.59009	4.71222	0.652823	0.123013	0.197329	0.824957	0.0141501	0.0274757	1.52247	9.5e-05	0.000199772	17	8688131	8688720	+	549	-
VIT_17s0000g07680	1.93703	2.49669	2.28295	0.647572	1.17673	0.965029	0.583335	0.696533	0.942564	-1.26548	1.44e-05	5.52e-05	-0.370792	0.331611	0.434481	-1.59445	4.84e-08	1.37e-07	17	8646605	8661032	-	2810	NAGLU
VIT_17s0000g07640	135.608	131.332	127.963	168.111	148.445	134.39	66.9918	57.2124	55.7566	0.184499	0.115793	0.187664	-1.36159	5.5e-25	6.78e-24	-1.1312	8.16e-24	5.37e-23	17	8604444	8609249	-	1498	gmppA
VIT_17s0000g07630	20.9282	29.1808	26.0644	1.09176	1.46181	1.30306	0.429426	0.262205	0.381227	-4.30196	5.39e-66	4.08e-64	-1.88728	0.000687207	0.00169279	-6.15	2.38e-59	4.23e-58	17	8599804	8603212	+	1131	E2FE
VIT_17s0000g07620	0.678801	1.5184	1.2939	1.49796	1.82398	2.05561	5.41798	5.64364	4.55049	0.620407	0.103828	0.171106	1.49785	7.4e-10	3.59e-09	2.16382	8.92e-12	3.25e-11	17	8595971	8597789	+	1692	OTP43
VIT_17s0000g07580	5.47546	5.41736	6.20785	7.58199	8.5566	10.7559	28.3313	20.9669	23.2334	0.648972	0.00237207	0.00612454	1.3933	1.5e-12	9.05e-12	2.08744	2.8e-29	2.25e-28	17	8563393	8566067	-	1140	ARR6
VIT_17s0000g07560	11.6008	12.5189	15.813	18.1629	29.6982	29.8451	41.0318	56.0968	76.3067	0.95651	1.66e-05	6.3e-05	1.12021	7.82e-06	2.52e-05	2.12037	2.25e-19	1.23e-18	17	8554067	8556246	-	1993	EDS1
VIT_17s0000g07550	16.9374	22.3436	18.8237	33.6133	33.6964	32.9802	55.9763	48.5971	47.7875	0.781493	2.23e-08	1.23e-07	0.566703	6e-07	2.2e-06	1.39355	5.96e-21	3.47e-20	17	8541793	8543606	+	1539	CNOT4
VIT_17s0000g07500	19.0005	20.1872	18.6822	13.1481	16.4147	16.8959	37.4897	28.6261	29.5047	-0.321899	0.020566	0.0422439	1.0041	3.82e-10	1.9e-09	0.727334	3.19e-07	8.51e-07	17	8440757	8447397	+	3025	PTAC2
VIT_17s0000g07470	19.7396	21.5356	19.218	43.0956	37.5068	44.3472	0.644871	0.967514	0.724378	1.03987	4.42e-18	5.33e-17	-5.77514	2.18e-190	1.4e-187	-4.6897	3.97e-123	2.31e-121	17	8408104	8412048	+	2636	TOR1L4
VIT_17s0000g07460	3.40678	4.52374	3.38203	4.90039	5.83754	4.76262	3.26984	1.38427	1.65876	0.449729	0.158965	0.243745	-1.33414	0.00169097	0.00390164	-0.838915	0.0703163	0.0995379	17	8395460	8401341	+	557	PCMP-E6
VIT_17s0000g07440	24.2331	37.3843	28.2201	1.73382	1.57168	0.921951	0.195478	0.0818457	0.0566656	-4.41801	1.01e-69	8.2e-68	-3.69664	8.41e-10	4.06e-09	-8.068	9.62e-67	1.98e-65	17	8383056	8387769	+	2174	RPA1B
VIT_17s0000g07430	0.045813	0.181308	0.0934189	0.0596225	0.0505599	0.0540832	2.39498	2.61185	3.5601	-0.97381	0.531472	0.632324	5.67315	7.4e-10	3.59e-09	4.73833	2.56e-12	9.61e-12	17	8375837	8381026	+	1090	-
VIT_17s0000g07350	4.92165	5.32881	5.63337	5.25709	6.78951	6.52267	24.2727	26.8016	31.4134	0.221901	0.212043	0.307437	2.11191	3.42e-38	7.1e-37	2.37879	1.54e-54	2.46e-53	17	8213757	8215907	-	2151	EXO70E2
VIT_17s0000g07290	2.84509	3.78555	5.00131	2.87277	1.84062	3.01123	1.13309	1.16524	0.726076	-0.598959	0.0812231	0.139145	-1.38501	0.00104775	0.00250144	-1.93895	1.36e-06	3.43e-06	17	8158122	8163508	-	1018	mcfE
VIT_17s0000g07270	45.5083	54.0306	52.9825	7.36323	6.17616	9.36531	4.4112	5.84343	7.20637	-2.74236	8.22e-49	3.67e-47	-0.428424	0.130544	0.198502	-3.1253	1.1e-55	1.8e-54	17	8131829	8144103	+	812	NA
VIT_17s0000g07260	233.753	259.383	256.147	104.654	105.375	100.775	7.90277	9.91923	7.43394	-1.2755	2.25e-42	8.02e-41	-3.65704	4.85e-155	1.42e-152	-4.88748	1.1e-270	5.02e-268	17	8111159	8115861	+	1160	PDCB3
VIT_17s0000g07240	6.70018	8.84648	7.35494	8.59829	8.75994	7.79946	17.2849	16.8311	16.7307	0.129492	0.435915	0.542323	0.978391	5.29e-15	3.78e-14	1.15317	6.71e-15	2.9e-14	17	8095032	8103824	-	2139	BRR2C
VIT_17s0000g07210	16.3647	18.5795	20.7488	34.4852	43.3696	35.1252	13.7186	11.0687	10.9064	1.0156	3.61e-11	2.61e-10	-1.69935	5.78e-27	7.73e-26	-0.639067	0.000110135	0.000230247	17	8035314	8037667	+	1779	CYP75B2
VIT_17s0000g07200	58.2401	59.3767	61.8479	123.383	144.393	119.43	41.4088	41.0562	39.4086	1.10355	1.19e-21	1.75e-20	-1.70455	5.97e-51	1.88e-49	-0.555854	5.24e-10	1.71e-09	17	8011870	8034743	+	1774	CYP75B2
VIT_17s0000g07120	22.7515	29.9583	20.6382	51.7078	47.4484	46.4101	68.3369	65.5698	63.2463	0.981764	3.4e-08	1.82e-07	0.401772	0.000691732	0.00170306	1.42894	8.86e-17	4.25e-16	17	7897125	7901290	-	597	At5g07960
VIT_17s0000g07090	1.12837	2.11402	1.81134	1.71845	1.74869	1.47377	0.408625	0.285148	0.414585	-0.0378551	0.905338	0.934762	-2.1949	1.78e-08	7.6e-08	-2.18761	5.47e-07	1.43e-06	17	7810865	7824399	-	2080	UGT83A1
VIT_17s0000g07080	1.01128	1.38007	0.639972	1.67917	1.27	1.68783	4.02755	5.50862	6.66711	0.602862	0.143262	0.223374	1.77119	2.94e-09	1.35e-08	2.41868	9.81e-12	3.56e-11	17	7802440	7804353	-	1432	UGT83A1
VIT_17s0000g07070	1.20987	1.18064	1.28424	1.16475	0.914542	1.1348	1.83359	2.77558	3.27092	-0.202345	0.449095	0.55525	1.25885	1.54e-05	4.79e-05	1.10223	7.9e-05	0.000167602	17	7777011	7785109	-	3013	NA
VIT_17s0000g07060	0.344124	0.66203	0.779683	1.49284	1.54022	1.64755	7.39119	6.63046	5.65961	1.38649	9.77e-05	0.00032956	2.03491	1.07e-23	1.25e-22	3.46602	6.85e-33	6.17e-32	17	7759830	7767706	-	2612	UGT83A1
VIT_17s0000g07030	0.650057	0.58469	0.542272	0.538366	0.847851	0.34882	2.01169	1.75476	3.20734	-0.0349176	0.959358	0.971992	1.96072	0.000370065	0.000950153	1.97318	9.2e-05	0.000193956	17	7731744	7732588	-	845	UGT83A1
VIT_17s0000g07020	0.924336	1.0234	0.942424	3.83802	3.69183	3.81919	17.4986	12.913	14.632	1.96658	2.08e-17	2.4e-16	1.95248	8.43e-30	1.29e-28	3.96456	1.82e-76	4.61e-75	17	7725843	7728295	-	2269	UGT83A1
VIT_17s0000g07010	3.69898	2.79563	4.08564	2.80815	1.58754	1.45557	10.6805	8.78679	6.84394	-0.869238	0.0186018	0.0386388	2.1423	7.08e-11	3.75e-10	1.31765	1.89e-06	4.7e-06	17	7713410	7715383	-	972	At4g16580
VIT_17s0000g06970	31.6214	42.0602	25.9613	110.518	63.7544	84.198	33.541	30.4681	37.8013	1.36787	3.08e-09	1.85e-08	-1.38068	1.61e-12	9.65e-12	0.0338446	0.859858	0.887815	17	7668252	7676896	-	3430	DGK1
VIT_17s0000g06960	12.2293	12.7909	13.8342	7.76831	7.9693	10.6558	3.61074	4.08086	4.16622	-0.563001	0.00139644	0.00378535	-1.1918	6.47e-09	2.88e-08	-1.70993	4.2e-26	3.02e-25	17	7659649	7663566	-	1715	UGD1
VIT_17s0000g06930	17.8077	19.5616	15.9126	54.5903	76.8182	76.6958	75.2393	84.4426	69.8221	1.96005	3.52e-29	7.53e-28	0.103903	0.522794	0.621973	2.10915	4.21e-55	6.79e-54	17	7609556	7613137	+	1475	UNE10
VIT_17s0000g06920	0.410274	0.579887	0.537817	0.991609	2.52266	2.49087	6.41303	11.6255	13.0854	1.97568	0.000592181	0.00173691	2.32725	4.65e-09	2.1e-08	4.34979	3.18e-23	2.04e-22	17	7601907	7603004	+	852	REM4.1
VIT_17s0000g06900	14.949	22.1332	15.9982	3.17354	2.34014	2.87869	1.03117	0.629627	2.22319	-2.6731	5.37e-18	6.43e-17	-1.15017	0.0516854	0.0880879	-3.77612	6.3e-19	3.36e-18	17	7556257	7557953	-	471	Zranb3
VIT_17s0000g06880	67.9638	72.7211	71.2013	86.772	84.9396	75.3374	29.7863	28.8296	29.5346	0.215155	0.0371905	0.070947	-1.52338	8.65e-49	2.58e-47	-1.26285	4.08e-46	5.33e-45	17	7531999	7538702	-	1975	At5g07830
VIT_17s0000g06870	12.1752	12.7444	9.80486	17.3379	22.7841	23.6428	62.2117	65.9126	66.4926	0.871984	5.48e-05	0.000192518	1.57006	3.89e-23	4.41e-22	2.48829	7.61e-58	1.31e-56	17	7527962	7530930	-	566	Lyrm4
VIT_17s0000g06860	47.6507	33.2789	41.3286	45.2338	56.3477	43.8312	160.688	153.45	184.414	0.243863	0.171773	0.259576	1.74013	2.64e-35	4.99e-34	2.02979	3.63e-36	3.57e-35	17	7520817	7524459	+	1158	SNAP33
VIT_17s0000g06850	12.8251	16.7388	13.0761	10.6539	9.63678	13.5297	22.5589	28.5211	29.2831	-0.341244	0.307832	0.414788	1.21236	5.22e-05	0.000151902	0.916109	0.000967392	0.00182193	17	7517397	7520816	+	183	-
VIT_17s0000g06820	0.709321	1.40359	0.964268	1.96935	1.51345	1.95386	7.64625	6.6837	8.34105	0.812441	0.0588596	0.10544	2.02747	3.8e-14	2.56e-13	2.88246	1.14e-19	6.3e-19	17	7475229	7477459	+	1056	ZAT4
VIT_17s0000g06790	2.33477	1.58597	2.52257	1.13378	1.80753	3.29103	0	0.0413893	0	-0.0501394	0.906244	0.93536	-7.14	3.21e-08	1.35e-07	-7.14669	1.11e-08	3.3e-08	17	7414876	7417080	-	1433	At5g07800
VIT_17s0000g06760	4.75031	4.1726	5.41028	5.60922	6.08643	5.77197	10.5362	9.77046	9.6895	0.280397	0.112749	0.1834	0.742412	2.32e-07	8.87e-07	1.06815	5.81e-11	2.02e-10	17	7339197	7342279	+	2155	-
VIT_17s0000g06750	10.0014	12.7727	11.7882	7.29274	7.82817	6.53146	6.38145	3.79118	2.44982	-0.679796	0.00165245	0.0044115	-0.814419	0.0240235	0.0443735	-1.44928	3.66e-05	8.05e-05	17	7322929	7323760	+	704	Dctpp1
VIT_17s0000g06740	22.4123	18.4139	21.3809	12.2813	11.7164	8.35521	10.3574	7.93925	10.1851	-0.951018	8.18e-05	0.000279189	-0.220064	0.445299	0.549936	-1.12542	1.84e-06	4.57e-06	17	7317400	7319944	+	381	-
VIT_17s0000g06730	56.7615	43.756	53.1146	74.9588	56.2632	55.0864	7.9592	7.5276	5.9276	0.270268	0.124248	0.198938	-3.15612	1.25e-56	4.53e-55	-2.83986	6.85e-49	9.6e-48	17	7313914	7315836	+	717	ZFR
VIT_17s0000g06720	8.87537	5.30732	7.85577	6.60039	5.92005	7.36883	1.18574	1.15841	1.20304	-0.155244	0.609132	0.702341	-2.52362	7.37e-10	3.58e-09	-2.63329	1.03e-09	3.29e-09	17	7311470	7312072	-	512	-
VIT_17s0000g06700	1.87782	2.06433	1.63093	2.17232	3.07021	2.0526	0	0.0826056	0	0.385765	0.334696	0.442494	-6.37	7.15e-07	2.61e-06	-5.94034	5.12e-06	1.22e-05	17	7243746	7246362	-	718	-
VIT_17s0000g06690	0.889848	1.19114	1.73447	0.64716	0.924282	0.803311	0.636374	0.155427	0.129131	-0.68346	0.0894568	0.15101	-1.40461	0.0337309	0.0602449	-2.04668	0.00169782	0.00309998	17	7239172	7243130	+	1908	At5g55860
VIT_17s0000g06680	25.9696	23.439	27.9566	69.7525	65.6293	58.543	23.0077	21.2469	19.4243	1.31923	3.6e-21	5.14e-20	-1.64269	2.34e-31	3.83e-30	-0.278174	0.0745205	0.104996	17	7231545	7234887	-	723	At5g01610
VIT_17s0000g06660	23.6062	16.4688	18.0511	14.8686	17.3681	13.3086	7.81872	10.5142	10.6392	-0.358022	0.0949449	0.158755	-0.690486	0.00177177	0.00407341	-1.00273	1.77e-05	4e-05	17	7223882	7226821	-	660	-
VIT_17s0000g06650	16.493	18.1458	19.6119	29.7182	23.5827	24.9113	8.84486	10.9709	11.323	0.520991	0.000171062	0.000553622	-1.36505	5.18e-19	4.68e-18	-0.798832	7.36e-08	2.05e-07	17	7210573	7217743	-	2622	IBS1
VIT_17s0000g06630	2.47775	2.64003	2.5651	6.59807	7.19379	5.71506	0.78784	0.679132	0.705292	1.3386	1.89e-09	1.16e-08	-3.20416	3.36e-25	4.19e-24	-1.82026	2.9e-07	7.76e-07	17	7160954	7162263	+	1310	NA
VIT_17s0000g06600	4.63542	4.03033	4.29648	5.94128	5.42577	4.89183	10.9295	11.4284	10.0493	0.318983	0.22908	0.327695	0.960426	1.85e-05	5.71e-05	1.32469	3.5e-09	1.08e-08	17	7128114	7130965	-	711	-
VIT_17s0000g06590	66.2197	29.6259	58.7532	66.99	53.5795	60.0898	19.7968	21.0238	19.7507	0.217055	0.407512	0.514637	-1.61273	1.92e-37	3.88e-36	-1.35032	5.74e-07	1.5e-06	17	7124307	7125962	+	1656	XXT5
VIT_17s0000g06570	44.699	56.2729	44.1548	49.9747	51.311	54.3462	106.794	95.1757	100.197	0.0948776	0.475073	0.580012	0.920356	1.74e-21	1.79e-20	1.06081	9.89e-16	4.49e-15	17	7101564	7108734	+	2727	APRR1
VIT_17s0000g06560	1.78343	1.41161	2.78811	0.618938	0.656075	1.82466	0	0.706081	0.879935	-0.949789	0.172461	0.260513	-1.00699	0.356079	0.460593	-1.91487	0.032948	0.0497693	17	7096186	7098427	+	420	APRR1
VIT_17s0000g06550	1.99745	1.41161	2.23049	1.11409	1.04972	1.23516	0.578191	0.338919	0.703948	-0.736501	0.174076	0.262398	-1.1075	0.138439	0.208661	-1.79925	0.00717158	0.0120177	17	7094555	7095620	-	525	NEN1
VIT_17s0000g06540	3.2745	2.91578	2.25354	1.385	1.62621	1.73953	1.1943	0.777847	0.706833	-0.834112	0.0509615	0.0931547	-0.864997	0.131758	0.200053	-1.65379	0.00105411	0.00197578	17	7092785	7094410	+	610	-
VIT_17s0000g06510	18.2177	22.8588	20.8491	22.9004	27.6487	24.7406	11.366	12.2111	10.4169	0.276965	0.0548992	0.0993623	-1.18441	2.1e-17	1.74e-16	-0.862493	5.35e-09	1.63e-08	17	7060887	7066945	+	1768	NEN2
VIT_17s0000g06500	0.52859	0.830617	0.475529	0.728389	1.54419	1.35814	2.60834	2.25278	2.03273	0.983969	0.038552	0.0732118	0.879993	0.0144756	0.0280365	1.91121	2.97e-07	7.94e-07	17	7057922	7059527	+	1606	PCMP-H61
VIT_17s0000g06450	126.706	154.483	143.403	594.657	516.623	464.309	781.029	745.705	779.403	1.88546	8.72e-45	3.41e-43	0.513044	1.04e-05	3.29e-05	2.4439	1.22e-117	6.41e-116	17	7037862	7044980	+	1325	RPE
VIT_17s0000g06440	28.7784	24.7266	27.2664	24.1474	19.824	22.2951	3.62534	5.84676	4.67075	-0.293042	0.0265	0.0527625	-2.26421	1.27e-32	2.17e-31	-2.51145	1.36e-40	1.52e-39	17	7027348	7031531	-	2110	FT1
VIT_17s0000g06410	8.64957	14.5284	17.8427	1.37438	1.16547	0.593662	0	0	0	-3.72022	4.47e-23	7.16e-22	-6.57623	1.9e-06	6.6e-06	-10.2494	5.95e-17	2.88e-16	17	6993893	6995184	+	993	MYB16
VIT_17s0000g06400	3.71733	1.50181	2.65305	0.201577	0.444438	0.255989	1.46879	4.9671	4.3178	-3.11747	1.33e-09	8.34e-09	3.5244	1.56e-10	8.03e-10	0.450439	0.355624	0.420531	17	6977372	6979197	+	1612	NA
VIT_17s0000g06390	2.49681	2.47032	2.75207	3.20551	4.69182	4.93911	5.12754	6.37191	4.7029	0.731469	0.00496496	0.0118914	0.296383	0.235125	0.326529	1.07274	3.88e-06	9.38e-06	17	6970923	6972402	-	1480	PCMP-H28
VIT_17s0000g06380	13.4543	16.0635	15.828	39.2288	34.3369	33.4461	91.0651	80.2848	91.0368	1.23184	9.71e-16	9.96e-15	1.25823	2.47e-23	2.82e-22	2.53517	1.14e-76	2.91e-75	17	6967311	6970922	+	772	SPAC16E8.02
VIT_17s0000g06370	41.447	37.0548	30.1843	22.0961	8.18782	9.39	2.68859	1.5675	1.49589	-1.4647	8.75e-06	3.47e-05	-2.82048	1.57e-12	9.43e-12	-4.23722	1.3e-65	2.62e-64	17	6914947	6916663	-	1400	At1g08570
VIT_17s0000g06350	452.319	596.428	557.424	2360.85	2010.7	1619.88	2313.5	1837.17	1914.22	1.89312	3.24e-29	6.94e-28	-0.0187109	0.907895	0.935905	1.91982	3.03e-37	3.07e-36	17	6886280	6887463	-	932	lhcA-P4
VIT_17s0000g06310	9.88516	9.80685	11.1741	46.6351	38.7166	39.6387	60.4161	60.3318	63.4841	2.01104	3.47e-50	1.64e-48	0.523606	4.23e-06	1.4e-05	2.57994	1.09e-121	6.2e-120	17	6845904	6848869	+	1859	CDF3
VIT_17s0000g06290	0.730398	1.29316	1.3326	2.25133	1.48488	1.63374	0.70104	1.00449	0.474176	0.668728	0.0956447	0.159728	-1.3311	0.00297242	0.00657629	-0.617903	0.229159	0.287458	17	6825995	6827736	+	1299	At1g74460
VIT_17s0000g06280	185.185	231.617	221.419	630.594	581.457	522.584	546.07	486.693	481.712	1.43652	9.49e-29	1.99e-27	-0.232302	0.0388936	0.0684255	1.24943	8.49e-24	5.58e-23	17	6820975	6822734	+	1516	CHLP
VIT_17s0000g06270	12.4363	10.0386	10.2475	7.40952	8.70532	9.49969	35.7687	37.6265	34.5248	-0.358552	0.0463461	0.0860009	2.03615	2.08e-48	6.12e-47	1.72386	1.1e-36	1.09e-35	17	6803673	6806402	-	1570	At3g47520
VIT_17s0000g06230	46.7553	54.7527	46.7324	72.4699	71.4785	70.6684	109.399	101.325	118.133	0.527541	3.08e-06	1.3e-05	0.578875	1.27e-08	5.5e-08	1.15197	1.1e-21	6.65e-21	17	6786000	6793462	-	1303	SUD1
VIT_17s0000g06220	6.00406	7.51341	6.78276	2.34144	3.99417	3.67979	3.96764	4.44769	5.41896	-1.02067	1.03e-05	4.06e-05	0.425316	0.0897163	0.143503	-0.551349	0.00357456	0.0062579	17	6778775	6782507	+	2387	ARAD1
VIT_17s0000g06210	6.12121	9.08439	6.98005	6.28921	14.7553	9.31801	0.391678	0.573976	0.198695	0.45134	0.189468	0.280714	-4.73805	9.77e-17	7.74e-16	-4.24282	2.79e-15	1.24e-14	17	6769421	6770613	+	620	GASA6
VIT_17s0000g06180	12.5011	9.93534	10.6563	21.9147	23.9741	26.6528	57.3465	55.822	55.2337	1.12624	1.22e-12	9.92e-12	1.1775	1.35e-23	1.56e-22	2.34963	2.43e-74	5.89e-73	17	6742394	6746755	+	1462	-
VIT_17s0000g06130	0	0.126359	0.19532	0.498633	0.845683	1.96	4.50279	2.73042	2.363	3.36462	0.00118185	0.00325251	1.49603	0.00681159	0.0141048	4.90741	1.79e-09	5.63e-09	17	6686495	6687473	+	782	GSTU9
VIT_17s0000g06050	17.4666	20.9263	20.4332	4.88136	6.02539	4.63745	0.48568	0.632649	0.355885	-1.92378	1.29e-32	3.17e-31	-3.43292	1.41e-30	2.25e-29	-5.31209	1.63e-99	6.3e-98	17	6616986	6621517	-	2250	At1g26850
VIT_17s0000g06040	3.15131	5.63616	4.28397	41.6431	25.0137	27.7583	3.34003	3.21507	3.43858	2.84536	2.8e-27	5.53e-26	-3.27565	1.83e-44	4.77e-43	-0.384862	0.184031	0.237352	17	6613320	6614938	-	1236	PKS1
VIT_17s0000g06020	11.8112	12.4255	12.4997	11.7232	9.32255	10.4576	1.0906	2.13093	1.38313	-0.230121	0.143205	0.223315	-2.80803	2.91e-25	3.64e-24	-2.99159	6.9e-32	6.02e-31	17	6588742	6590077	-	1336	TCP14
VIT_17s0000g05980	1.13054	1.78491	2.15818	0	0.37165	0.482737	0	0.0857093	0.0890108	-2.55689	0.000139225	0.000457573	-2.33312	0.0912221	0.145499	-4.85644	3.66e-11	1.29e-10	17	6515084	6546950	-	2076	PRAF1
VIT_17s0000g05950	4.75583	3.25756	4.84889	0	0.403739	0.431873	0	0	0	-3.90298	2.39e-05	8.86e-05	-2.81687	0.366721	0.471065	-6.71366	5.33e-07	1.39e-06	17	6493136	6493937	+	273	ILI3
VIT_17s0000g05930	3.49016	3.71876	2.46355	4.54221	7.85174	5.22949	3.91678	2.39157	2.48369	0.863347	0.0380928	0.0724528	-1.04457	0.0187152	0.0353643	-0.135625	0.776372	0.815903	17	6469316	6470189	+	372	-
VIT_17s0000g05890	7.30955	8.56032	8.9355	6.11542	4.81546	4.49064	2.76573	2.17045	2.57606	-0.694707	0.00069927	0.00202504	-1.0725	2.8e-05	8.42e-05	-1.72139	9.54e-15	4.1e-14	17	6427646	6430467	-	1339	PBL3
VIT_17s0000g05870	12.3452	14.581	14.808	6.72678	5.56289	5.44625	0.675133	0.101473	0.105381	-1.2432	1.19e-11	8.98e-11	-4.36688	8.83e-18	7.47e-17	-5.56338	4.12e-36	4.05e-35	17	6410692	6413316	+	1169	GALM
VIT_17s0000g05850	4.96548	5.28944	5.61954	17.5773	14.5402	16.7453	29.8218	30.5499	34.8707	1.61529	1.29e-31	3.04e-30	0.926648	2.93e-13	1.86e-12	2.58721	8.37e-94	2.92e-92	17	6379585	6387501	-	3017	ABCA2
VIT_17s0000g05840	43.3279	48.1791	45.0479	37.3232	38.943	36.8852	3.666	4.87695	3.37654	-0.277167	0.0052157	0.0124301	-3.28258	6.86e-99	7.17e-97	-3.51471	2.21e-107	9.85e-106	17	6368468	6379327	+	2335	IQD31
VIT_17s0000g05830	34.3535	53.7303	44.887	2.79721	3.12318	4.27117	0.566162	0.425472	0.751164	-3.70884	6.55e-60	4.22e-58	-2.58864	3.17e-11	1.73e-10	-6.25438	4.37e-91	1.44e-89	17	6357705	6361180	-	1394	-
VIT_17s0000g05820	36.3493	38.1168	37.7202	28.7052	25.5104	23.9552	13.7295	13.1336	11.8983	-0.528705	5.6e-05	0.000196114	-1.0475	3.68e-11	2e-10	-1.53046	2.21e-29	1.78e-28	17	6348935	6356609	+	849	UBC2
VIT_17s0000g05800	8.97674	9.00283	8.87732	14.6192	14.8062	12.7688	34.9769	33.4716	33.2785	0.64532	1.48e-06	6.54e-06	1.23297	1.59e-26	2.08e-25	1.92375	5.31e-74	1.28e-72	17	6290204	6305722	-	2036	ALDH12A1
VIT_17s0000g05790	1.98809	1.77415	1.74878	0.0507326	0.215107	0.0920385	0.189571	0.277803	0.240419	-3.91034	2.22e-09	1.36e-08	0.924695	0.379359	0.483918	-2.95755	1.92e-08	5.59e-08	17	6285851	6289709	+	1281	PCO2
VIT_17s0000g05730	2.39934	2.00296	2.06405	7.22094	7.61284	10.6217	0	0.267166	0.184971	1.97151	2.83e-10	1.88e-09	-5.84638	5.85e-16	4.42e-15	-3.83107	4.53e-06	1.09e-05	17	6211393	6213589	-	666	-
VIT_17s0000g05720	1.28868	1.6575	1.77375	5.19908	5.97325	6.69375	0	0.0765301	0.317912	1.91672	2.01e-09	1.23e-08	-5.5523	2.11e-14	1.44e-13	-3.58917	6.34e-05	0.000136092	17	6187390	6188642	-	775	-
VIT_17s0000g05710	2.91663	5.42158	2.61325	8.05167	6.24258	9.91206	0.107451	0.104975	0.109019	1.13632	0.00223326	0.0057966	-6.27095	3.69e-12	2.16e-11	-5.08807	2.32e-07	6.24e-07	17	6180394	6181268	-	565	-
VIT_17s0000g05700	3.01303	2.80329	3.24109	8.16628	7.73344	5.95544	6.38522	6.73054	6.9216	1.26407	9.88e-13	8.14e-12	-0.161491	0.314612	0.416138	1.14797	8.49e-16	3.87e-15	17	6172962	6176574	-	3613	QKY
VIT_17s0000g05690	9.77315	10.3601	8.11387	12.598	11.9671	13.4603	0	0.221103	0	0.421714	0.017046	0.0357642	-7.43463	4.08e-23	4.61e-22	-6.96746	8.53e-20	4.74e-19	17	6167654	6170135	-	1073	-
VIT_17s0000g05680	59.7502	64.0528	62.1386	83.02	89.651	86.4545	230.207	185.181	193.637	0.473025	1.28e-06	5.7e-06	1.19608	2.01e-23	2.31e-22	1.71439	7.32e-45	9.2e-44	17	6162016	6166458	+	1211	HIR1
VIT_17s0000g05650	38.0349	42.5477	39.9676	237.998	195.594	161.788	219.496	203.143	188.721	2.29727	5.16e-46	2.11e-44	0.00203476	0.989631	0.9983	2.345	6.75e-96	2.46e-94	17	6148117	6149171	-	814	-
VIT_17s0000g05640	9.63366	12.9029	15.4647	12.4709	21.1223	22.5035	78.0602	92.542	93.6415	0.558586	0.0285105	0.0562322	2.1976	1.21e-25	1.54e-24	2.80002	1.54e-51	2.31e-50	17	6144991	6147996	+	1949	NPF4.6
VIT_17s0000g05630	41.3174	34.272	44.0377	110.069	111.056	100.037	226.803	229.624	222.442	1.41847	4.92e-27	9.59e-26	1.04315	1.6e-31	2.62e-30	2.50682	1.95e-92	6.59e-91	17	6134173	6136422	-	1518	HAT5
VIT_17s0000g05620	15.2094	17.701	11.2942	32.5515	31.3877	32.537	33.9356	28.6112	31.6653	1.11884	1.1e-09	6.93e-09	-0.0709102	0.563503	0.658776	1.09423	1.37e-08	4.04e-08	17	6128134	6130720	+	1136	-
VIT_17s0000g05610	9.8268	9.3257	10.428	28.775	24.6779	21.485	14.6899	13.8749	11.8738	1.3337	5.33e-15	5.19e-14	-0.925323	1.15e-07	4.54e-07	0.453972	0.00832424	0.0138255	17	6125815	6126810	+	996	-
VIT_17s0000g05580	3.06837	3.80965	5.70475	0.234898	0.132796	0.497174	3.14522	2.14377	1.70686	-3.87319	3.87e-11	2.79e-10	2.98494	4.9e-06	1.61e-05	-0.843267	0.0343427	0.051681	17	6081601	6089504	+	830	-
VIT_17s0000g05570	39.0716	55.109	54.3457	0.79659	1.57619	1.41506	0	0	0.0314584	-5.28648	4.08e-107	1.05e-104	-6.87326	6.75e-08	2.74e-07	-12.1235	2.92e-24	1.96e-23	17	6076049	6081359	+	1958	FEI1
VIT_17s0000g05550	23.6947	23.7294	30.7021	32.3789	34.6743	42.9052	32.1413	69.2828	59.3862	0.487876	0.00267226	0.00681882	0.510799	0.0389938	0.068586	1.04264	6.42e-05	0.000137627	17	6051880	6063502	-	5353	NPF2.11
VIT_17s0000g05470	6.24536	4.17221	4.73486	21.4313	17.673	17.9593	4.18578	4.78671	4.83941	1.90502	3.18e-23	5.12e-22	-2.08252	5.19e-39	1.11e-37	-0.131699	0.553559	0.613585	17	5959100	5961553	-	1871	NFD4
VIT_17s0000g05440	1.024	0.5389	0.755259	0.25519	0.36067	0.205761	0.185415	0.310528	0.214993	-1.49771	0.003288	0.00821751	-0.248392	0.702428	0.771751	-1.70156	0.00133822	0.00247592	17	5930102	5937594	-	2292	HIPL1
VIT_17s0000g05380	6.19363	4.37708	6.82227	3.95833	2.56327	3.32944	9.6141	6.63388	9.6179	-0.831135	0.00597966	0.0140679	1.36086	1.51e-06	5.32e-06	0.574795	0.0357922	0.053619	17	5844311	5845370	-	903	dlcB
VIT_17s0000g05360	1.37496	2.72075	1.65675	3.90419	4.96614	6.05	39.3589	64.507	66.5293	1.37074	0.000233627	0.000737302	3.47318	5.53e-43	1.36e-41	4.88934	2.56e-58	4.45e-57	17	5833510	5834553	+	799	At1g18980
VIT_17s0000g05320	0	0.0907371	0.0467524	0.0596772	0.0506063	0.0270664	8.13927	6.80795	7.6358	-0.0102612	0.994795	0.996607	7.33417	1.48e-27	2.06e-26	7.35772	3.49e-32	3.07e-31	17	5809177	5813137	+	2178	MYOB5
VIT_17s0000g05300	3.33437	2.9848	3.96622	2.99629	4.73125	4.49862	6.75628	6.60057	7.5403	0.249337	0.467916	0.573365	0.730086	0.013917	0.0270607	1.02536	0.000280599	0.000562797	17	5795159	5797125	+	629	At5g11010
VIT_17s0000g05250	63.3174	78.1114	71.4399	275.39	233.397	212.754	341.485	322.706	309.553	1.75466	5.41e-35	1.49e-33	0.396156	0.00151873	0.00352997	2.19622	1.44e-79	3.85e-78	17	5753699	5754672	-	821	-
VIT_17s0000g05210	14.9334	16.7191	18.1547	16.9658	17.6622	15.1176	4.01988	4.82856	4.16208	-0.00748869	0.953515	0.967846	-1.97134	1.29e-46	3.6e-45	-1.93405	3.29e-41	3.74e-40	17	5700375	5706514	+	3685	LNG1
VIT_17s0000g05130	1.6939	2.11167	2.107	2.38085	3.25278	3.23949	3.62448	4.5469	4.55489	0.583531	0.0372287	0.0710119	0.479667	0.0551865	0.0933042	1.10829	1.22e-05	2.81e-05	17	5627923	5629396	-	1474	MTERF15
VIT_17s0000g05120	19.5158	19.9081	19.6771	53.2466	54.9193	51.2626	104.401	111.709	119.108	1.42548	8.25e-50	3.85e-48	1.03524	9.41e-27	1.25e-25	2.50605	2.75e-148	2.44e-146	17	5620108	5627228	+	2308	ABCB25
VIT_17s0000g05110	0.384519	0.10145	0.418179	0.266893	0.311198	0.211835	19.7276	20.4604	22.3552	-0.198555	0.785737	0.845199	6.26517	1.33e-86	1.06e-84	6.11977	1.65e-93	5.71e-92	17	5600225	5602640	-	1948	CYP78A5
VIT_17s0000g05070	85.7941	70.955	74.1888	293.544	199.604	222.637	28.8616	54.8519	40.1103	1.62445	3.26e-22	4.97e-21	-2.56812	3.88e-29	5.76e-28	-0.897723	5.92e-05	0.00012742	17	5544541	5548234	-	1809	COB
VIT_17s0000g05060	2.05537	1.35571	1.44469	2.77625	1.70125	2.72052	0.605775	0.610308	0.749056	0.557978	0.0514481	0.093911	-1.90823	3.27e-10	1.64e-09	-1.30376	2.86e-05	6.36e-05	17	5529705	5544384	+	3207	NA
VIT_17s0000g05050	296.889	266.395	278.35	207.727	173.054	190.995	79.9854	84.4346	88.5648	-0.564707	5.54e-07	2.58e-06	-1.21304	4.46e-28	6.32e-27	-1.73202	7.81e-73	1.83e-71	17	5527654	5529076	+	1263	COBL4
VIT_17s0000g05040	11.0095	9.7905	11.0914	1.02344	1.01253	1.31517	0.079672	0	0.161668	-3.25589	2.24e-25	4.03e-24	-3.84695	0.000320465	0.000830171	-7.06128	4.4e-16	2.03e-15	17	5522965	5524477	+	762	-
VIT_17s0000g05020	48.4853	32.2234	43.9586	17.7549	18.4976	21.346	2.52739	2.95783	4.48744	-1.12046	4e-10	2.63e-09	-2.56817	4.52e-33	7.87e-32	-3.64312	9.3e-51	1.36e-49	17	5506041	5513173	+	2306	SPL6
VIT_17s0000g05010	3.42727	3.25079	4.18743	1.69567	1.31289	1.5047	1.37743	1.11019	1.22283	-1.27723	9.4e-07	4.27e-06	-0.316515	0.33118	0.434059	-1.54784	1.22e-08	3.61e-08	17	5482720	5494676	-	1763	At5g49610
VIT_17s0000g04970	5.4187	6.23934	4.14355	13.861	12.9914	12.6835	22.3758	25.0781	18.6688	1.31521	1.83e-10	1.24e-09	0.70627	2.08e-05	6.35e-05	2.06723	5.41e-22	3.31e-21	17	5419701	5430294	+	1069	ER-ANT1
VIT_17s0000g04950	1.60825	2.06854	2.86951	11.6163	15.264	13.7646	0.879856	0.764069	0.595125	2.6323	8.07e-19	1.01e-17	-4.21925	1.42e-27	1.98e-26	-1.54384	0.00592027	0.0100529	17	5396606	5397916	+	621	SOT5
VIT_17s0000g04940	0.441913	0.145741	0	1.15024	1.30054	2.43454	0	0	0	3.04396	0.00689323	0.0159811	-5.67014	0.000177069	0.000477253	-2.57511	0.459109	1	17	5393704	5394042	-	339	-
VIT_17s0000g04930	1.57644	1.74321	1.46547	0.724106	1.0234	0.602096	0.112739	0	0.0571917	-1.02677	0.0206637	0.0424182	-3.83682	0.000396101	0.00101251	-4.82273	5.48e-07	1.43e-06	17	5376131	5377405	-	1077	SOT5
VIT_17s0000g04880	1.84695	1.692	4.32415	5.9647	11.626	15.1011	30.355	45.4175	51.4702	2.05519	4.1e-06	1.71e-05	1.92041	9.66e-10	4.64e-09	4.01945	1.63e-29	1.32e-28	17	5277070	5277799	-	730	DIR23
VIT_17s0000g04870	23.0995	25.4112	26.2268	14.2809	13.997	14.0336	10.1506	10.0111	12.8978	-0.826866	1.61e-10	1.1e-09	-0.393242	0.0169797	0.0323919	-1.17496	1.34e-13	5.39e-13	17	5258929	5270236	+	1256	MBP2C
VIT_17s0000g04860	8.38164	9.58735	7.96873	9.2512	11.0845	11.7734	25.7975	25.4969	31.0595	0.303169	0.0858537	0.145945	1.32013	1.08e-16	8.49e-16	1.66876	5.4e-27	4.02e-26	17	5244356	5248673	-	1412	-
VIT_17s0000g04850	27.1304	27.7305	28.6595	80.4923	50.1576	63.2853	59.3212	59.5531	49.1657	1.20797	2.37e-11	1.74e-10	-0.242652	0.18931	0.272821	1.01124	1.15e-15	5.2e-15	17	5240463	5241938	+	1224	DOF5.4
VIT_17s0000g04830	12.39	13.7742	11.92	1.43408	1.39407	0.920113	0.326749	0.542672	1.0277	-3.35306	3.24e-53	1.68e-51	-1.02074	0.0372047	0.0657561	-4.32867	1.96e-45	2.51e-44	17	5206939	5213522	+	1858	DPB2
VIT_17s0000g04820	35.6413	35.7852	34.2846	52.6276	43.7283	44.6236	12.4803	17.8331	18.3425	0.407829	0.00121561	0.00333629	-1.57134	1.43e-18	1.26e-17	-1.11753	1.57e-10	5.3e-10	17	5199398	5205671	-	1041	-
VIT_17s0000g04810	72.5687	66.7177	72.0154	139.818	100.708	112.357	14.0245	18.4523	18.8129	0.732749	4.08e-07	1.93e-06	-2.81918	4.15e-62	1.78e-60	-2.04068	2.02e-46	2.65e-45	17	5190336	5194134	-	1935	RRT1
VIT_17s0000g04790	19.3853	17.7835	16.006	12.1667	19.1942	18.616	3.92439	6.95556	4.67786	-0.094721	0.628919	0.718827	-1.72101	4.81e-12	2.8e-11	-1.77086	8.97e-16	4.08e-15	17	5177495	5186800	+	2831	BIM1
VIT_17s0000g04760	3.60486	0.526221	1.9582	0.769095	0.554364	0.837169	0.0359231	0.0701903	0.036447	-1.50595	0.0133766	0.0288518	-3.95115	1.5e-05	4.66e-05	-5.41093	4.9e-08	1.39e-07	17	5149856	5151545	-	1690	UGT89B2
VIT_17s0000g04750	34.5099	12.2567	34.0124	14.9324	13.8996	22.3894	8.10423	7.84739	7.49478	-0.663863	0.0560056	0.101095	-1.16436	3.07e-08	1.29e-07	-1.78318	2.15e-07	5.8e-07	17	5148048	5149740	+	1693	UGT89B2
VIT_17s0000g04740	12.6757	18.0196	11.9684	1.13081	0.996536	0.744174	0.0414262	0.0202357	0.0420303	-3.90243	1.31e-58	7.95e-57	-4.83197	2e-10	1.02e-09	-8.6876	3.11e-37	3.14e-36	17	5129709	5136316	-	2931	WDHD1
VIT_17s0000g04690	21.6254	25.6818	22.5354	31.9616	45.0595	46.0653	63.6958	56.5965	68.3272	0.812661	3.83e-06	1.6e-05	0.578094	0.000544018	0.001363	1.43571	5.98e-28	4.61e-27	17	4964452	4975540	+	1464	SPPA
VIT_17s0000g04680	17.5988	22.679	22.0341	31.7963	42.089	47.5545	60.2271	63.2271	71.3469	0.958238	3.72e-07	1.77e-06	0.643915	0.000124063	0.000342719	1.64675	1.46e-29	1.19e-28	17	4959326	4963930	+	1257	SPPA
VIT_17s0000g04560	13.3493	16.5829	15.3244	2.70249	2.07346	2.39305	5.46991	4.58044	5.00082	-2.66969	1.57e-32	3.86e-31	1.03736	0.000169157	0.000457695	-1.58598	2.74e-16	1.28e-15	17	4792628	4798711	+	1010	MIS12
VIT_17s0000g04540	14.1017	16.9364	16.349	11.5416	17.526	14.8214	3.2596	4.47051	3.87953	-0.114498	0.534427	0.634934	-1.95636	3.44e-20	3.33e-19	-2.02644	2.22e-30	1.84e-29	17	4778501	4784046	+	1937	ENO1
VIT_17s0000g04520	58.1969	55.8222	54.4928	78.2657	79.2695	87.2314	112.03	121.516	106.531	0.532306	5.22e-07	2.44e-06	0.437603	4.06e-05	0.000119641	1.01537	5.18e-24	3.44e-23	17	4763241	4769092	+	1209	CPP1
VIT_17s0000g04490	113.378	148.852	128.642	476.937	437.47	378.333	214.84	290.349	288.118	1.71953	5.83e-33	1.45e-31	-0.741379	1.13e-06	4.03e-06	1.02334	4.18e-10	1.37e-09	17	4729366	4732289	+	1405	CAS
VIT_17s0000g04470	48.6512	51.8175	53.2173	19.2601	16.7238	15.5354	29.0352	25.5768	25.0317	-1.58454	2.78e-33	7.03e-32	0.593161	6.5e-05	0.000186943	-0.945753	2.63e-15	1.17e-14	17	4716232	4718790	+	1127	-
VIT_17s0000g04460	1.54761	1.02079	1.68309	0.134274	0.113864	0.243598	0	0	0	-3.1187	0.00170906	0.00454686	-2.86993	0.273727	0.370931	-5.94263	3.74e-05	8.23e-05	17	4709595	4710078	-	484	NA
VIT_17s0000g04420	0	0.0497546	0.102544	0.0654466	0	0.118732	35.9491	24.9667	25.7423	0.264374	0.901858	0.932667	8.87752	5.57e-25	6.87e-24	9.16447	2.32e-26	1.68e-25	17	4650027	4651019	-	993	WAKL1
VIT_17s0000g04410	3.01239	2.75117	2.71695	1.80942	2.55732	1.36776	3.52146	3.57792	5.5736	-0.565764	0.244815	0.345075	1.10105	0.0224635	0.0417554	0.580417	0.158312	0.207384	17	4641323	4646072	+	431	TGH
VIT_17s0000g04380	0.868659	0.836215	0.694164	0.15277	0.388648	0.443446	0.11417	0.195193	0.144794	-1.27794	0.0110561	0.0243723	-1.16009	0.123912	0.189706	-2.39712	1.79e-05	4.04e-05	17	4578143	4582285	-	2127	WAKL2
VIT_17s0000g04370	1.58292	1.71295	1.1852	1.09441	1.03724	0.963532	3.69853	2.52637	2.80673	-0.542133	0.0910232	0.153274	1.50935	2.12e-07	8.15e-07	1.01326	0.000387204	0.000764788	17	4571322	4575352	-	2019	WAKL2
VIT_17s0000g04340	5.24753	7.53656	4.35784	3.02913	3.08244	3.04745	0.154348	1.05553	0.574195	-0.910773	0.00121966	0.00334542	-2.39408	2.85e-06	9.69e-06	-3.25938	1.86e-10	6.23e-10	17	4553001	4554180	-	1180	MIZ1
VIT_17s0000g04330	14.9737	23.7961	21.333	1.19309	1.19029	0.997365	0.0437077	0.0213502	0.0221726	-4.1576	1.61e-74	1.5e-72	-5.31399	5.07e-11	2.72e-10	-9.42692	7.24e-36	7.05e-35	17	4545262	4549609	+	2778	KIN8A
VIT_17s0000g04320	16.5162	14.1366	14.7654	5.35793	6.94892	7.8334	9.24488	8.39901	6.81075	-1.17642	4.89e-09	2.88e-08	0.241263	0.304311	0.404611	-0.89028	2.06e-06	5.1e-06	17	4537858	4542922	+	1031	PNO1
VIT_17s0000g04270	15.829	16.9624	14.9364	38.0723	38.4921	38.2831	43.7267	30.9214	27.3012	1.26038	1.53e-24	2.64e-23	-0.208185	0.263333	0.359266	1.09805	8.34e-08	2.32e-07	17	4509162	4510618	+	1101	CYP26-2
VIT_17s0000g04230	18.0527	16.1979	15.8349	14.9419	17.6884	18.6504	63.3345	56.8377	56.0816	0.0283773	0.839634	0.887307	1.7436	3.63e-43	8.97e-42	1.81765	4.27e-58	7.39e-57	17	4483086	4493024	+	2614	EIF2B4
VIT_17s0000g04220	0.941619	0.72126	1.11489	11.5825	16.3588	16.8174	73.4503	60.2128	61.3332	4.00714	6.8e-53	3.46e-51	2.08493	6.41e-34	1.15e-32	6.13798	4.72e-184	6.89e-182	17	4477944	4479788	-	1644	CHUP1
VIT_17s0000g04210	2.78864	3.14404	2.24812	5.31724	3.86488	4.67012	1.10382	0.924325	1.51989	0.749152	0.0162989	0.0343967	-2.00158	2.17e-07	8.32e-07	-1.20512	0.00493241	0.00846776	17	4476609	4477378	-	770	OLE1
VIT_17s0000g04170	14.9025	21.4341	14.4995	2.59333	3.23294	3.09632	10.0217	11.1663	9.51663	-2.51419	5.1e-35	1.41e-33	1.74341	3.75e-27	5.07e-26	-0.72458	0.000110529	0.000230988	17	4309697	4334309	-	2932	MSH2
VIT_17s0000g04160	5.79834	7.77419	5.82893	8.56875	7.89426	7.77266	16.3387	11.521	12.4661	0.313903	0.0866663	0.147095	0.698632	0.000100929	0.000282999	1.05844	4.26e-07	1.13e-06	17	4277762	4305657	-	1843	KIN7D
VIT_17s0000g04150	16.3647	22.5299	20.4176	67.2278	105.615	96.8969	99.1212	136.058	119.307	2.18061	2.1e-27	4.18e-26	0.356679	0.0618569	0.103345	2.58153	2.69e-50	3.9e-49	17	4274480	4277475	+	1364	LAR
VIT_17s0000g04130	15.973	23.6238	22.7914	56.8448	58.5632	44.9055	86.986	94.1737	95.1099	1.3561	5.03e-13	4.25e-12	0.748471	2.15e-08	9.14e-08	2.14923	1.28e-37	1.31e-36	17	4225585	4226928	-	1213	SRM1
VIT_17s0000g04100	9.38971	11.4718	12.1844	10.1834	5.49533	6.1302	3.89167	5.57623	6.40523	-0.611197	0.0308294	0.0601484	-0.491415	0.144552	0.216759	-1.05606	7.46e-05	0.000158744	17	4166063	4174357	+	702	-
VIT_17s0000g04090	8.5244	6.06516	7.99377	4.31431	4.00697	5.55962	1.95117	2.43743	2.8883	-0.708645	0.00124822	0.00341889	-0.969107	0.00010784	0.000301133	-1.63242	9.92e-12	3.6e-11	17	4155405	4159757	+	1898	NA
VIT_17s0000g04080	9.27033	5.74777	8.1915	7.23882	4.91082	7.87954	2.7049	2.49575	3.65914	-0.222384	0.514626	0.617017	-1.21238	0.00241304	0.00543037	-1.38859	0.000353425	0.000701207	17	4152084	4154102	+	404	-
VIT_17s0000g04060	2.73282	3.19544	1.89975	0	0	0.146643	0.15102	0	0.306445	-5.62699	2.55e-05	9.4e-05	1.48193	0.586382	0.680893	-4.10917	8.44e-05	0.000178454	17	4142905	4144453	-	402	MED25
VIT_17s0000g04030	6.87896	6.39636	5.64982	25.5312	22.248	26.3549	41.3897	50.8757	54.1317	1.96239	5.06e-37	1.49e-35	0.945064	8.26e-11	4.34e-10	2.95327	1.24e-75	3.09e-74	17	4069034	4078202	+	1568	CCR4-3
VIT_17s0000g04020	10.2522	13.3346	13.2128	50.6715	43.6687	35.3568	223.024	217.268	236.72	1.81081	1.51e-21	2.21e-20	2.34821	1e-58	3.92e-57	4.20396	1.66e-214	3.51e-212	17	4062843	4068664	-	867	CPLS1
VIT_17s0000g04010	31.4559	38.3041	36.2037	18.5794	20.5621	15.3536	16.8414	17.1358	14.0278	-0.964924	4.74e-10	3.1e-09	-0.219599	0.18042	0.262112	-1.13947	2.75e-15	1.22e-14	17	4031362	4061473	+	1651	ARP4
VIT_17s0000g03990	85.3713	82.6656	79.7033	192.323	165.855	159.235	8.01347	13.4655	11.415	1.05555	8e-21	1.12e-19	-4.01213	5.45e-106	6.53e-104	-2.91095	7.98e-56	1.31e-54	17	4010086	4011979	-	1894	ASPG1
VIT_17s0000g03960	0.401497	0.0993092	0.358184	0.587836	2.27088	2.01439	0.549136	1.43061	0.680955	2.50587	0.000600922	0.00176099	-0.914484	0.148636	0.221971	1.6352	0.0372349	0.0556151	17	3953004	3954418	-	995	PCR6
VIT_17s0000g03940	80.4481	100.435	44.8785	10.6687	14.4139	16.7962	13.6826	11.5849	10.0088	-2.43639	2.71e-18	3.3e-17	-0.285154	0.170356	0.249353	-2.6746	2.31e-22	1.43e-21	17	3886995	3898796	-	1797	-
VIT_17s0000g03930	9.06399	12.5349	9.75667	0.592001	0.855288	0.477333	0.430132	0.820427	1.16375	-4.02446	1e-56	5.79e-55	0.286304	0.531991	0.631111	-3.69805	3.35e-34	3.12e-33	17	3846664	3879071	-	2964	-
VIT_17s0000g03910	5.27008	5.10019	3.84639	4.53495	3.81386	4.4196	0.245081	0.478865	0.213133	-0.163822	0.449722	0.555815	-3.79833	2.87e-23	3.27e-22	-3.91567	2.67e-23	1.72e-22	17	3825222	3831293	-	1734	-
VIT_17s0000g03890	3.30746	3.49694	3.17382	3.62923	2.68394	3.40689	0	0.0770271	0.119991	-0.0477029	0.839596	0.887307	-5.66323	3.98e-15	2.86e-14	-5.66369	1.56e-15	6.98e-15	17	3817310	3819307	-	1540	-
VIT_17s0000g03840	3.89782	2.61948	3.14928	15.4096	12.6616	21.8786	58.4748	79.1394	80.3735	2.36265	1.49e-15	1.51e-14	2.0889	1.08e-20	1.07e-19	4.49717	4.18e-88	1.31e-86	17	3763195	3764950	+	679	-
VIT_17s0000g03830	2.62515	3.34763	3.68765	2.27763	1.41639	1.51509	11.986	8.45318	8.70684	-0.904482	0.0139249	0.0298976	2.45735	3.64e-15	2.63e-14	1.59632	4.35e-09	1.33e-08	17	3761322	3762435	-	856	-
VIT_17s0000g03820	23.3035	21.7895	21.2792	95.983	87.8939	77.3916	197.23	184.624	181.312	1.96955	9.43e-37	2.75e-35	1.07214	8.23e-18	6.98e-17	3.08727	8.92e-134	6.27e-132	17	3757298	3760239	+	390	-
VIT_17s0000g03800	26.5407	33.5199	33.1921	73.0313	71.3085	68.2004	178.776	171.313	168.86	1.18272	1.11e-18	1.38e-17	1.25136	6.28e-42	1.47e-40	2.479	3.02e-85	9.03e-84	17	3750874	3752948	+	905	-
VIT_17s0000g03790	19.9474	16.1718	22.1742	56.0226	62.8625	58.7912	184.21	179.056	177.122	1.60232	5.76e-26	1.06e-24	1.56739	1.06e-60	4.37e-59	3.21506	5.95e-119	3.22e-117	17	3747996	3749104	+	1109	-
VIT_17s0000g03780	2.22929	3.17612	4.9095	3.13337	4.03486	6.21087	0.650465	0.529561	0.329976	0.374269	0.387298	0.494298	-3.18423	5.42e-08	2.22e-07	-2.7673	1.05e-05	2.42e-05	17	3730593	3731152	+	560	-
VIT_17s0000g03750	23.1874	23.5159	20.5627	12.4435	13.7562	11.4702	0.752993	1.33334	1.62345	-0.842262	1.06e-08	6.02e-08	-3.38211	2.25e-36	4.42e-35	-4.17926	1.18e-64	2.34e-63	17	3690417	3693999	-	1290	LYM1
VIT_17s0000g03740	1.05194	2.81622	2.90212	29.877	31.8233	18.2623	45.8146	46.7431	41.7506	3.55765	2.03e-24	3.5e-23	0.711755	0.000727288	0.00178356	4.31349	5.72e-51	8.41e-50	17	3681546	3682574	-	807	COL16
VIT_17s0000g03720	37.3746	10.6894	21.3984	8.27493	6.78895	7.13999	4.77636	5.58725	5.61118	-1.65526	1.04e-05	4.08e-05	-0.50971	0.0202736	0.0380362	-2.11932	8.51e-08	2.36e-07	17	3660358	3661423	-	966	LBD41
VIT_17s0000g03710	11.7344	11.9029	12.2283	6.11827	5.9645	6.03053	5.31044	5.05615	5.15959	-0.992011	2.5e-10	1.67e-09	-0.25888	0.168405	0.246925	-1.20556	3.95e-14	1.64e-13	17	3638197	3654846	-	1349	-
VIT_17s0000g03700	0.791068	1.19032	1.02499	3.21725	3.4012	2.19849	0.601089	0.332767	0.1423	1.54623	2.11e-08	1.16e-07	-3.06892	1.19e-13	7.78e-13	-1.47738	0.00385417	0.00672005	17	3626431	3634245	-	3030	KIN14K
VIT_17s0000g03690	3250.19	3741.46	3253.53	40361.7	33881.4	31525.8	21706.2	19403.4	18946.9	3.36133	1.64e-147	1.35e-144	-0.852997	1.11e-11	6.27e-11	2.55414	5.19e-121	2.93e-119	17	3623303	3624351	-	817	RBCS1
VIT_17s0000g03670	6.09441	7.19814	6.02016	3.75989	2.72293	3.16163	0.128188	0.100187	0.312139	-1.01183	1.84e-07	9.08e-07	-4.19984	1.04e-22	1.15e-21	-5.16493	2.3e-41	2.63e-40	17	3607716	3610714	+	2368	-
VIT_17s0000g03640	11.8153	9.59454	11.2888	5.22229	4.01846	5.4389	3.11681	3.70693	4.76632	-1.1644	7.42e-09	4.28e-08	-0.37683	0.145477	0.217898	-1.49504	1.4e-11	5.05e-11	17	3553124	3561436	+	1344	-
VIT_17s0000g03610	27.0331	28.2645	27.8118	32.2074	42.0128	37.1549	74.7613	68.2104	70.7371	0.416977	0.001479	0.00398995	0.902974	9.96e-13	6.08e-12	1.36506	3.53e-53	5.5e-52	17	3531072	3539930	+	3059	CFM3
VIT_17s0000g03590	10.8359	9.54723	7.76841	11.638	12.3866	9.88346	26.2642	22.272	22.7079	0.261257	0.146884	0.228006	1.03434	6.05e-13	3.77e-12	1.34198	4.3e-16	1.99e-15	17	3488456	3510725	+	2189	-
VIT_17s0000g03580	0.377895	0.534123	0.550414	3.09135	2.38315	4.71605	11.6826	6.34786	9.92186	2.79497	6.37e-09	3.7e-08	1.4197	2.72e-05	8.19e-05	4.25967	2.24e-24	1.5e-23	17	3477176	3478617	+	925	BEE3
VIT_17s0000g03550	5.76187	3.35043	2.00974	0.0657778	0.0557797	0.0596667	0	0	0	-5.9543	6.28e-10	4.05e-09	-2.45783	0.394037	0.498833	-8.35989	1.02e-10	3.47e-10	17	3428358	3429670	-	988	BHLH93
VIT_17s0000g03540	3.66147	4.26493	4.10378	0.675907	0.687804	0.429178	0.757692	1.01781	0.640618	-2.75298	3.81e-20	5.11e-19	0.395482	0.383616	0.488221	-2.31125	3.95e-16	1.83e-15	17	3419333	3425664	+	1923	-
VIT_17s0000g03530	417.117	430.861	424.644	191.646	201.8	240.018	187.436	176.249	160.735	-1.01228	2.86e-17	3.27e-16	-0.309393	0.0157221	0.0302018	-1.27642	1.66e-39	1.8e-38	17	3414746	3417674	-	881	RPS7
VIT_17s0000g03520	6.63964	3.79665	4.99352	6.99826	5.62805	5.48378	0.828701	0.809602	0.716226	0.22226	0.364086	0.471526	-2.97782	6.61e-30	1.02e-28	-2.70976	1.27e-17	6.35e-17	17	3406359	3414192	+	1978	CRK25
VIT_17s0000g03490	8.31148	8.88915	7.71934	18.0864	20.7963	16.3664	16.9366	17.4256	19.0099	1.14274	1.02e-12	8.4e-12	-0.0874667	0.548094	0.644829	1.10077	5.31e-15	2.31e-14	17	3359840	3361323	-	1484	NIFS1
VIT_17s0000g03480	6.38914	6.65405	2.57138	13.5666	18.3701	14.688	6.94997	7.98799	4.77002	1.57096	5.22e-05	0.000183884	-1.2797	7.23e-05	0.000206825	0.338398	0.48329	0.546367	17	3351114	3351628	-	297	-
VIT_17s0000g03470	9.92321	10.768	8.48555	22.9126	19.7832	16.2492	7.78334	6.08316	8.68654	1.00516	0.00285216	0.00723074	-1.42231	0.000134857	0.000370337	-0.370618	0.375245	0.439458	17	3349146	3349397	-	156	AMSH1
VIT_17s0000g03460	2.49073	4.32756	3.65436	1.50217	2.14541	1.00403	4.5791	4.90649	4.49602	-1.17158	0.00531314	0.0126336	1.54556	2.6e-05	7.86e-05	0.419588	0.173058	0.224535	17	3340176	3341555	-	822	-
VIT_17s0000g03440	3.51205	2.48527	3.16578	4.08638	3.72194	3.65181	9.6989	7.61068	8.6641	0.315371	0.0862586	0.146511	1.14459	2.25e-14	1.54e-13	1.50558	2.57e-16	1.2e-15	17	3316471	3333789	+	4294	BTS
VIT_17s0000g03400	0.267611	0.317726	0.163708	1.32345	1.06322	1.70597	0	0	0.0660187	2.43965	0.000132977	0.000438535	-5.91111	7.29e-06	2.35e-05	-3.42317	0.0450413	0.0662058	17	3272925	3274938	-	933	BC10
VIT_17s0000g03390	20.216	0.91202	8.32891	1.61334	6.03372	3.865	15.3804	10.2312	15.5263	-1.36432	0.228254	0.326716	1.79608	2.11e-06	7.27e-06	0.482736	0.644086	0.69878	17	3261882	3265509	-	1571	SARD1
VIT_17s0000g03380	1.01911	1.27717	0.935143	0.353679	1.31215	0.922357	4.00604	6.21352	7.96132	-0.315094	0.541246	0.64108	2.76089	7.69e-11	4.06e-10	2.49315	2.12e-13	8.42e-13	17	3257049	3260242	-	1470	SARD1
VIT_17s0000g03370	8.13387	4.08127	6.19016	2.83545	9.97051	6.34431	9.85346	13.2837	17.6652	0.0531859	0.896565	0.928576	1.0514	0.00540381	0.0113885	1.14966	0.000132766	0.000275084	17	3248651	3251712	-	1719	SARD1
VIT_17s0000g03330	3.38888	3.69808	4.11575	0.810735	1.56751	1.29433	2.42355	2.98922	3.38099	-1.60517	2.22e-08	1.22e-07	1.21474	0.000121483	0.000336062	-0.347294	0.120523	0.162346	17	3215529	3219814	+	2004	LRK10L-2.7
VIT_17s0000g03310	327.548	258.953	286.73	512.401	558.406	617	589.761	639.351	610.034	0.944181	2.09e-12	1.67e-11	0.0869209	0.40763	0.512032	1.07664	7.53e-20	4.19e-19	17	3189808	3194355	+	2528	HSP70
VIT_17s0000g03290	18.6047	34.5895	31.8056	1.57427	2.01187	1.8906	0.186418	0.14165	0.357258	-3.95818	5.32e-58	3.14e-56	-3.04178	2.6e-14	1.77e-13	-6.95708	7.18e-80	1.93e-78	17	3160638	3165627	-	2931	NACK1
VIT_17s0000g03280	38.723	58.5036	59.2973	74.7173	66.9079	65.0399	11.1786	6.92552	5.90136	0.395377	0.0325517	0.0631088	-3.14176	3.44e-45	9.2e-44	-2.70145	3.74e-22	2.3e-21	17	3158455	3159122	+	668	-
VIT_17s0000g03260	2.46419	3.15512	1.92126	14.2428	15.2773	13.3473	0.881133	0.258247	0.357593	2.49948	8.83e-22	1.31e-20	-4.87946	1.04e-30	1.67e-29	-2.33107	0.00016585	0.000340502	17	3141621	3143615	-	689	RTNLB9
VIT_17s0000g03220	2.33993	2.73603	3.79546	1.45342	1.46726	1.06726	6.40074	6.82169	6.88767	-1.15873	0.00255862	0.00655708	2.29798	2.18e-14	1.49e-13	1.18381	1.34e-05	3.06e-05	17	3106724	3109413	-	939	-
VIT_17s0000g03200	2.9453	3.86774	2.86643	10.0358	10.8448	12.201	18.034	16.7597	19.1557	1.76708	4.6e-20	6.14e-19	0.667765	1.91e-06	6.63e-06	2.48046	1.89e-46	2.48e-45	17	3087526	3092672	+	1865	-
VIT_17s0000g03170	0.569221	1.22876	1.319	1.41426	1.59906	1.95484	0	0.30731	0.510636	0.670154	0.157941	0.242428	-2.64358	0.000253127	0.00066791	-1.93043	0.0322232	0.0487633	17	3063849	3066518	-	965	LPP2
VIT_17s0000g03140	0.334021	0	0.170279	0	0.184315	0.394319	1.42131	1.19018	1.03002	0.206887	0.923387	0.94633	2.58869	0.0419793	0.0732668	2.85762	0.0247994	0.038326	17	3045925	3046839	-	299	-
VIT_17s0000g03130	16.8476	19.2546	16.5111	3.88716	4.63545	6.06035	2.43975	1.38577	2.07237	-1.85439	8.31e-19	1.04e-17	-1.34534	5.19e-05	0.00015084	-3.15634	2.89e-39	3.11e-38	17	3021973	3033984	+	1070	-
VIT_17s0000g03030	13.7718	15.1309	12.2997	11.4277	18.8512	23.2211	44.4212	43.3657	41.1185	0.371854	0.120848	0.194275	1.23112	3.59e-08	1.5e-07	1.64801	3.56e-46	4.65e-45	17	2821592	2865059	-	3742	At1g48650
VIT_17s0000g03020	3.98042	2.1481	3.32043	0.941862	4.39285	3.20384	13.8577	8.81067	8.48053	-0.139664	0.829915	0.879895	1.81426	0.000543082	0.00136094	1.72433	7.9e-05	0.000167548	17	2821133	2821522	-	276	-
VIT_17s0000g03010	14.5583	16.1901	15.4698	7.3487	10.0046	8.20775	2.1015	2.09869	1.7531	-0.857455	7.26e-07	3.34e-06	-2.14017	2.52e-18	2.2e-17	-2.95337	4.14e-49	5.82e-48	17	2801994	2816864	-	1300	NA
VIT_17s0000g02990	0.729479	0.393676	1.04802	1.72612	2.48838	1.91805	4.83745	3.50509	4.0082	1.49686	0.00046429	0.00139058	0.968532	0.000443072	0.00112374	2.51254	3.7e-11	1.3e-10	17	2767975	2770598	-	1506	DTX16
VIT_17s0000g02970	2.37917	0.967726	1.91363	3.95642	5.42643	6.64716	12.7591	8.91703	10.7931	1.60225	3.89e-06	1.62e-05	0.979438	2.55e-05	7.71e-05	2.6284	7.03e-17	3.39e-16	17	2743827	2747560	-	1889	DTX16
VIT_17s0000g02950	3.19202	1.81995	3.41996	16.5464	28.4806	24.0146	128.721	124.084	144.145	3.02992	6.9e-25	1.21e-23	2.48425	9.21e-39	1.95e-37	5.56076	7.99e-164	8.91e-162	17	2721139	2722142	-	923	HSP26-A
VIT_17s0000g02930	0.619975	0.50187	0.689571	2.64062	6.22013	3.92561	14.458	14.5265	16.9631	2.81928	2.85e-09	1.72e-08	1.80069	7.6e-10	3.68e-09	4.66852	3.73e-47	4.98e-46	17	2705577	2706534	-	886	HSP26-A
VIT_17s0000g02920	0.0721621	0.142793	0.147148	0.563484	0.159278	0.511133	1.31597	1.62848	1.95824	1.75376	0.138801	0.217771	1.97219	0.00371654	0.00807207	3.76172	1.2e-05	2.76e-05	17	2704206	2704981	-	692	HSP26-A
VIT_17s0000g02910	13.6657	18.6036	16.7616	50.8809	47.6829	40.9986	63.9579	70.2333	67.8691	1.50289	8.59e-20	1.13e-18	0.497617	6.83e-05	0.000195843	2.04543	8.67e-44	1.06e-42	17	2701028	2703200	+	972	-
VIT_17s0000g02850	1.24618	2.02557	1.36132	0.463376	0.491179	0.472866	0	0.211447	0.164694	-1.70356	0.000663123	0.00192883	-1.95934	0.0461543	0.0797324	-3.61708	2.56e-06	6.28e-06	17	2608676	2620073	-	1122	-
VIT_17s0000g02700	9.76529	5.27001	8.55344	0.606559	0.955245	0.157202	0.107929	0.0263604	0	-3.78059	1.49e-17	1.73e-16	-3.71361	0.000387347	0.000992777	-7.45242	1.63e-25	1.15e-24	17	2506139	2509845	-	2250	NA
VIT_17s0000g02690	5.73695	6.95778	5.975	0.441553	0.170199	0.218471	0	0	0	-4.5291	1.22e-31	2.89e-30	-5.36082	0.000745598	0.00182733	-9.81916	3.06e-16	1.42e-15	17	2499560	2504322	-	1619	EXO1
VIT_17s0000g02680	170.94	233.094	234.628	34.8419	29.388	21.6333	11.4876	6.49563	4.97991	-2.9013	8.55e-49	3.81e-47	-1.93815	3.51e-11	1.91e-10	-4.79389	8.04e-66	1.63e-64	17	2495970	2498824	+	1744	BGLU44
VIT_17s0000g02670	15.5361	15.5008	15.3445	9.51348	9.96566	9.77729	5.34139	5.77343	6.1803	-0.670559	2.5e-09	1.52e-08	-0.795755	5.16e-09	2.32e-08	-1.42111	7.14e-31	6.01e-30	17	2475568	2490135	+	2671	AIP1-2
VIT_17s0000g02660	28.2367	37.8836	32.598	60.6273	46.38	34.1771	0	0.0652484	0	0.509013	0.0207947	0.0426342	-10.9818	6.3e-20	6e-19	-10.4271	2.41e-18	1.25e-17	17	2462936	2464219	-	909	MYB330
VIT_17s0000g02650	12.9075	22.5362	11.7309	20.3707	21.0773	17.306	0	0.208108	0.144083	0.310384	0.236458	0.335856	-7.41213	4.92e-28	6.97e-27	-7.05652	2.97e-22	1.83e-21	17	2457845	2459464	-	855	MYB330
VIT_17s0000g02600	25.8411	28.0622	28.4434	52.8189	70.0119	50.4768	2.12273	2.44248	2.05797	1.06824	2.31e-11	1.69e-10	-4.74595	1.33e-116	2.01e-114	-3.63269	2.05e-89	6.57e-88	17	2401206	2402977	+	1287	At4g28100
VIT_17s0000g02590	2.32607	3.35415	2.34635	0.418657	0.655425	0.262912	0	0	0	-2.58332	4.42e-11	3.16e-10	-6.37483	6.17e-06	2.01e-05	-8.91903	3.45e-13	1.36e-12	17	2388619	2392994	+	2018	LAC1
VIT_17s0000g02570	22.2945	24.9165	22.7088	19.895	15.6812	16.3412	9.46301	6.83765	6.27657	-0.437101	0.00150948	0.00406196	-1.23703	1.44e-10	7.41e-10	-1.62778	2.71e-19	1.47e-18	17	2368197	2377721	+	2316	MPK9
VIT_17s0000g02560	4.05004	2.72822	5.0518	1.85041	2.18729	1.62763	1.78097	1.84227	2.12581	-1.06579	0.00153809	0.00413102	-0.0180106	0.957675	0.975582	-1.03909	0.00213581	0.00385391	17	2360667	2364400	+	1159	-
VIT_17s0000g02500	0.881226	1.395	1.19796	0.841028	2.13958	1.59514	3.99972	4.53553	4.63778	0.400915	0.435868	0.542323	1.47582	0.000136705	0.000375197	1.9249	4.38e-08	1.25e-07	17	2282138	2286605	+	850	RABA6B
VIT_17s0000g02480	802.489	627.366	640.564	1979.55	1016.55	1320.08	276.686	343.643	360.619	1.05165	4.34e-06	1.8e-05	-2.17425	2.86e-22	3.09e-21	-1.07588	3.4e-12	1.27e-11	17	2264174	2265009	+	626	-
VIT_17s0000g02470	114.647	117.726	122.991	31.3571	72.7012	55.0748	0.321898	1.00633	0.587868	-1.16324	5.66e-06	2.3e-05	-6.40952	6.95e-57	2.55e-55	-7.52641	6.99e-148	6.17e-146	17	2254297	2255476	+	943	At1g18250
VIT_17s0000g02460	7.46365	6.78841	6.72247	5.53186	4.7649	4.66232	0.284833	0.15901	0	-0.496387	0.0070854	0.016379	-5.10387	6.2e-23	6.93e-22	-5.55314	5.79e-29	4.61e-28	17	2230435	2232793	+	1492	WOX1
VIT_17s0000g02450	2.97018	3.5264	3.93679	2.46425	2.3765	1.44637	0	0	0	-0.737709	0.015027	0.0319902	-8.0198	1.96e-10	1e-09	-8.7121	1.09e-12	4.19e-12	17	2199755	2201831	-	1345	TUBB8
VIT_17s0000g02440	28.067	32.7893	23.443	44.468	37.071	39.5026	24.4792	16.5155	18.4588	0.514647	0.00130315	0.00355386	-1.06183	8.64e-10	4.17e-09	-0.500684	0.0128612	0.0207955	17	2193596	2196899	-	1555	-
VIT_17s0000g02430	126.527	99.2204	99.3847	209.244	182.1	188.071	7.42046	16.9154	6.00389	0.826177	2.82e-09	1.7e-08	-4.29205	2.2e-18	1.93e-17	-3.41995	6.73e-25	4.61e-24	17	2183492	2193469	+	1939	PEAMT
VIT_17s0000g02420	28.216	35.428	35.7428	17.3303	20.3415	17.134	1.53009	3.39952	2.25349	-0.863642	3.1e-09	1.86e-08	-2.96792	6.22e-33	1.08e-31	-3.78766	2.35e-49	3.32e-48	17	2148995	2152470	+	2460	PIN1
VIT_17s0000g02410	1.6412	1.19078	1.09323	1.25306	0.74865	1.29164	4.1502	4.2105	4.3187	-0.265216	0.453333	0.559233	1.9149	2.61e-13	1.66e-12	1.69344	1e-12	3.85e-12	17	2141193	2148416	+	2282	WAKL1
VIT_17s0000g02370	1.12006	1.47757	1.37989	0.668106	1.75117	2.03848	3.85821	9.81123	13.8158	0.166905	0.732301	0.804083	2.57966	1.59e-07	6.2e-07	2.78973	7.81e-10	2.51e-09	17	2090873	2092015	-	1070	MIK2
VIT_17s0000g02360	0.789697	0.84884	0.994013	0.507524	1.73228	1.33508	2.29944	4.64343	5.67611	0.440866	0.27239	0.375712	1.77851	1.85e-05	5.7e-05	2.26243	4.46e-12	1.65e-11	17	2055894	2088951	-	5122	MIK2
VIT_17s0000g02320	13.0712	9.02584	9.43996	11.5181	12.9981	15.8327	21.023	24.6219	22.0434	0.349115	0.0997725	0.165509	0.708562	1.44e-05	4.5e-05	1.10385	2.99e-09	9.25e-09	17	2017703	2033983	+	1467	PTGES2
VIT_17s0000g02300	24.7526	29.5768	24.358	9.61605	10.0571	10.3582	10.7422	11.4453	9.79755	-1.39531	1.98e-22	3.06e-21	0.0539799	0.714096	0.782107	-1.29595	6.41e-19	3.42e-18	17	1971633	1992847	-	1622	POT1A
VIT_17s0000g02230	108.312	143.316	98.6975	257.666	188.546	176.399	283.495	280.796	292.046	0.822629	2.1e-05	7.83e-05	0.423441	0.00588413	0.0123111	1.29224	5.37e-17	2.6e-16	17	1857317	1861423	-	1562	TIFY6B
VIT_17s0000g02160	12.4705	16.1469	13.986	41.1382	42.6641	38.5324	115.422	114.049	108.946	1.51582	2.71e-24	4.62e-23	1.43109	3.35e-44	8.67e-43	2.99217	1.73e-115	8.75e-114	17	1776211	1784655	+	921	-
VIT_17s0000g02120	17.6203	18.845	18.9107	31.3802	30.9405	31.6649	3.81606	7.54095	5.71958	0.757047	3.15e-08	1.7e-07	-2.49627	5.69e-27	7.61e-26	-1.69446	6.63e-11	2.3e-10	17	1717228	1718086	-	700	Y-3
VIT_17s0000g02100	0	0.0206894	0	0	0.0923121	0.0740586	4.57613	5.38964	7.76392	2.89074	0.197076	0.290094	6.63909	2.55e-27	3.49e-26	9.62105	2.11e-15	9.39e-15	17	1702957	1706230	+	2388	WAK2
VIT_17s0000g02050	129.958	18.31	186.998	6.18938	15.2324	12.9374	4.71351	31.3746	38.3218	-3.29107	0.000292718	0.000909363	1.07598	0.209731	0.297125	-2.17311	0.0496626	0.07248	17	1666254	1668037	-	966	NUDT17
VIT_17s0000g02040	10.7937	23.445	20.8713	1.0495	0.6846	0.512614	0.377081	0.663103	0.688645	-4.6337	5.95e-29	1.26e-27	-0.408198	0.556223	0.652103	-4.99168	1.17e-28	9.25e-28	17	1659388	1663728	-	805	-
VIT_17s0000g02020	19.8145	12.923	19.3869	15.6111	20.4948	19.4055	42.5618	58.0444	48.7722	0.0864511	0.711242	0.787134	1.38893	9.67e-14	6.34e-13	1.52095	4.23e-12	1.57e-11	17	1643282	1643843	+	562	-
VIT_17s0000g02010	69.7756	84.2372	75.1004	101.466	103.815	85.76	0.307912	1.05286	0.754974	0.33905	0.00796229	0.0181625	-7.13802	2.31e-180	1.17e-177	-6.75428	1.09e-141	8.73e-140	17	1630827	1633801	-	2366	RKL1
VIT_17s0000g01980	2.57247	3.50764	3.41626	4.97964	5.39174	6.99242	1.49804	1.74595	2.34649	0.866146	8.67e-05	0.000294603	-1.67355	1.3e-11	7.35e-11	-0.762807	0.00446653	0.00771761	17	1553776	1569563	+	2310	SKOR
VIT_17s0000g01960	2.68629	3.55953	2.59213	0.187287	0.291169	0.198201	0.0291595	0.227899	0.295848	-3.70106	9.05e-20	1.19e-18	-0.333712	0.703632	0.772804	-3.99779	2.5e-16	1.17e-15	17	1529100	1531745	+	2082	ORC5
VIT_17s0000g01940	2.56083	7.23902	3.54342	0	0	0	0	0	0	-6.79802	7.62e-07	3.5e-06	NA	NA	NA	-6.76588	1.23e-06	3.12e-06	17	1512892	1517433	+	273	NA
VIT_17s0000g01930	7.89859	7.91549	6.2059	11.5247	7.09941	7.35381	0.296992	0.362683	0.426874	0.229054	0.311757	0.41888	-4.61548	1.85e-45	4.99e-44	-4.33967	2.46e-49	3.48e-48	17	1502956	1509601	+	2453	HAK10
VIT_17s0000g01920	6.71215	6.53228	7.33331	12.0045	12.1946	11.5536	19.5747	19.0584	19.0306	0.791059	2.36e-11	1.73e-10	0.652808	3.8e-11	2.06e-10	1.48911	2.49e-43	3e-42	17	1498508	1502145	+	3638	NFXL1
VIT_17s0000g01910	207.59	289.988	272.207	1183.45	1118.93	1009.6	4962.54	4229.92	4537.74	2.09954	1.79e-45	7.2e-44	2.01505	6.27e-75	3.8e-73	4.1596	1.09e-166	1.29e-164	17	1487856	1491378	-	1394	GS1-1
VIT_17s0000g01870	11.4225	13.2913	18.6083	8.85472	10.3041	8.23726	5.61515	4.60094	4.93131	-0.665446	0.0015451	0.00414696	-0.892561	3.55e-07	1.33e-06	-1.51355	1.28e-11	4.61e-11	17	1436683	1439286	+	2011	SGR5
VIT_17s0000g01800	3.22705	3.91696	3.69724	0.995827	1.3952	1.02113	0.525803	0.553199	0.656581	-1.66733	1.36e-08	7.6e-08	-1.01631	0.0237088	0.0438332	-2.64155	4.93e-15	2.15e-14	17	1336585	1339594	+	1501	-
VIT_17s0000g01790	8.10929	7.88249	9.45257	2.31441	4.73645	4.00282	24.6184	26.2196	24.7435	-1.20372	3.28e-06	1.38e-05	2.73138	7.43e-34	1.33e-32	1.57326	8.15e-35	7.7e-34	17	1326644	1332527	+	2106	4CLL9
VIT_17s0000g01760	1.55081	2.25039	1.89739	0.672759	1.3692	1.58666	15.4603	19.7703	19.7667	-0.646666	0.265362	0.368062	3.86745	4.25e-26	5.49e-25	3.27235	9.71e-27	7.14e-26	17	1307825	1308955	-	483	BGLU24
VIT_17s0000g01750	2.80872	3.77349	4.12974	1.92388	2.51243	2.86202	53.9884	60.5399	68.1233	-0.555384	0.040733	0.0768042	4.60302	2.51e-145	6.27e-143	4.09433	1.39e-117	7.28e-116	17	1305277	1307598	+	1689	NA
VIT_17s0000g01690	85.2747	93.9213	92.5507	66.6256	78.9688	85.7496	36.3478	40.9999	35.218	-0.23755	0.0670823	0.118046	-1.07637	1.81e-15	1.33e-14	-1.26899	1.28e-31	1.11e-30	17	1246600	1250561	-	1707	At4g24830
VIT_17s0000g01660	1.65273	0.525599	1.68507	0.768186	0.716564	0.209045	0.215284	0.350537	0.436847	-1.19916	0.0933166	0.156394	-0.791483	0.360212	0.46502	-1.94506	0.00969315	0.0159439	17	1238487	1241306	+	846	RID3
VIT_17s0000g01650	24.074	22.6104	20.4098	26.4495	19.3969	20.1822	11.5057	11.0852	10.4901	-0.03186	0.851348	0.896272	-1.03206	4.07e-09	1.84e-08	-1.01774	2.62e-12	9.83e-12	17	1231855	1237689	-	1145	CPI1
VIT_17s0000g01640	9.29783	10.2133	9.92371	4.88742	8.65948	8.2456	32.125	29.2406	27.2005	-0.437845	0.0405797	0.0765463	1.98502	5.23e-22	5.57e-21	1.59188	4.56e-46	5.95e-45	17	1201593	1215948	-	5505	RNJ
VIT_17s0000g01630	47.7605	24.3957	36.9703	47.865	31.7856	34.6121	8.18704	12.4282	13.0347	0.0571541	0.83175	0.88128	-1.79921	5.19e-13	3.25e-12	-1.69608	2.01e-08	5.85e-08	17	1200420	1200901	-	482	CML19
VIT_17s0000g01620	0.175832	0.487105	0.143418	0.732265	0.465721	0.871805	2.60797	3.17438	2.55925	1.34872	0.0501732	0.0919251	1.98091	1.28e-07	5.04e-07	3.36927	7.52e-12	2.75e-11	17	1190919	1197807	-	1420	UKL1
VIT_17s0000g01490	1.24028	0.964169	0.873144	1.03766	0.195542	0.383476	0.0718037	0.0701488	0	-0.953568	0.111191	0.181197	-3.53001	0.00150072	0.00349119	-4.42593	4.39e-07	1.16e-06	17	1060849	1062539	+	1691	CYP94B3
VIT_17s0000g01470	34.9193	35.1594	39.3779	19.6773	24.689	19.3669	19.5072	15.4538	12.3698	-0.784578	2.85e-07	1.38e-06	-0.466276	0.0254138	0.0467051	-1.20648	3e-10	9.93e-10	17	1043079	1048322	+	971	-
VIT_17s0000g01460	14.2722	6.71638	9.95984	0.905012	0.62127	0.625471	3.54276	1.92721	1.87891	-3.86213	5.67e-27	1.1e-25	1.74212	3.69e-05	0.000109214	-2.07171	7.8e-09	2.34e-08	17	1034680	1037481	-	1508	KING1
VIT_17s0000g01450	17.7271	20.3566	18.3666	28.3283	29.553	24.3934	34.5151	40.1436	42.3707	0.537292	3.71e-05	0.000133532	0.471404	0.000388471	0.000995257	1.05398	1.57e-16	7.42e-16	17	1030024	1032285	+	2262	EXO70B1
VIT_17s0000g01370	7.19269	8.10801	9.01653	5.98477	5.33535	5.01115	0.716765	0.770271	0.290888	-0.581815	0.00906722	0.0203929	-3.23044	2.5e-14	1.71e-13	-3.76626	3.33e-21	1.97e-20	17	967651	972245	+	847	DCTD
VIT_17s0000g01340	3.41249	2.70103	4.17512	2.66468	5.77466	3.49138	1.52121	0.540418	2.10463	0.216169	0.626336	0.716726	-1.56282	0.00905427	0.018278	-1.30522	0.0253848	0.0391576	17	948282	949180	-	439	-
VIT_17s0000g01290	16.5943	16.1528	13.4024	48.9284	34.6396	29.0455	0.978443	2.50353	2.69451	1.27861	1.42e-09	8.88e-09	-4.22513	3.18e-41	7.24e-40	-2.89996	1.23e-19	6.78e-19	17	928709	931440	-	1303	UAM1
VIT_17s0000g01260	22.6907	23.8429	26.4276	2.37106	2.14775	2.34629	0	0	0	-3.41772	4.08e-72	3.57e-70	-7.98956	1.35e-10	6.99e-10	-11.3608	1.29e-21	7.77e-21	17	904847	908446	-	1206	SPL13B
VIT_17s0000g01210	1.17774	0.699146	1.12073	0.30655	1.12647	0.926897	3.15005	2.51791	3.19599	-0.336384	0.629361	0.71919	1.85232	0.000639168	0.00158169	1.56695	0.000700011	0.00134354	17	867655	868796	+	636	-
VIT_17s0000g01190	30.0052	33.963	32.2409	55.5599	44.0951	46.5806	7.29579	7.6816	9.7034	0.597055	6.61e-06	2.67e-05	-2.6037	7.14e-58	2.73e-56	-1.96101	2.08e-37	2.12e-36	17	845803	847606	-	1606	NPC6
VIT_17s0000g01170	8.85177	11.5362	13.7553	26.9329	25.2645	29.1871	16.031	19.4319	23.1924	1.24808	1.55e-10	1.06e-09	-0.509615	0.00406376	0.00875487	0.782774	0.000793494	0.00151307	17	839244	840529	-	818	At4g24930
VIT_17s0000g01120	5.09663	5.90087	5.91501	0.846756	1.37626	1.53617	0.0659175	0.0643983	0.267516	-2.16539	4.62e-11	3.3e-10	-3.28953	0.000105172	0.000293956	-5.41893	2.6e-16	1.22e-15	17	797989	799083	+	921	-
VIT_17s0000g01110	62.9135	42.7988	56.1362	94.7667	106.242	115.303	32.7078	57.1475	51.1111	0.960255	1.5e-08	8.36e-08	-1.20337	1.87e-09	8.75e-09	-0.198048	0.396083	0.460447	17	784245	785956	-	1316	HIPP07
VIT_17s0000g01080	7.98979	8.28506	9.63437	22.8959	17.2114	17.0503	3.1756	5.93108	5.7805	1.13337	7.76e-08	4.01e-07	-1.97633	1.12e-12	6.8e-12	-0.797339	0.00912316	0.015064	17	756634	757963	-	650	HVA22E
VIT_17s0000g01070	11.5576	11.7617	13.3923	19.6255	19.2744	22.9132	4.59451	5.31662	4.34472	0.746096	5.51e-07	2.57e-06	-2.15255	3.53e-36	6.88e-35	-1.36162	3.23e-14	1.35e-13	17_random	753178	773144	+	1361	CSE
VIT_17s0000g01060	6.48842	6.50083	6.78286	11.0096	4.98531	7.95058	0.399408	0.487754	1.11439	0.264303	0.410126	0.517203	-3.61898	3.36e-12	1.98e-11	-3.30734	1.01e-12	3.86e-12	17	751113	752057	-	608	-
VIT_17s0000g01050	0.796661	0.716553	0.295364	0.659782	1.15896	1.06872	1.67294	2.23652	2.85867	0.67109	0.217117	0.313357	1.18371	0.00290525	0.00644453	1.90377	4.68e-05	0.00010194	17	746760	749039	-	1379	HSD1
VIT_17s0000g01020	2.72904	2.95971	2.64867	0.443957	0.550234	0.557599	0.350925	0.218169	0.12947	-2.42657	4.96e-14	4.49e-13	-1.189	0.0565059	0.095304	-3.57275	3.07e-17	1.51e-16	17	734879	740741	+	1903	RMI1
VIT_17s0000g01010	1.95554	1.14015	1.17492	1.18161	1.15616	1.1955	0.127364	0.248857	0.34459	-0.281402	0.470862	0.576394	-2.33182	4.05e-05	0.00011942	-2.56678	1.21e-05	2.77e-05	17_random	725204	732164	+	1430	CSE
VIT_17s0000g01000	3.94956	3.94163	3.0464	7.06202	6.06441	6.08157	0.292277	0.938204	0.677804	0.803636	0.000152543	0.000498222	-3.3649	1.84e-22	2.01e-21	-2.5153	7.17e-10	2.32e-09	17	723443	725578	-	1454	ACR4
VIT_17s0000g00980	249.09	299.45	287.505	167.172	171.549	179.427	120.15	116.031	102.566	-0.695858	2.56e-10	1.71e-09	-0.649853	6.28e-10	3.07e-09	-1.30068	8.28e-27	6.1e-26	17	711458	715966	+	1099	RPL7A-2
VIT_17s0000g00960	48.448	67.8695	57.994	19.3674	17.8053	14.8353	20.9355	22.6414	23.8631	-1.75117	9.54e-26	1.74e-24	0.338638	0.0165903	0.0316975	-1.3675	3.67e-19	1.98e-18	17	701060	707456	-	2114	Dek
VIT_17s0000g00930	10.7462	13.9408	12.259	33.5456	34.6254	34.4655	21.333	21.4662	22.4321	1.46826	1.62e-25	2.94e-24	-0.69103	2.28e-10	1.16e-09	0.822502	2.56e-08	7.41e-08	17_random	621678	673115	-	1329	NA
VIT_17s0000g00900	108.306	112.786	101.797	221.84	204.919	198.639	98.3158	96.4616	90.0954	0.947071	1.73e-21	2.52e-20	-1.17097	1.06e-34	1.97e-33	-0.178189	0.056669	0.0817343	17	592748	596787	-	1729	GSA
VIT_17s0000g00890	21.0374	26.5655	22.4651	46.1116	45.0903	40.5204	44.9604	49.9079	45.6844	0.904267	4.15e-10	2.73e-09	0.057221	0.631564	0.719483	1.0067	7.16e-13	2.77e-12	17	588591	591999	+	902	MUB3
VIT_17s0000g00870	15.0816	16.847	14.4201	28.4466	28.955	25.2704	38.1075	36.8577	37.7631	0.828357	7.66e-10	4.91e-09	0.410646	0.000257632	0.000678589	1.28453	4.53e-28	3.52e-27	17_random	582077	609120	+	1437	Os02g0773300
VIT_17s0000g00810	2.09073	1.90942	1.88568	0.523257	1.41991	1.70871	0	0.191017	0	-0.683135	0.209139	0.304066	-4.27681	0.0012907	0.00303505	-4.91819	2.96e-05	6.57e-05	17_random	525725	526345	+	621	ZHD1
VIT_17s0000g00770	2.98028	6.02836	4.86175	2.32717	5.11634	2.58007	0.161035	0	0.0816916	-0.467347	0.265356	0.368062	-5.41778	2.95e-08	1.24e-07	-5.84345	5.83e-10	1.89e-09	17	507503	508609	-	754	NAC083
VIT_17s0000g00730	1.31827	1.16162	1.05005	1.84073	2.47023	2.3911	0.626049	0.929663	0.81303	0.920056	3.04e-06	1.29e-05	-1.53848	3.81e-12	2.24e-11	-0.573288	0.0135765	0.0218682	17	484042	501798	+	7273	NOV
VIT_17s0000g00720	3.72572	3.00039	2.76799	14.9222	17.8176	16.468	11.1308	12.1778	12.8962	2.36757	1.65e-38	5.1e-37	-0.48077	0.00067513	0.00166529	1.93286	1.07e-25	7.59e-25	17	477612	483524	+	1729	-
VIT_17s0000g00710	1.81159	1.75918	1.74443	11.2862	12.8659	14.5347	8.34075	9.58297	10.9246	2.85817	1.78e-62	1.25e-60	-0.461117	0.00410348	0.00883403	2.44222	1.64e-43	1.98e-42	17	467743	476624	+	2977	NOV
VIT_17s0000g00600	4.7836	5.15611	4.12382	1.61965	3.56243	2.02012	6.38306	6.28215	7.77139	-0.964358	0.00345758	0.00859575	1.45984	3.25e-06	1.1e-05	0.540774	0.00981811	0.0161346	17_random	390383	405802	-	1284	naa40
VIT_17s0000g00570	18.1936	21.4393	18.0949	44.8535	38.7656	32.9702	34.6647	36.0578	39.6472	1.00724	2.24e-11	1.64e-10	-0.115562	0.408404	0.512807	0.937333	6.42e-15	2.78e-14	17	369721	378041	-	3247	FAM214A
VIT_17s0000g00460	9.93312	11.0514	9.69402	7.3439	7.42198	7.80229	2.25548	1.56081	1.43024	-0.449025	0.00622676	0.0145824	-2.1415	4.04e-17	3.29e-16	-2.545	1.69e-25	1.19e-24	17	309467	318791	-	1292	VHA-C
VIT_17s0000g00430	11.2069	12.5411	11.8168	2.36851	2.21992	2.71384	6.17193	4.09563	2.52053	-2.29077	5.52e-34	1.43e-32	0.772766	0.0251072	0.0461917	-1.47192	8.33e-07	2.14e-06	17	299665	302242	+	1564	BHLH137
VIT_17s0000g00420	9.45294	6.30287	7.12368	3.20931	2.94829	2.66855	1.74885	3.17301	1.01392	-1.38329	0.00230445	0.00596127	-0.604233	0.371065	0.475255	-1.94001	0.000486393	0.000949713	17_random	295660	295984	+	243	VAC14
VIT_17s0000g00370	41.7913	51.8344	60.2329	19.5336	20.9608	21.8756	0.691852	1.30957	1.5355	-1.30741	6.72e-16	6.99e-15	-4.17819	1.75e-67	8.96e-66	-5.4415	2.09e-94	7.35e-93	17	260913	263712	-	1404	SCPL45
VIT_17s0000g00360	20.6742	20.7033	20.8398	14.7493	14.4658	14.0707	6.32947	7.15786	6.52503	-0.529872	1.23e-07	6.23e-07	-1.14941	2.63e-21	2.69e-20	-1.63387	1.82e-48	2.53e-47	17	249813	257710	-	2983	PHS1
VIT_17s0000g00350	1.99745	1.15281	3.90336	3.24943	2.75552	1.57202	0.202367	0.593108	0.205318	0.0968006	0.883224	0.919448	-2.94743	0.00203899	0.00464232	-2.80826	0.00613398	0.0103922	17	249497	249796	-	300	-
VIT_17s0000g00340	274.939	289.847	287.933	431.955	491.151	442.358	757.366	767.114	772.032	0.67329	2.64e-12	2.1e-11	0.713223	1.87e-15	1.37e-14	1.43168	1.09e-92	3.71e-91	17	238286	249241	+	3096	CD4B
VIT_17s0000g00330	12.9286	17.0254	15.3017	3.33375	5.38797	4.66055	2.01512	1.61073	1.74713	-1.75878	2.95e-16	3.14e-15	-1.35661	1.22e-06	4.32e-06	-3.07206	1.09e-47	1.48e-46	17	232854	236378	-	1657	SCRM
VIT_17s0000g00270	0.364793	0.681743	0.785189	13.2404	16.1037	13.2065	58.0983	54.4485	51.4962	4.53464	1.75e-52	8.72e-51	1.90846	1.13e-44	2.96e-43	6.48903	1.46e-141	1.16e-139	17	179440	181160	+	1232	ASR3
VIT_17s0000g00250	5.71839	7.8287	7.9319	2.07686	1.83456	1.96241	4.20362	4.18572	2.87063	-1.87825	1.12e-09	7.07e-09	0.904907	0.0123329	0.0242086	-0.928021	0.00161468	0.00295561	17	175746	178056	-	751	MHF1
VIT_17s0000g00200	7.50272	7.78819	13.9197	1.81413	0.542959	0.241998	1.39563	0.340867	0.050571	-3.51375	2.54e-11	1.85e-10	-0.56889	0.574746	0.669512	-4.02564	0.000169168	0.000346944	17	108842	110719	-	1218	ERF114
VIT_17s0000g00160	60.7508	58.6158	60.3349	48.3683	62.1077	65.3208	309.345	295.326	274.531	-0.0371756	0.792475	0.850625	2.28511	7.06e-62	2.99e-60	2.29306	1.05e-141	8.42e-140	17	74226	78921	-	2221	At1g29880
VIT_17s0000g00130	93.9729	100.054	100.264	86.6916	97.1479	84.2309	12.3679	16.1657	17.6478	-0.14032	0.192297	0.284285	-2.5745	2.34e-61	9.76e-60	-2.66994	5.19e-70	1.15e-68	17	52792	54869	+	1075	pitC
VIT_17s0000g00110	68.6622	83.9056	78.3451	169.754	188.214	200.483	118.367	129.103	116.199	1.26868	6.71e-23	1.06e-21	-0.655851	5.3e-09	2.38e-08	0.657786	5.94e-08	1.67e-07	17	44685	46587	-	696	-
VIT_17s0000g00090	10.7642	16.6556	15.7609	15.5888	16.6581	13.9494	45.016	39.124	39.5329	0.0923825	0.645072	0.732685	1.38363	3.23e-24	3.86e-23	1.52094	1.07e-15	4.84e-15	17	39421	44504	+	1234	NA
VIT_17s0000g00040	0.822371	1.01706	1.09466	1.42701	1.05884	2.02255	2.74945	2.17057	2.02876	0.613089	0.0835555	0.142612	0.589079	0.0635349	0.105776	1.24699	1.78e-05	4.03e-05	17	31533	34781	-	2186	PCMP-E8
VIT_16s0148g00410	0.320104	0.0633415	0.0979102	1.24978	0.777197	0.944722	5.137	4.0301	5.68574	2.61356	0.000110835	0.000370325	2.29327	5.13e-14	3.43e-13	4.94899	1.04e-23	6.79e-23	16	20455902	20459008	-	1560	LRK10
VIT_16s0148g00380	0	0	0	0	0.274181	0.43993	6.0408	4.42618	3.21767	3.37945	0.238614	0.338109	4.18539	5.27e-07	1.94e-06	7.64034	4.54e-09	1.39e-08	16	20417671	20418072	+	402	PR5K
VIT_16s0148g00360	0.0911244	0.225394	0.255496	0.118592	0.402265	0.430297	1.38481	0.89291	1.79841	0.739633	0.328258	0.436154	2.04721	8.08e-05	0.000229473	2.83602	1e-07	2.77e-07	16	20360992	20364530	-	2192	LRK10
VIT_16s0148g00330	0	0	0	0	0	0	2.32224	1.15751	1.10593	NA	NA	NA	7.44587	1.32e-08	5.71e-08	7.73515	4.45e-09	1.36e-08	16	20327534	20328814	+	1281	LRK10
VIT_16s0148g00320	0.115593	0.114367	0.117855	0.0376091	0.287033	0.102345	14.1938	9.43894	11.1927	0.310697	0.770961	0.834434	6.25686	1.21e-40	2.72e-39	6.64866	3.01e-44	3.72e-43	16	20320617	20324855	-	1728	LRK10
VIT_16s0148g00290	0.172789	0.0488446	0.302007	0.0963744	0.490354	0.262262	0.810267	0.85023	1.15701	0.70549	0.434471	0.541163	1.67286	0.00382683	0.00829339	2.43311	9.37e-05	0.00019732	16	20274044	20277550	-	2023	LRK10
VIT_16s0148g00280	0.0800259	0	0.0407959	0.104148	0.132477	0.236181	5.35104	3.18416	5.47844	1.96637	0.184165	0.274513	4.844	2.11e-17	1.74e-16	6.86477	4.23e-14	1.76e-13	16	20258614	20259861	+	1248	LRK10
VIT_16s0148g00260	0.241939	0.478744	0.468679	0.440813	0.72092	0.856841	35.473	25.2588	29.1564	0.763607	0.138838	0.217814	5.42833	5.49e-103	6.26e-101	6.24324	6.11e-109	2.8e-107	16	20226506	20230230	+	2064	NA
VIT_16s0148g00250	0	0	0.11467	0.439112	0.372367	0.796631	18.8693	13.0911	14.5665	3.72361	0.0295395	0.0579214	4.81939	2.3e-21	2.37e-20	8.58683	1.71e-12	6.47e-12	16	20224399	20224842	-	444	ATL22
VIT_16s0148g00240	0	0	0	0.0513337	0.0435311	0.51221	5.80246	3.04519	4.13556	4.79477	0.020031	0.0412881	4.37616	5.24e-12	3.04e-11	9.21904	1.08e-13	4.38e-13	16	20221579	20224398	-	1266	LRK10
VIT_16s0148g00180	0.183701	0.242336	0.280944	0.517995	0.506839	0.46987	23.3758	19.3097	19.6758	1.0748	0.0781177	0.134644	5.34706	3.07e-83	2.26e-81	6.46691	1.22e-78	3.2e-77	16	20104344	20107812	+	1631	LRK10
VIT_16s0148g00170	0	0	0	0.589911	0.750367	0.891841	5.60259	3.94807	4.84563	5.73449	0.000146121	0.000478736	2.64607	4.61e-09	2.08e-08	8.43009	1.31e-11	4.72e-11	16	20102225	20102885	-	661	ATL22
VIT_16s0148g00160	0.0364764	0	0.0371902	0.094943	0	0.172244	2.3947	2.46948	1.88971	1.84901	0.356234	0.46367	4.65352	6.4e-11	3.41e-10	6.53064	2.18e-09	6.82e-09	16	20099434	20102224	-	1369	LRK10
VIT_16s0148g00140	0.615072	1.17906	1.17583	0.450267	0.975779	0.726105	36.7812	28.8107	33.2397	-0.459705	0.379129	0.486399	5.46261	6.66e-91	5.85e-89	5.05968	1.29e-92	4.39e-91	16	20059691	20062915	+	1299	LRK10
VIT_16s0148g00130	0.0426076	0.126467	0	0.0554509	0.282135	0	8.39166	6.12339	7.25271	1.00097	0.596965	0.691918	5.91033	9.79e-22	1.02e-20	6.99647	1.3e-19	7.19e-19	16	20056003	20057174	-	1172	LRK10
VIT_16s0148g00120	0.0366908	0.254111	0.29927	1.33702	1.29576	1.73257	16.9952	12.2892	12.3553	2.88491	2.32e-06	9.97e-06	3.21706	2.38e-36	4.65e-35	6.14665	7.55e-45	9.49e-44	16	20043858	20045218	+	1361	LRK10
VIT_16s0148g00110	0.11375	0.337629	0.162366	0.71058	1.18004	1.15484	9.34852	5.94459	6.39807	2.30716	1.83e-05	6.91e-05	2.78849	2.38e-22	2.58e-21	5.14334	7.88e-38	8.11e-37	16	20038526	20041227	-	2195	LRK10
VIT_16s0148g00070	0.0336044	0.0664958	0.137048	0.437339	0.8159	0.59506	9.55999	8.94053	8.33155	2.96754	0.000410376	0.00124215	3.80631	1.71e-38	3.59e-37	6.83176	1.17e-31	1.01e-30	16	20009430	20012767	+	1486	LRK10
VIT_16s0148g00060	0.0274224	0.18992	0.419385	0.392572	1.54345	0.615081	17.903	12.8328	15.9993	2.00785	0.0154378	0.0327801	4.14135	3.05e-30	4.78e-29	6.20718	8.64e-53	1.33e-51	16	20006268	20008592	-	1821	LRK10
VIT_16s0148g00050	0.165352	0.0408993	0.168587	0	0.136863	0.195201	2.96514	2.9459	3.31433	-0.161316	0.907433	0.935918	4.71453	4.2e-13	2.64e-12	4.62862	4.46e-15	1.95e-14	16	19993749	19999374	+	1208	LRK10
VIT_16s0148g00040	0	0.0548959	0	0	0.0306168	0	2.76568	2.14178	2.73758	-0.6335	0.862254	1	7.71125	2.95e-10	1.48e-09	7.10559	3.86e-11	1.36e-10	16	19987313	19990464	-	1800	LRK10
VIT_16s0148g00030	0.0530671	0.026252	0.0270528	0.103595	0.0585657	0.0313234	6.12907	3.21451	4.32019	0.843195	0.570399	0.668141	6.13246	8.07e-20	7.62e-19	7.00725	1.51e-18	7.91e-18	16	19910936	19914631	-	1882	LRK10
VIT_16s0148g00010	0.0853124	0.337629	0.405915	1.14729	2.3538	2.18211	17.1136	9.15332	10.3478	2.77847	3.32e-07	1.59e-06	2.64542	2.02e-16	1.57e-15	5.4705	3.99e-37	4.03e-36	16	19868139	19870427	-	1756	LRK10
VIT_16s0115g00310	48.111	54.4625	52.1787	122.756	114.33	101.44	78.1065	77.0868	76.6341	1.12276	4.01e-19	5.11e-18	-0.582543	4.31e-07	1.6e-06	0.585546	4.61e-08	1.31e-07	16	3927646	3931115	+	684	RPL35
VIT_16s0115g00190	0.573979	1.70367	0.780281	3.73497	17.1032	10.1639	8.83901	2.72694	8.49593	3.33979	1.59e-06	7e-06	-0.670167	0.265488	0.361979	2.71449	0.000165471	0.000339812	16	3747023	3747858	-	261	NRPB12
VIT_16s0115g00160	31.2362	34.9359	38.0252	36.505	32.1669	25.7755	5.20735	5.21141	5.02557	-0.148549	0.3767	0.483766	-2.64825	5.13e-42	1.21e-40	-2.75156	3.21e-59	5.68e-58	16	3713214	3719756	-	956	ALIS1
VIT_16s0115g00080	39.7046	41.6252	41.5714	100.166	88.2271	65.6209	66.5582	61.5781	60.0885	1.04035	2.34e-09	1.43e-08	-0.468477	0.00629348	0.0130994	0.617501	5.94e-08	1.67e-07	16	3626411	3629811	+	654	RPL35
VIT_16s0100g01300	11.3068	13.6697	11.8443	4.40351	5.4768	4.66013	6.92458	6.3966	6.57343	-1.34389	9.19e-15	8.78e-14	0.413083	0.0222515	0.0413939	-0.885732	8.73e-09	2.61e-08	16	16810894	16818675	+	1771	GEN2
VIT_16s0100g01280	88.7024	100.059	103.501	84.7273	82.8468	75.886	190.518	163.17	166.821	-0.269635	0.0178833	0.0372873	1.05979	5.93e-21	5.97e-20	0.835324	2.7e-12	1.01e-11	16	16790774	16793578	+	912	MSBP2
VIT_16s0100g01260	52.0739	56.9872	57.354	34.573	27.0913	26.3988	19.0686	18.515	17.5098	-0.92539	2.76e-11	2.01e-10	-0.712436	7.79e-07	2.82e-06	-1.59226	2.49e-53	3.89e-52	16	16737610	16755228	-	2079	MBD13
VIT_16s0100g01250	9.94969	9.65838	11.9627	3.05397	4.66159	4.09995	3.30938	3.01014	2.4314	-1.41633	7.75e-07	3.56e-06	-0.47395	0.219267	0.308313	-1.84765	6.21e-10	2.01e-09	16	16732665	16736877	-	532	-
VIT_16s0100g01210	8.60049	12.9288	8.90473	17.1799	16.6287	15.7412	43.1211	37.1386	37.6645	0.696506	0.00119656	0.00328909	1.21474	5.83e-17	4.7e-16	1.95658	1.89e-22	1.18e-21	16	16717779	16718527	-	749	rmpB
VIT_16s0100g00670	1.93205	1.61747	1.19058	0.911828	0.351469	0.451153	0.567866	0.353041	0.314263	-1.48841	0.000475981	0.00142136	-0.500498	0.368705	0.473057	-1.93759	2.09e-06	5.16e-06	16	16144827	16148486	+	2352	ANL2
VIT_16s0100g00650	347.283	350.258	335.964	210.245	213.099	258.533	102.008	114.531	100.02	-0.605995	5.46e-07	2.55e-06	-1.14394	8.48e-19	7.56e-18	-1.70454	4.07e-68	8.65e-67	16	16131147	16132181	-	638	RPL24
VIT_16s0100g00640	13.5434	12.2243	10.6591	111.063	63.414	81.2032	161.861	177.509	212.922	2.80306	4.9e-39	1.55e-37	1.07466	1.28e-07	5.06e-07	3.92423	1.3e-140	1.01e-138	16	16123183	16126365	-	1261	RBL3
VIT_16s0100g00620	2.84068	3.59946	1.52435	6.42102	8.08505	7.82479	4.60475	3.66993	3.50393	1.48057	5.4e-06	2.21e-05	-0.961472	6.73e-05	0.000193157	0.566781	0.129766	0.173505	16	16113369	16117083	+	1002	-
VIT_16s0100g00520	12.7505	7.77222	13.7245	13.2546	10.5428	11.5105	44.6327	42.1974	44.8454	0.0365928	0.878575	0.916467	1.86472	1.3e-43	3.27e-42	1.94509	1.5e-19	8.24e-19	16	16005998	16008266	-	1265	PP2A13
VIT_16s0100g00490	8.75909	6.07556	7.84993	8.19456	9.32266	9.12594	17.0913	16.8825	14.8414	0.226491	0.241954	0.341892	0.835645	1.1e-08	4.8e-08	1.10807	1.35e-09	4.3e-09	16	15960499	15972179	-	1602	CCB2
VIT_16s0100g00480	25.813	22.655	23.2168	33.4289	31.4716	34.0637	18.9013	10.0357	10.5786	0.458364	0.000238377	0.000751266	-1.36068	1.2e-08	5.22e-08	-0.856065	0.000861186	0.00163236	16	15957163	15959525	+	1182	DAPB3
VIT_16s0100g00470	66.1387	43.2467	50.5946	104.822	82.6798	86.0735	34.7412	38.0555	39.8748	0.766142	2.76e-05	0.00010133	-1.31634	7.68e-24	8.99e-23	-0.503963	0.00423786	0.00734593	16	15947137	15949454	-	1917	BAG1
VIT_16s0100g00460	0.251779	0.166072	0.285229	0.655346	0.52486	0.693537	0.952314	2.55851	2.13945	1.40743	0.0127945	0.0277351	1.55766	0.000669732	0.00165337	3.00938	3.4e-08	9.73e-08	16	15919962	15921746	+	1785	DTX49
VIT_16s0100g00410	7.80008	5.50683	6.63392	13.314	15.5295	13.9742	19.4901	16.3873	18.6624	1.09679	7.89e-09	4.53e-08	0.310966	0.0365769	0.0647576	1.4539	6.9e-15	2.98e-14	16	15848819	15855307	+	1274	Trabd
VIT_16s0100g00400	49.6811	5.14755	25.6387	8.82888	7.93724	8.06883	3.90677	2.36274	4.27834	-1.70623	0.0386893	0.0734604	-1.273	2.28e-06	7.83e-06	-2.93054	0.000665508	0.00128092	16	15837953	15838931	-	979	ERF026
VIT_16s0100g00380	63.0941	3.79701	34.7496	2.61619	4.38664	6.09462	3.4993	2.2791	5.12826	-2.96448	0.00346599	0.00861389	-0.304566	0.445559	0.550162	-3.21977	0.00144531	0.00266239	16	15813825	15814917	-	1093	DREB1D
VIT_16s0100g00330	4.03401	7.801	5.7332	31.2613	30.1522	26.5531	41.91	30.2725	30.6846	2.31792	1.19e-22	1.86e-21	0.189602	0.280814	0.378352	2.55281	4.91e-22	3.01e-21	16	15726466	15727376	+	817	-
VIT_16s0100g00300	16.2843	16.1473	16.3085	44.5004	39.1311	29.4114	162.069	131.788	148.31	1.20648	3.77e-12	2.96e-11	1.93173	1.57e-30	2.49e-29	3.184	1.19e-149	1.07e-147	16	15675466	15679078	+	1383	VIT_16s0100g00290
VIT_16s0100g00290	122.512	134.92	136.907	357.146	252.67	206.278	50.4742	39.5078	43.585	1.04236	6.05e-08	3.16e-07	-2.64738	2.23e-40	4.96e-39	-1.55916	8.81e-35	8.31e-34	16	15651474	15669267	-	3013	VIT_16s0100g00290
VIT_16s0100g00270	4.10586	7.02668	7.46729	4.91024	0.489869	1.70302	11.6024	17.266	21.9006	-1.40923	0.0306847	0.0598965	2.81731	8.38e-07	3.03e-06	1.45061	2.79e-05	6.19e-05	16	15639529	15639978	-	450	-
VIT_16s0100g00260	0	4.57466	5.65704	0	1.02056	0	3.37278	12.0818	4.56263	-3.11112	0.141106	0.220654	4.04264	0.0136324	0.0265529	0.972953	0.416124	0.480928	16	15638748	15639528	+	54	-
VIT_16s0100g00210	0.477097	0.62938	1.13501	1.13833	1.05306	0.563223	1.83677	1.98332	3.2367	0.291881	0.676452	0.758553	1.32202	0.0166254	0.0317593	1.65767	0.00427297	0.00740244	16	15613830	15614625	+	628	-
VIT_16s0100g00200	2.08585	2.67792	2.25325	5.46149	7.78286	7.18195	7.81895	12.8001	12.1598	1.53761	5.84e-12	4.49e-11	0.643558	0.00559683	0.0117587	2.22558	1.04e-19	5.75e-19	16	15611819	15613829	-	2011	FLACCA
VIT_16s0100g00010	0.420417	0.600826	0.238135	3.52604	3.1963	3.91534	2.55561	3.32895	3.97576	3.06771	1.49e-12	1.21e-11	-0.14624	0.614346	0.706243	2.96765	2.24e-10	7.48e-10	16	15291210	15292278	-	1069	CXE20
VIT_16s0098g01910	1.53492	2.07547	3.18208	5.12717	4.79957	4.83202	0.311015	0.182308	0.25244	1.11526	0.000588089	0.00172645	-4.34544	1.06e-17	8.97e-17	-3.18608	3.74e-07	9.92e-07	16	22015067	22016042	-	976	Os11g0537350
VIT_16s0098g01900	66.2154	51.9261	68.2239	293.716	250.669	233.091	16.9685	15.747	19.8337	2.05382	2.15e-42	7.7e-41	-3.92395	3.16e-176	1.5e-173	-1.82455	2.17e-30	1.8e-29	16	21976022	21979098	-	2000	PME34
VIT_16s0098g01870	40.2244	26.3454	28.0491	12.9609	9.78267	13.0909	4.89459	4.40427	3.35421	-1.40951	3.25e-11	2.35e-10	-1.53684	2.97e-12	1.75e-11	-2.89988	1.49e-35	1.44e-34	16	21954591	21960193	+	1414	CBL4
VIT_16s0098g01860	19.9295	19.5201	19.1212	21.4133	20.8906	19.6601	106.159	92.9906	93.5498	0.0745589	0.49949	0.603825	2.20354	2.33e-90	2.02e-88	2.32371	1.6e-106	7.08e-105	16	21939740	21947150	-	1997	CLPX1
VIT_16s0098g01830	43.5432	46.7617	44.011	22.0262	24.4935	23.0694	23.1979	22.3068	21.1258	-0.954525	3.11e-23	5.02e-22	-0.0995894	0.304659	0.404915	-1.00881	5.28e-30	4.33e-29	16	21915775	21927595	+	7155	JMJ25
VIT_16s0098g01790	35.0663	36.1372	38.0799	65.1123	69.8414	54.272	3.85461	4.06703	3.87171	0.785957	2.49e-09	1.51e-08	-4.04059	5.98e-143	1.45e-140	-3.20941	4.06e-118	2.15e-116	16	21853417	21856524	-	1575	IQD1
VIT_16s0098g01780	13.777	11.8884	11.4555	63.4218	63.9427	66.3195	143.834	156.803	153.741	2.37665	4.32e-88	6.35e-86	1.19328	7.3e-43	1.79e-41	3.61568	2.68e-225	6.82e-223	16	21844781	21851539	-	2240	SS1
VIT_16s0098g01750	6.90485	6.30318	7.37057	15.1673	14.5459	12.7449	12.1049	11.5314	11.0345	1.0384	2e-13	1.73e-12	-0.328524	0.0106087	0.0210964	0.755189	1.45e-08	4.26e-08	16	21827682	21830799	-	2618	-
VIT_16s0098g01740	2.55394	4.38872	4.45406	2.18669	0.8159	1.82485	0.326837	0.478957	0.331604	-1.25456	0.00600562	0.0141232	-2.11422	0.00231092	0.0052144	-3.3197	3.81e-09	1.17e-08	16	21823284	21824271	-	743	-
VIT_16s0098g01720	22.7944	20.2275	24.7579	29.6653	28.1819	27.8802	11.4278	13.1647	13.1404	0.332524	0.0115971	0.0254243	-1.22041	1.39e-20	1.37e-19	-0.84284	2.12e-08	6.16e-08	16	21814484	21818399	-	1275	ABIL2
VIT_16s0098g01650	22.9836	31.2937	23.8097	81.8463	80.4753	64.5079	136.906	132.508	143.609	1.53213	3.45e-20	4.65e-19	0.828036	2.28e-11	1.26e-10	2.40566	7e-62	1.32e-60	16	21771673	21776235	-	1623	PPH1
VIT_16s0098g01610	32.484	35.4793	33.834	21.1378	20.3852	21.9561	16.9585	14.4495	15.3989	-0.68774	1.71e-07	8.48e-07	-0.47624	0.00213525	0.00484522	-1.11857	3.11e-15	1.37e-14	16	21749301	21751945	+	784	eif1ad
VIT_16s0098g01600	22.6515	19.3551	20.6453	16.0796	14.2037	16.0038	9.38815	11.4138	9.3134	-0.444793	0.0466091	0.0864095	-0.654943	0.0147223	0.0284841	-1.05384	2.16e-05	4.85e-05	16	21746473	21749300	+	291	-
VIT_16s0098g01560	3.52882	3.85369	1.83288	11.6979	7.82566	9.58931	0.36426	0.118622	0.246382	1.64988	2.63e-08	1.43e-07	-5.35887	1.18e-37	2.41e-36	-3.65993	1.24e-11	4.46e-11	16	21731310	21733294	+	1500	GLC1
VIT_16s0098g01510	9.12922	5.433	6.43852	0.223328	0.227259	0.324127	0	0	0	-4.76621	5.94e-28	1.2e-26	-5.11411	0.00149482	0.00347896	-9.83531	6.64e-16	3.04e-15	16	21677420	21681935	+	1455	ATXR6
VIT_16s0098g01420	1.44647	2.73215	2.24568	4.49229	5.00673	5.2392	4.79605	6.36449	7.0557	1.19348	1.82e-05	6.87e-05	0.267328	0.221692	0.311153	1.50567	4.82e-07	1.26e-06	16	21635846	21637912	-	1519	DOF1
VIT_16s0098g01410	2.32702	2.83102	2.79435	3.56685	4.54655	4.74129	6.87363	6.98136	7.33532	0.689216	0.000559497	0.00164943	0.681801	4.03e-05	0.000118878	1.41634	8.55e-19	4.54e-18	16	21629131	21632027	-	2897	PCMP-E76
VIT_16s0098g01350	13.0613	21.7469	24.7181	8.45499	4.92146	3.58086	3.52261	3.01125	2.48504	-1.81931	1.13e-08	6.37e-08	-0.944862	0.00315331	0.00694285	-2.71936	1.67e-24	1.13e-23	16	21600133	21603633	-	2206	OPT6
VIT_16s0098g01320	6.73382	6.78214	6.18674	10.1815	9.73616	8.68182	19.6664	18.656	18.74	0.530512	7.68e-05	0.000263311	0.96037	1.39e-16	1.09e-15	1.53645	1.09e-44	1.37e-43	16	21583560	21588780	+	3300	PUB43
VIT_16s0098g01290	58.9567	55.245	55.956	204.767	139.869	163.582	36.6925	54.2375	52.4445	1.57135	3.26e-24	5.53e-23	-1.86253	1.59e-22	1.74e-21	-0.245321	0.140379	0.186257	16	21544176	21548313	+	1777	MFSD5
VIT_16s0098g01280	43.5046	54.4246	47.1815	196.735	145.076	124.445	214.996	188.18	191.817	1.677	2.63e-19	3.38e-18	0.315663	0.0694987	0.114539	2.03844	2.58e-57	4.37e-56	16	21537646	21539881	-	955	At4g27700
VIT_16s0098g01250	7.74411	7.86954	11.0656	3.10297	4.0838	3.91803	10.2497	16.1304	19.3398	-1.26738	1.49e-09	9.26e-09	2.00264	1.83e-16	1.42e-15	0.778547	0.00244175	0.00437165	16	21495188	21499192	-	2618	YSL3
VIT_16s0098g01240	6.08303	6.01849	5.92015	11.803	9.09351	10.1189	10.5553	13.2021	14.3927	0.774235	0.000138601	0.000455717	0.26386	0.196644	0.281527	1.08385	1.09e-07	3.01e-07	16	21491538	21492440	+	903	-
VIT_16s0098g01220	28.4587	31.8973	31.7588	13.9153	15.307	13.2523	16.8059	14.7382	17.9379	-1.12213	3.46e-20	4.66e-19	0.182843	0.181746	0.263764	-0.894275	1.94e-12	7.32e-12	16	21462005	21468712	+	2153	GYP7
VIT_16s0098g01190	643.052	716.052	651.27	343.155	329.649	381.058	221.085	203.183	186.484	-0.937856	2.62e-18	3.2e-17	-0.823681	8.17e-13	5.04e-12	-1.71609	6.77e-56	1.12e-54	16	21447273	21450332	-	653	crp-79
VIT_16s0098g01180	15.2012	17.6555	17.2956	27.6679	32.3368	27.7848	42.3185	46.184	47.5553	0.802632	6.67e-09	3.87e-08	0.594415	1.23e-06	4.36e-06	1.44213	4.1e-32	3.61e-31	16	21441948	21447272	+	1360	PLR1
VIT_16s0098g01170	3.96585	2.21057	5.695	0.654247	1.60276	1.58257	23.0888	22.3577	17.018	-1.62405	0.000832942	0.00237288	3.96974	1.21e-39	2.63e-38	2.39862	1.01e-13	4.12e-13	16	21439669	21440985	+	894	ATHB-12
VIT_16s0098g01160	4.76086	3.93576	6.62305	4.59876	10.882	9.66691	74.447	65.6943	73.0011	0.71212	0.0270389	0.0537013	3.04438	3.74e-32	6.28e-31	3.80102	3.27e-87	1.01e-85	16	21420064	21423364	+	2360	SBT3.5
VIT_16s0098g01150	3.67085	2.69261	3.16192	17.7092	15.8556	20.0985	8.07928	8.49445	8.58745	2.48741	9.59e-28	1.93e-26	-1.12907	1.41e-09	6.69e-09	1.40375	1.75e-08	5.11e-08	16	21395038	21395826	-	789	SAUR32
VIT_16s0098g01110	16.3367	18.192	19.1515	7.40266	8.54027	11.2436	30.556	30.7159	28.1463	-0.98508	3.09e-06	1.31e-05	1.67882	3.03e-18	2.64e-17	0.738888	2.56e-07	6.85e-07	16	21365303	21369314	+	755	GIF2
VIT_16s0098g01090	1.31041	2.14542	1.92456	0.852708	1.22238	1.21548	0.18966	0.277933	0.0962128	-0.710502	0.0160536	0.0339223	-2.57956	1.63e-08	6.99e-08	-3.24703	1.14e-13	4.6e-13	16	21357596	21361386	+	3201	PEPR1
VIT_16s0098g01080	51.7263	50.7281	63.9617	2.9556	4.12811	3.12259	4.02785	3.2686	3.8559	-4.0283	2.53e-112	7.58e-110	0.0877455	0.70651	0.775517	-3.89757	2.43e-121	1.38e-119	16	21346622	21349185	-	1869	NA
VIT_16s0098g01070	8.16091	14.9037	10.9597	3.78983	4.20568	4.15923	0.131123	0.0427004	0	-1.48929	4.19e-09	2.48e-08	-6.16146	2.22e-15	1.62e-14	-7.60608	1.85e-22	1.15e-21	16	21341512	21343257	+	1389	-
VIT_16s0098g01060	3.56687	1.967	7.45218	0.913187	2.83941	3.93465	7.39326	38.4757	19.9067	-0.755144	0.195185	0.287745	3.05686	0.000245329	0.000648777	2.3404	0.00402027	0.00699075	16	21339160	21340093	-	854	HSP22
VIT_16s0098g01050	2.10918	2.6508	2.49917	2.15145	1.38405	1.4132	0.485126	0.94789	1.26566	-0.56628	0.136468	0.214782	-0.908332	0.0877875	0.140807	-1.42665	0.00236426	0.00424208	16	21329695	21331591	-	876	ARP1
VIT_16s0098g01040	55.0119	50.7707	52.6184	24.3993	24.8029	24.3145	42.4114	36.5204	32.3901	-1.11372	2e-27	3.98e-26	0.562049	3.39e-05	0.000100904	-0.506173	0.000165769	0.000340394	16	21322763	21327799	+	1702	CID11
VIT_16s0098g01030	7.92228	7.28817	6.2756	4.21198	4.64548	5.2036	3.13809	2.31112	2.44912	-0.617383	0.000456163	0.00136854	-0.869789	3.04e-05	9.12e-05	-1.44142	6.78e-13	2.63e-12	16	21304768	21311597	+	2515	-
VIT_16s0098g01000	35.2057	8.59874	42.3527	4.60096	8.61607	7.30362	5.55166	16.2711	20.5318	-2.07232	4.13e-05	0.000147646	1.00378	0.0348058	0.0619733	-1.02483	0.077911	0.109302	16	21291143	21291719	-	339	-
VIT_16s0098g00950	2.59138	2.26446	2.64209	1.64933	2.06664	1.58542	52.9833	55.4017	59.2856	-0.503393	0.0285223	0.0562506	4.94135	1.61e-236	2.54e-233	4.48561	4.58e-258	1.9e-255	16	21256765	21263758	-	2640	SBT3.5
VIT_16s0098g00940	30.4438	26.2844	26.445	20.0489	22.4374	14.3511	15.7349	6.59701	6.39869	-0.555843	0.00429976	0.0104587	-1.02002	0.00319242	0.00702374	-1.52986	5.25e-06	1.25e-05	16	21255028	21256764	+	953	PSRP1
VIT_16s0098g00900	4.96747	6.63925	6.13092	8.56306	10.748	11.5998	52.7372	63.0889	60.7892	0.797047	2.28e-05	8.48e-05	2.47594	1.65e-62	7.22e-61	3.31799	2.29e-109	1.06e-107	16	21231507	21237793	-	2292	PRR95
VIT_16s0098g00890	11.1035	11.3344	13.7765	15.4443	24.1837	23.4416	28.1409	42.0758	38.6964	0.797179	0.000315739	0.000974992	0.749345	0.000823398	0.00200126	1.5906	4.31e-15	1.88e-14	16	21228114	21228963	-	850	NHL26
VIT_16s0098g00880	20.9204	16.1877	21.0256	27.1155	28.4486	28.5699	42.5799	41.6998	36.9468	0.527378	0.000553931	0.00163427	0.490005	3.96e-05	0.000116818	1.06271	7.21e-12	2.64e-11	16	21222268	21223439	+	1172	-
VIT_16s0098g00860	2.60038	3.57575	2.6962	3.72838	6.2747	5.35915	16.2894	13.7153	15.2222	0.78971	0.00728232	0.0167657	1.51557	8.23e-12	4.7e-11	2.3517	2.61e-29	2.1e-28	16	21183195	21186806	-	1133	DMR6
VIT_16s0098g00850	8.94833	10.6401	13.861	22.0237	24.2969	23.9539	16.2814	16.6292	14.9922	1.06636	1.35e-09	8.43e-09	-0.589991	1.74e-07	6.73e-07	0.520677	0.00482498	0.00829497	16	21165470	21178109	+	2461	OMT1
VIT_16s0098g00790	3.00691	3.18751	2.11683	0.791975	1.73825	1.7326	0	0.382651	0	-0.962019	0.0112621	0.024791	-3.50488	0.000224041	0.000595134	-4.43601	0.00659189	0.0111121	16	21130941	21133087	+	1395	HIPP09
VIT_16s0098g00780	0.454717	0.204496	0.421468	0.322791	0.319348	0.341601	1.00513	0.785574	1.17276	-0.141247	0.847844	0.893571	1.5532	0.00760894	0.0155858	1.45799	0.0122131	0.0198221	16	21120452	21126524	+	1208	ILL5
VIT_16s0098g00750	2.87892	1.94207	3.12204	4.01921	4.56364	5.28331	13.3957	3.69916	4.13219	0.799314	0.00153082	0.00411246	0.578421	0.179798	0.261304	1.42233	0.00285464	0.00505859	16	21102338	21105339	+	1908	At1g02270
VIT_16s0098g00740	1.54629	1.3499	0.649168	5.32693	5.01915	4.18775	2.21166	1.72855	1.45854	2.02495	4.78e-06	1.96e-05	-1.46388	0.000204601	0.000546863	0.608368	0.291119	0.353602	16	21098083	21098631	-	549	OFP4
VIT_16s0098g00730	250.513	279.695	262.769	225.564	208.96	211.977	114.084	101.652	94.0186	-0.301008	0.00180703	0.00477833	-1.09792	3.64e-22	3.92e-21	-1.35341	2.28e-31	1.95e-30	16	21090037	21092621	-	720	RPL9
VIT_16s0098g00720	7.73949	10.366	11.5006	20.7877	17.0601	17.6658	29.304	33.1026	27.8017	0.900993	4.64e-07	2.18e-06	0.664682	6.26e-07	2.3e-06	1.60992	3.01e-20	1.71e-19	16	21086800	21089225	-	2426	LECRK82
VIT_16s0098g00710	14.258	10.3668	11.1563	21.7491	23.9324	19.1805	6.44994	8.27044	7.36201	0.851576	1.53e-05	5.84e-05	-1.59128	3.21e-16	2.48e-15	-0.694032	0.00255838	0.00456672	16	21084876	21085628	+	753	-
VIT_16s0098g00690	5.14586	6.17579	6.20894	4.04197	5.04058	2.30051	32.6131	26.6899	27.4175	-0.627828	0.0303265	0.0592838	2.89174	1.45e-31	2.38e-30	2.30929	4.72e-48	6.48e-47	16	21078970	21081024	+	1640	At1g18000
VIT_16s0098g00640	2.97838	1.91349	3.5099	3.82581	2.94548	3.01374	1.45779	1.01072	0.811094	0.211767	0.495173	0.599891	-1.61081	4.17e-06	1.38e-05	-1.35397	0.000816926	0.00155444	16	21050009	21051593	-	1291	TLP1
VIT_16s0098g00600	19.7363	8.75342	16.7398	263.165	216.968	225.358	442.449	219.864	173.034	3.95591	7.27e-56	4.15e-54	0.208095	0.629135	0.71737	4.21013	2.91e-15	1.28e-14	16	21026820	21027406	+	587	-
VIT_16s0098g00560	113.936	127.608	114.325	169.616	152.217	148.087	34.7437	32.4245	28.8497	0.394333	0.000469698	0.00140496	-2.32716	2.59e-75	1.58e-73	-1.88717	8.18e-50	1.17e-48	16	20998734	21001860	-	664	SP1L1
VIT_16s0098g00510	0	0.0474605	0.0978162	0.124858	1.0588	1.01932	14.0549	6.78001	11.8339	3.93267	0.00176413	0.00468152	3.83319	1.48e-15	1.1e-14	7.82465	4.24e-18	2.17e-17	16	20913207	20914643	+	1041	At4g10955
VIT_16s0098g00460	0.0491014	0.0485805	0.0500623	0.575119	0.867026	0.753548	1.43269	0.816472	1.27188	3.89141	0.000281847	0.000877954	0.637561	0.223932	0.313593	4.57715	7.11e-06	1.67e-05	16	20886749	20888112	+	1017	At4g10955
VIT_16s0098g00430	0.0988835	0.0815286	0.0336062	0.0428967	0.109129	0.194557	0.320581	0.939578	1.66694	0.694634	0.474275	0.579313	3.02863	2.07e-05	6.32e-05	3.77173	4.38e-07	1.15e-06	16	20848483	20851612	+	3030	At3g47110
VIT_16s0098g00410	14.1444	9.89777	12.6929	4.15897	4.66153	4.98637	2.29732	2.31038	3.39341	-1.41705	8.23e-13	6.8e-12	-0.826073	0.00066974	0.00165337	-2.19796	2.84e-20	1.61e-19	16	20837574	20840253	-	1797	LRK10
VIT_16s0098g00390	2.3257	3.846	2.67608	1.59985	1.90668	3.02009	0.525103	0.986541	1.10651	-0.442398	0.200171	0.293671	-1.35689	0.00160255	0.00370953	-1.75494	9.49e-06	2.21e-05	16	20826879	20828694	-	1503	LRK10
VIT_16s0098g00380	16.9837	28.1141	28.7281	0	0	0	0	0	0	-11.8808	5.15e-23	8.23e-22	NA	NA	NA	-11.8497	8.19e-23	5.16e-22	16	20812476	20816151	-	1673	WSD1
VIT_16s0098g00360	13.8757	15.6318	15.6079	7.93712	11.0221	6.66819	33.6891	64.3182	67.654	-0.819629	0.000125464	0.000415717	2.65396	1.02e-21	1.07e-20	1.87803	1.63e-13	6.52e-13	16	20787473	20791996	-	1220	COL1
VIT_16s0098g00330	33.1992	62.7263	23.0639	241.39	110.549	138.822	91.1346	112.748	113.702	2.03667	0.00023424	0.000739135	-0.66442	0.00808241	0.0164717	1.41943	4.44e-06	1.07e-05	16	20727472	20733698	-	2181	PAP14
VIT_16s0098g00320	51.2668	50.9713	57.2615	24.2441	28.2894	26.9116	33.7888	32.4137	33.0739	-1.0106	1.18e-17	1.38e-16	0.283885	0.0102728	0.0205024	-0.681663	1.81e-11	6.47e-11	16	20709342	20727453	+	1989	ATO
VIT_16s0098g00310	9.46312	5.54561	6.90224	3.97889	6.18585	7.04658	1.50448	1.55626	1.07747	-0.351558	0.279722	0.383716	-2.09472	1.55e-07	6.03e-07	-2.40105	4.23e-10	1.39e-09	16	20703884	20708576	-	686	SFT2D2
VIT_16s0098g00290	72.0833	76.3705	69.0413	48.2736	54.8409	55.5564	21.3112	15.7217	14.0857	-0.460906	1.61e-05	6.13e-05	-1.67058	1.15e-23	1.34e-22	-2.08598	3.95e-35	3.76e-34	16	20666527	20679236	-	7364	GLT1
VIT_16s0098g00280	13.7728	11.6474	13.4932	30.6417	26.7485	28.8849	24.8827	20.1054	21.3544	1.14145	4.06e-12	3.17e-11	-0.41484	0.00940942	0.0189402	0.772211	2.02e-05	4.54e-05	16	20662049	20665650	+	649	-
VIT_16s0098g00250	0.542784	1.1188	0.830109	0.235466	0.748781	0.480576	7.14883	5.6947	6.52778	-0.756914	0.23879	0.338255	3.66062	1.28e-20	1.26e-19	2.96054	8.52e-19	4.52e-18	16	20642143	20644650	-	1104	ATL21A
VIT_16s0098g00240	1.43725	1.48814	1.94248	1.13099	1.06975	1.18375	3.81977	3.73174	2.18511	-0.530082	0.12357	0.198031	1.48932	1.45e-05	4.53e-05	1.0039	0.00259969	0.00463512	16	20639103	20641397	+	1494	LRK10
VIT_16s0098g00230	0.717474	0.425917	0.52669	0.224098	0.348399	0.677594	1.60498	1.87477	1.48679	-0.418929	0.483335	0.588202	1.94618	2.97e-05	8.91e-05	1.57512	4.5e-05	9.83e-05	16	20635238	20637727	-	1740	LRK10
VIT_16s0098g00190	6.75828	7.39857	6.95433	2.56534	4.21269	3.1396	4.75486	6.31757	5.40311	-1.09036	2e-06	8.68e-06	0.691082	0.00657247	0.0136417	-0.355095	0.0549584	0.0794992	16	20615443	20618269	-	1596	LRK10
VIT_16s0098g00150	2.14957	1.99589	2.52881	2.06586	2.88325	3.08417	1.76903	1.57115	0.611875	0.265721	0.350301	0.457494	-1.06016	0.0104134	0.0207463	-0.751695	0.0759177	0.106783	16	20583047	20586428	-	1510	LRK10
VIT_16s0098g00120	0.181869	0.385585	0.211918	0.473381	0.430101	0.460073	36.8935	27.4644	31.631	0.798755	0.178653	0.267834	6.10365	4.51e-112	6.15e-110	6.94388	2.37e-105	1.02e-103	16	20556669	20560053	+	1922	LRK10
VIT_16s0098g00110	0.0661844	0.0982233	0	0.172269	0	0.117198	11.9087	5.54197	7.1841	0.78865	0.643988	0.731707	6.43379	1.79e-23	2.06e-22	7.21927	1.44e-22	9e-22	16	20552239	20555845	-	1509	LRK10
VIT_16s0098g00100	0.0430484	0.0851834	0.0877816	0.728319	0.570107	0.406556	3.19251	1.68729	2.01778	2.97202	0.00179064	0.00474151	1.98585	3.48e-05	0.000103441	5.00081	2.65e-10	8.79e-10	16	20513981	20516924	+	1160	LRK10
VIT_16s0098g00080	0.0662283	0.262103	0.0675243	0.430958	0.365453	0.234552	2.01293	1.88788	1.22537	1.36798	0.242246	0.342164	2.28388	0.000470559	0.00118913	3.6921	9.11e-06	2.12e-05	16	20509595	20510348	-	754	LRK10
VIT_16s0098g00070	0	0.0813943	0	0.21413	0	0.194236	2.70045	1.17254	1.01475	2.18479	0.384577	0.491695	3.58582	0.000476078	0.0012019	5.78818	3.98e-05	8.72e-05	16	20508988	20509594	-	607	PR5K
VIT_16s0098g00020	0	0.0249779	0	0	0.139308	0.0596063	4.02074	3.02851	3.23859	2.87842	0.205119	0.299597	5.58517	2.59e-19	2.38e-18	8.56504	1.7e-12	6.43e-12	16	20479986	20483310	+	1978	LRK10
VIT_16s0098g00010	0.219569	0.0620683	0.0639615	0.0408219	0.242319	0.111088	20.9739	9.3884	17.1786	0.198197	0.865414	0.906587	6.83066	6.5e-37	1.3e-35	7.10546	3.03e-38	3.16e-37	16	20476045	20478938	-	1592	LRK10
VIT_16s0050g02760	0.0494907	0	0	0.322044	0.273094	0.408974	1.62455	0.587818	1.15987	4.22747	0.00719521	0.016588	1.71216	0.0111776	0.0221101	5.9848	1.42e-05	3.24e-05	16	19780648	19781656	+	1009	LRK10
[truncated: 8,912 more rows]

## Sheet: Table S3
Table S3. KEGG pathways enriched for differentially expressed genes among L1, L3 and L5.
DEGs	KEGG pathway	GeneRatio	BgRatio	padj	Count
[truncated: 30 more rows]

## Sheet: Table S4
Table S4. GO analysis for differentially expressed genes between new leaf (L1), growing leaf (L3), and mature leaf (L5).
[truncated: 750 more rows]

[truncated: 1 more sheets: Table S5]
